# Supplementary material for: Lactobacillus supports Clostridiales to restrict gut colonization by multidrug-resistant Enterobacteriaceae
Source: Nat Commun. 2022 Sep 24;13:5617. doi: 10.1038/s41467-022-33313-w (PMC9509339; doi:10.1038/s41467-022-33313-w)
Supplement: Supplementary file 4 — Suplementary Data 1 [file 41467_2022_33313_MOESM4_ESM.xlsx]

## Sheet: Supplementary Data file 1
Sample_ID (a)	Patient_ID
4	65
9	57
11	65
26	57
42	17
49	17
72	17
77	23
92	23
93	66
103	66
120	80
124	66
146	80
152	66
154	82
155	67
161	82
162	66
173	67
191	28
194	67
199	28
210	23
221	28
222	23
228	61
229	8
231	28
242	61
245	8
251	33
253	28
254	39
256	92
263	92
265	39
266	28
268	52
269	33
276	52
284	38
286	28
299	38
303	52
313	52
315	92
321	52
328	93
334	92
345	93
351	33
352	10
360	10
364	33
368	98
373	33
378	10
379	98
383	52
387	33
401	52
418	98
421	29
422	28
431	98
438	28
446	34
456	29
459	104
460	14
461	34
465	104
469	14
475	106
479	1
480	8
485	7
491	67
492	49
494	106
497	105
500	7
501	67
503	1
506	1
507	67
508	107
510	105
514	49
515	111
518	103
520	67
521	111
522	109
524	104
527	107
529	103
530	1
532	49
537	1
538	104
539	111
540	109
542	8
546	109
548	104
558	25
565	112
566	98
571	111
576	112
578	58
582	98
587	111
588	58
596	111
601	25
604	105
607	105
631	86
637	105
642	86
643	47
648	47
651	111
656	104
662	104
666	111
672	111
680	104
684	104
694	80
709	101
712	80
719	111
723	86
727	111
730	101
731	86
738	25
741	86
742	80
743	101
746	111
754	3
757	4
763	25
769	3
770	104
771	86
774	25
784	104
785	4
802	56
804	110
805	126
810	56
813	110
818	126
824	25
833	25
840	36
844	25
848	112
849	36
858	80
859	25
861	11
868	112
874	80
876	11
877	124
888	80
895	124
913	131
915	3
923	131
931	3
(a) Additional information including MRE levels, MRE taxonomy, MRE antibiotic resistant pattern, assotiated clinical metadata, patient's data (age, gender) can be obtained from Djukovic et al., AAC; 2020 (PMID: 31767720).
