# Supplementary material for: Lactobacillus supports Clostridiales to restrict gut colonization by multidrug-resistant Enterobacteriaceae
Source: Nat Commun. 2022 Sep 24;13:5617. doi: 10.1038/s41467-022-33313-w (PMC9509339; doi:10.1038/s41467-022-33313-w)
Supplement: Supplementary file 5 — Suplementary Data 2 [file 41467_2022_33313_MOESM5_ESM.xlsx]

## Sheet: Supplementary Data file 2
Taxa (a,b)	median	average	prevalence ( C)
Bacteroides	38.9203	37.3737	99.4413
unclassified_Lachnospiraceae	3.13026	6.04802	91.6201
Parabacteroides	2.49629	6.6815	80.4469
unclassified_Ruminococcaceae	1.70381	3.1923	85.4749
Blautia	0.257553	1.25196	81.0056
Alistipes	0.1684	3.17038	72.6257
Streptococcus	0.148588	1.23824	87.7095
Coprobacillus	0.0693413	1.00741	72.6257
Dorea	0.0594354	0.240453	73.1844
Lactobacillus	0.0495295	0.819589	72.067
Enterococcus	0.0396236	2.76878	68.1564
Escherichia.Shigella	0.0297177	6.40856	64.8045
unclassified_Enterobacteriaceae	0.0297177	1.4912	68.7151
Coprococcus	0.0198118	0.243995	59.2179
Subdoligranulum	0.0198118	0.722854	60.3352
Actinomyces	0.00991	0.0720537	55.3073
Oscillibacter	0.00991	0.921415	57.5419
Paraprevotella	0.00991	1.35152	53.0726
Phascolarctobacterium	0.00991	1.21372	50.2793
Roseburia	0.00991	1.50453	54.1899
Sporobacter	0.00991	0.134809	55.3073
Abiotrophia	0	0.00154959	6.14525
Acetanaerobacterium	0	0.0525735	31.8436
Acetivibrio	0	0.00841175	6.14525
Acetobacterium	0	0.000498085	1.67598
Achromobacter	0	0.000442722	1.11732
Acidaminococcus	0	0.382346	19.5531
Acidovorax	0	0.00520198	1.11732
Acinetobacter	0	0.0101826	1.67598
Actinobaculum	0	0.000498199	3.91061
Adlercreutzia	0	0.00841182	10.0559
Aeromonas	0	5.53631e-05	0.558659
Akkermansia	0	3.49197	40.2235
Allobaculum	0	0.188046	8.37989
Alloscardovia	0	0.000996216	4.46927
Aminiphilus	0	5.53631e-05	0.558659
Anaerobacter	0	0.000276724	1.11732
Anaeroglobus	0	0.0203653	3.35196
Anaerophaga	0	0.00857775	6.14525
Anaeroplasma	0	0.000553402	1.67598
Anaerosinus	0	0.000664082	0.558659
Anaerostipes	0	0.211898	36.8715
Anaerovorax	0	0.0190373	18.9944
Arcobacter	0	5.53631e-05	0.558659
Arsenophonus	0	5.53631e-05	0.558659
Arthrobacter	0	0.000110726	1.11732
Atopobium	0	0.0142781	20.1117
Azotobacter	0	0.000387473	2.7933
Bacillus	0	0.0313226	3.91061
Barnesiella	0	0.572937	28.4916
Bdellovibrio	0	5.53631e-05	0.558659
Bergeriella	0	5.53631e-05	0.558659
Bhargavaea	0	0.00011068	0.558659
Bifidobacterium	0	0.518925	43.0168
Bosea	0	0.000276701	0.558659
Bradyrhizobium	0	0.00066422	3.91061
Brevundimonas	0	0.00011068	0.558659
Bulleidia	0	0.000996146	2.7933
Burkholderia	0	5.53631e-05	0.558659
Buttiauxella	0	0.00011068	0.558659
Butyricicoccus	0	0.119037	48.6034
Butyrivibrio	0	0.00011068	0.558659
Caldimonas	0	0.000110726	1.11732
Campylobacter	0	0.0123963	10.0559
Catonella	0	5.53631e-05	0.558659
Caulobacter	0	0.000166044	1.11732
Citrobacter	0	1.40841	27.3743
Cloacibacillus	0	0.00210295	2.23464
Cloacibacterium	0	0.000166021	0.558659
Clostridium	0	0.0543996	18.4358
Cohnella	0	5.53631e-05	0.558659
Collinsella	0	0.118428	16.7598
Comamonas	0	0.000221407	1.67598
Corynebacterium	0	0.112175	7.26257
Cronobacter	0	0.02269	36.8715
Delftia	0	0.00271167	1.11732
Desulfonatronum	0	0.00011068	0.558659
Desulfovibrio	0	0.305367	22.905
Dialister	0	0.0619811	16.7598
Dysgonomonas	0	0.00154957	2.7933
Eggerthella	0	0.092861	26.257
Enhydrobacter	0	0.000110726	1.11732
Ensifer	0	0.000166044	1.11732
Enterobacter	0	0.929881	24.0223
Erwinia	0	0.00011068	0.558659
Erysipelothrix	0	0.00713902	6.70391
Ethanoligenens	0	0.000885489	2.7933
Eubacterium	0	0.00796908	7.26257
Faecalibacterium	0	0.42695	24.581
Flavobacterium	0	5.53631e-05	0.558659
Fluviicola	0	0.000110726	1.11732
Fructobacillus	0	5.53631e-05	0.558659
Fusobacterium	0	0.164139	9.49721
Gemella	0	0.00459356	16.2011
Granulicatella	0	0.0204763	34.0782
Haemophilus	0	0.0684006	8.37989
Haliscomenobacter	0	5.53631e-05	0.558659
Helicobacter	0	5.53631e-05	0.558659
Herbaspirillum	0	0.00011068	0.558659
Hespellia	0	0.00149446	9.49721
Holdemania	0	0.000221407	1.67598
Howardella	0	0.00520207	7.82123
Hydrogenophaga	0	5.53631e-05	0.558659
Ilyobacter	0	0.000221407	1.67598
Isobaculum	0	0.000608903	5.02793
Jonquetella	0	0.000221361	0.558659
Kingella	0	5.53631e-05	0.558659
Klebsiella	0	1.1948	30.1676
Kluyvera	0	0.233647	25.6983
Lactococcus	0	0.00713946	21.2291
Lawsonia	0	0.000774946	6.14525
Leptotrichia	0	0.000332087	1.67598
Leuconostoc	0	0.00426124	3.91061
Luteolibacter	0	5.53631e-05	0.558659
Lysinibacillus	0	0.000221384	1.11732
Megamonas	0	0.0776977	2.7933
Megasphaera	0	0.27482	18.4358
Melissococcus	0	0.00276717	9.49721
Methylobacterium	0	0.000276701	0.558659
Mitsuokella	0	0.173492	3.35196
Mobiluncus	0	5.53631e-05	0.558659
Mogibacterium	0	0.00110687	2.7933
Morganella	0	0.205368	9.49721
Moryella	0	0.00990599	5.02793
Mucispirillum	0	5.53631e-05	0.558659
Mycobacterium	0	5.53631e-05	0.558659
Mycoplasma	0	0.00011068	0.558659
Neisseria	0	0.000332133	2.7933
Neochlamydia	0	0.00011068	0.558659
Novosphingobium	0	0.00011068	0.558659
Ochrobactrum	0	0.000166044	1.11732
Odoribacter	0	0.117764	17.8771
Olsenella	0	0.00807976	6.14525
Oribacterium	0	0.00243515	7.26257
Oxalobacter	0	0.000221407	1.67598
Paenibacillus	0	0.263641	5.02793
Papillibacter	0	0.00265649	8.37989
Paralactobacillus	0	0.000885673	7.26257
Parasporobacterium	0	0.000664197	4.46927
Parasutterella	0	0.740231	24.0223
Pediococcus	0	0.0105701	11.1732
Pelomonas	0	0.000166044	1.11732
Peptococcus	0	0.00182625	1.67598
Peptoniphilus	0	0.000166021	0.558659
Peptostreptococcus	0	0.00011068	0.558659
Persicirhabdus	0	0.000830103	1.11732
Phocaeicola	0	0.000166044	1.11732
Porphyromonas	0	0.103431	3.35196
Prevotella	0	0.327393	22.905
Propionibacterium	0	0.000608788	3.35196
Proteus	0	0.00442722	2.7933
Providencia	0	0.00143885	1.11732
Pseudomonas	0	0.402877	13.4078
Pseudoxanthomonas	0	5.53631e-05	0.558659
Psychrilyobacter	0	5.53631e-05	0.558659
Pyramidobacter	0	0.22933	4.46927
Raoultella	0	0.0898172	4.46927
Rhizobium	0	0.000221407	1.67598
Rhodocista	0	5.53631e-05	0.558659
Rhodococcus	0	0.00011068	0.558659
Riemerella	0	5.53631e-05	0.558659
Robinsoniella	0	0.00011068	0.558659
Rothia	0	0.00265661	12.2905
Ruminococcus	0	0.0897619	15.0838
Salmonella	0	0.10166	17.8771
Samsonia	0	0.000774992	6.70391
Sarcina	0	5.53631e-05	0.558659
Scardovia	0	0.0022692	11.7318
Sediminibacterium	0	0.000332133	2.7933
Selenomonas	0	0.00143887	1.67598
Serratia	0	0.000830103	1.11732
Shuttleworthia	0	0.000110726	1.11732
Slackia	0	0.0154953	5.02793
Solobacterium	0	0.0118983	7.82123
Sphingobacterium	0	0.000553402	0.558659
Sphingomonas	0	0.000110726	1.11732
Sporacetigenium	0	0.000110726	1.11732
Sporobacterium	0	5.53631e-05	0.558659
Sporosarcina	0	5.53631e-05	0.558659
Staphylococcus	0	0.562367	28.4916
Stenotrophomonas	0	0.00619815	6.14525
Steroidobacter	0	5.53631e-05	0.558659
Succinivibrio	0	0.0200885	0.558659
Sutterella	0	1.34792	37.4302
Syntrophococcus	0	5.53631e-05	0.558659
Tepidimonas	0	0.00011068	0.558659
Tissierella	0	0.000221384	1.11732
Turicibacter	0	0.00426129	7.26257
unclassified_Actinomycetaceae	0	0.00127292	2.7933
unclassified_Alcaligenaceae	0	0.000332179	3.35196
unclassified_Anaerolineaceae	0	5.53631e-05	0.558659
unclassified_Bacillaceae	0	0.00879911	3.91061
unclassified_Bifidobacteriaceae	0	0.00121762	5.58659
unclassified_Bradyrhizobiaceae	0	5.53631e-05	0.558659
unclassified_Carnobacteriaceae	0	0.000387496	3.35196
unclassified_Clostridiaceae	0	0.00127285	2.23464
unclassified_Comamonadaceae	0	0.00503598	1.67598
unclassified_Coriobacteriaceae	0	0.00470403	6.70391
unclassified_Desulfovibrionaceae	0	0.674265	45.2514
unclassified_Enterococcaceae	0	0.0320978	31.2849
unclassified_Erysipelotrichaceae	0	0.093027	35.7542
unclassified_Eubacteriaceae	0	0.000885466	2.7933
unclassified_Flavobacteriaceae	0	5.53631e-05	0.558659
unclassified_Fusobacteriaceae	0	0.0011069	3.91061
unclassified_Geminicoccus	0	5.53631e-05	0.558659
unclassified_Gp2	0	5.53631e-05	0.558659
unclassified_Lactobacillaceae	0	0.00398495	18.4358
unclassified_Leuconostocaceae	0	5.53631e-05	0.558659
unclassified_Microbacteriaceae	0	0.000110726	1.11732
unclassified_Micrococcaceae	0	5.53631e-05	0.558659
unclassified_Mycoplasmataceae	0	0.00011068	0.558659
unclassified_Neisseriaceae	0	0.00293303	0.558659
unclassified_Oxalobacteraceae	0	0.0027671	6.70391
unclassified_Paenibacillaceae	0	0.000664128	1.67598
unclassified_Pasteurellaceae	0	0.000166044	1.11732
unclassified_Peptococcaceae	0	0.000332041	1.11732
unclassified_Peptostreptococcaceae	0	0.00758168	5.58659
unclassified_Porphyromonadaceae	0	0.202711	45.8101
unclassified_Prevotellaceae	0	0.179303	40.7821
unclassified_Pseudomonadaceae	0	0.20747	9.49721
unclassified_Puniceicoccaceae	0	0.00636415	3.91061
unclassified_Rhizobiaceae	0	5.53631e-05	0.558659
unclassified_Rikenellaceae	0	0.0371888	20.6704
unclassified_Staphylococcaceae	0	0.000221453	2.23464
unclassified_Synergistaceae	0	0.00038745	2.7933
unclassified_Veillonellaceae	0	0.0143886	17.3184
unclassified_Verrucomicrobiaceae	0	0.0224682	2.7933
unclassified_Xanthobacteraceae	0	5.53631e-05	0.558659
Veillonella	0	0.337022	46.3687
Victivallis	0	0.00309905	1.67598
Weissella	0	0.00724961	3.35196
Yersinia	0	0.00011068	0.558659
(a) the abundance of each taxa in each sample can be found Supplementary Data File 14
(b) only taxa that could be classified up to the family level are shown
(c) % of samples containing that taxa
