# Supplementary material for: Lactobacillus supports Clostridiales to restrict gut colonization by multidrug-resistant Enterobacteriaceae
Source: Nat Commun. 2022 Sep 24;13:5617. doi: 10.1038/s41467-022-33313-w (PMC9509339; doi:10.1038/s41467-022-33313-w)
Supplement: Supplementary file 6 — Suplementary Data 3 [file 41467_2022_33313_MOESM6_ESM.xlsx]

## Sheet: corr.FC.Genus.abund.vs.FC.MRE
log2FC Taxa vs log2FC MRE
Taxa (a)	spearman.cor	cor.p.val	cor.adj.p.val.FDR
Lactobacillus	-0.274283	0.00443816	0.0417441
Parabacteroides	0.267517	0.00556589	0.0417441
unclassified_Enterobacteriaceae	0.211379	0.0296213	0.148107
Coprobacillus	0.125839	0.198672	0.745018
unclassified_Lachnospiraceae	-0.0701628	0.474803	0.991893
Streptococcus	-0.0564309	0.565588	0.991893
Alistipes	0.0519661	0.596779	0.991893
Escherichia.Shigella	0.0518928	0.597298	0.991893
Enterococcus	-0.0394902	0.687748	0.991893
Coprococcus	-0.0369046	0.70723	0.991893
Bacteroides	0.0322645	0.742662	0.991893
Dorea	-0.0210061	0.830758	0.991893
Subdoligranulum	-0.016516	0.866553	0.991893
unclassified_Ruminococcaceae	0.00905956	0.926563	0.991893
Blautia	0.000998719	0.991893	0.991893
(a) Only prevalent and abundant taxa are included in this analysis (median >0.01%)

## Sheet: corr.FC.Genus.low.vs.FC.MRE
log2FC Taxa vs log2FC MRE
Taxa (a)	spearman.cor	cor.p.val	corr.adj.p.value.FDR
Abiotrophia	-0.132803	0.174749	0.677034
Acetanaerobacterium	-0.10068	0.304477	0.756804
Acetivibrio	0.00914282	0.92589	0.979145
Acetobacterium	-0.0571897	0.560365	0.901993
Achromobacter	0.132431	0.175972	0.677034
Acidaminococcus	-0.0508319	0.604824	0.901993
Acidovorax	0.203277	0.0366248	0.567685
Acinetobacter	0.105496	0.281805	0.756804
Actinobaculum	0.219213	0.0239635	0.567685
Actinomyces	-0.104732	0.285324	0.756804
Adlercreutzia	-0.0223839	0.819839	0.965087
Aeromonas	-0.164255	0.0924715	0.646551
Akkermansia	0.0541021	0.581761	0.901993
Allobaculum	-0.198599	0.0412674	0.571662
Alloscardovia	-0.109196	0.265175	0.756804
Aminiphilus	0.138739	0.156091	0.676017
Anaerobacter	-0.139165	0.154814	0.676017
Anaeroglobus	0.0342055	0.72777	0.939439
Anaerophaga	-0.0687461	0.483789	0.894741
Anaeroplasma	-0.0517636	0.598212	0.901993
Anaerosinus	0.0940876	0.33739	0.76736
Anaerostipes	-0.107947	0.27071	0.756804
Anaerovorax	0.10366	0.290309	0.756804
Arcobacter	0.0516256	0.599189	0.901993
Arsenophonus	-0.132361	0.176204	0.677034
Arthrobacter	0	1	1
Atopobium	-0.0896584	0.360724	0.76736
Azotobacter	-0.0959561	0.327839	0.764959
Bacillus	-0.0888911	0.364865	0.76736
Barnesiella	-0.13782	0.15888	0.676017
Bdellovibrio	0.0175418	0.858349	0.965087
Bergeriella	-0.0239206	0.807702	0.963029
Bhargavaea	-0.00159471	0.987056	0.991626
Bifidobacterium	-0.0259731	0.791562	0.963029
Bosea	0.210992	0.0299283	0.567685
Bradyrhizobium	0.021191	0.82929	0.965087
Brevundimonas	0.210992	0.0299283	0.567685
Bulleidia	-0.00470497	0.961823	0.991626
Burkholderia	-0.0877088	0.371303	0.76736
Buttiauxella	0.154686	0.113363	0.646551
Butyricicoccus	-0.0590339	0.547767	0.901993
Butyrivibrio	-0.116414	0.234682	0.756804
Caldimonas	-0.193035	0.047419	0.571662
Campylobacter	-0.07366	0.453011	0.847443
Catonella	0.0426472	0.664236	0.918348
Caulobacter	-0.0553658	0.572958	0.901993
Citrobacter	0.254881	0.00837045	0.567685
Cloacibacillus	0.102656	0.295034	0.756804
Cloacibacterium	-0.148308	0.129211	0.652066
Clostridium	0.049589	0.613694	0.901993
Cohnella	-0.00159471	0.987056	0.991626
Collinsella	-0.0935296	0.340275	0.76736
Comamonas	-0.196281	0.0437442	0.571662
Corynebacterium	-0.0497592	0.612476	0.901993
Cronobacter	-0.0149132	0.879401	0.975893
Delftia	0.0987507	0.313882	0.756804
Desulfonatronum	0.0621935	0.52651	0.901993
Desulfovibrio	0.241537	0.0126194	0.567685
Dialister	0.0536913	0.584636	0.901993
Dysgonomonas	-0.129098	0.187198	0.677034
Eggerthella	0.00877687	0.928849	0.979145
Enhydrobacter	-0.103251	0.292227	0.756804
Ensifer	-0.0514374	0.600523	0.901993
Enterobacter	0.0350811	0.721085	0.939439
Erwinia	0.0430571	0.661207	0.918348
Erysipelothrix	0.0376323	0.701727	0.939439
Ethanoligenens	-0.0216287	0.825819	0.965087
Eubacterium	-0.233216	0.016132	0.567685
Faecalibacterium	0.0336796	0.731795	0.939439
Flavobacterium	0.210992	0.0299283	0.567685
Fluviicola	-0.098762	0.313826	0.756804
Fructobacillus	0.130186	0.183477	0.677034
Fusobacterium	-0.29873	0.00186772	0.405296
Gemella	0.0146577	0.881452	0.975893
Granulicatella	-0.145247	0.137394	0.662546
Haemophilus	0.0676717	0.490664	0.894741
Haliscomenobacter	-0.0583594	0.552359	0.901993
Helicobacter	0.154686	0.113363	0.646551
Herbaspirillum	-0.0877088	0.371303	0.76736
Hespellia	-0.0908342	0.354434	0.76736
Holdemania	0.00479191	0.961118	0.991626
Howardella	-0.093551	0.340164	0.76736
Hydrogenophaga	-0.049381	0.615184	0.901993
Ilyobacter	-0.187809	0.0538706	0.584496
Isobaculum	-0.104358	0.287054	0.756804
Jonquetella	-0.110035	0.261498	0.756804
Kingella	-0.0239206	0.807702	0.963029
Klebsiella	0.183209	0.0601307	0.62135
Kluyvera	0.169645	0.0821203	0.646551
Lactococcus	0.00869496	0.929511	0.979145
Lawsonia	0.107925	0.270808	0.756804
Leptotrichia	0.00976837	0.920835	0.979145
Leuconostoc	0.0426215	0.664427	0.918348
Luteolibacter	0.097277	0.321193	0.757597
Lysinibacillus	-0.0573651	0.559161	0.901993
Megamonas	0.0113386	0.908162	0.979145
Megasphaera	-0.082501	0.400481	0.803341
Melissococcus	-0.050651	0.606111	0.901993
Methylobacterium	-0.0191365	0.845625	0.965087
Mitsuokella	-0.16557	0.0898557	0.646551
Mobiluncus	0.0462465	0.637824	0.91565
Mogibacterium	-0.0632404	0.519559	0.901993
Morganella	-0.0262362	0.789499	0.963029
Moryella	0.0276783	0.778219	0.963029
Mucispirillum	0.0202013	0.83715	0.965087
Mycobacterium	0.00159471	0.987056	0.991626
Mycoplasma	-0.0239206	0.807702	0.963029
Neisseria	-0.150854	0.122694	0.646551
Neochlamydia	-0.151497	0.121087	0.646551
Novosphingobium	-0.049381	0.615184	0.901993
Ochrobactrum	-0.121272	0.21559	0.738117
Odoribacter	0.0993108	0.311132	0.756804
Olsenella	-0.0334955	0.733206	0.939439
Oribacterium	0.0463884	0.636792	0.91565
Oscillibacter	-0.0185347	0.850422	0.965087
Oxalobacter	0.0598222	0.542425	0.901993
Paenibacillus	-0.133727	0.171744	0.677034
Papillibacter	0.0194633	0.843022	0.965087
Paralactobacillus	0.18786	0.0538037	0.584496
Paraprevotella	0.108848	0.26671	0.756804
Parasporobacterium	-0.0319033	0.745444	0.939439
Parasutterella	0.0240926	0.806346	0.963029
Pediococcus	-0.0997522	0.308975	0.756804
Pelomonas	-0.114474	0.242623	0.756804
Peptococcus	0.146165	0.134899	0.662546
Peptoniphilus	-0.0191365	0.845625	0.965087
Peptostreptococcus	-0.0239206	0.807702	0.963029
Persicirhabdus	-0.0553658	0.572958	0.901993
Phascolarctobacterium	-0.00976441	0.920867	0.979145
Phocaeicola	0.105893	0.279988	0.756804
Porphyromonas	0.0543142	0.580279	0.901993
Prevotella	0.168748	0.0837758	0.646551
Propionibacterium	-0.121692	0.213991	0.738117
Proteus	0.225174	0.0203027	0.567685
Providencia	-0.0781406	0.425924	0.81075
Pseudomonas	-0.0327033	0.739287	0.939439
Pseudoxanthomonas	-0.049381	0.615184	0.901993
Psychrilyobacter	0.0781406	0.425924	0.81075
Pyramidobacter	-0.00415815	0.966257	0.991626
Raoultella	0.0585398	0.551129	0.901993
Rhizobium	-0.0594539	0.544918	0.901993
Rhodocista	0.154686	0.113363	0.646551
Rhodococcus	-0.157876	0.106027	0.646551
Riemerella	-0.08133	0.407224	0.803341
Robinsoniella	0.0426472	0.664236	0.918348
Roseburia	-0.129924	0.18437	0.677034
Rothia	0.0457589	0.641377	0.91565
Ruminococcus	-0.0104825	0.915069	0.979145
Salmonella	0.155356	0.111791	0.646551
Samsonia	0.108851	0.266693	0.756804
Sarcina	0.138739	0.156091	0.676017
Scardovia	-0.110581	0.259125	0.756804
Sediminibacterium	-0.0159641	0.870973	0.974233
Selenomonas	0.0379529	0.699308	0.939439
Serratia	-0.0877088	0.371303	0.76736
Shuttleworthia	-0.154877	0.112914	0.646551
Slackia	-0.159325	0.102818	0.646551
Solobacterium	-0.0112926	0.908533	0.979145
Sphingobacterium	0.210992	0.0299283	0.567685
Sphingomonas	0.141929	0.146702	0.676017
Sporacetigenium	-0.0784826	0.423895	0.81075
Sporobacter	-0.116099	0.235956	0.756804
Sporobacterium	-0.100466	0.305506	0.756804
Sporosarcina	-0.151497	0.121087	0.646551
Staphylococcus	-0.0471791	0.631052	0.91565
Stenotrophomonas	0.203945	0.0359993	0.567685
Steroidobacter	-0.125697	0.199182	0.708566
Succinivibrio	0.100466	0.305506	0.756804
Sutterella	-0.174948	0.072861	0.646551
Syntrophococcus	0.0426472	0.664236	0.918348
Tepidimonas	-0.049381	0.615184	0.901993
Tissierella	0.0336689	0.731877	0.939439
Turicibacter	0.105569	0.281471	0.756804
unclassified_Actinomycetaceae	-0.131523	0.17898	0.677034
unclassified_Alcaligenaceae	-0.08868	0.366009	0.76736
unclassified_Anaerolineaceae	0.0908982	0.354094	0.76736
unclassified_Bacillaceae	-0.0414326	0.673245	0.924647
unclassified_Bifidobacteriaceae	-0.0317987	0.74625	0.939439
unclassified_Bradyrhizobiaceae	-0.151497	0.121087	0.646551
unclassified_Carnobacteriaceae	-0.0199536	0.83912	0.965087
unclassified_Clostridiaceae	-0.132423	0.175998	0.677034
unclassified_Comamonadaceae	-0.193035	0.047419	0.571662
unclassified_Coriobacteriaceae	-0.055455	0.57234	0.901993
unclassified_Desulfovibrionaceae	0.0554489	0.572382	0.901993
unclassified_Enterococcaceae	-0.172616	0.0768234	0.646551
unclassified_Erysipelotrichaceae	0.0849148	0.386792	0.791829
unclassified_Eubacteriaceae	-0.0358641	0.715124	0.939439
unclassified_Flavobacteriaceae	-0.157876	0.106027	0.646551
unclassified_Fusobacteriaceae	-0.0836011	0.394206	0.799466
unclassified_Geminicoccus	-0.167444	0.0862286	0.646551
unclassified_Lactobacillaceae	-0.0404545	0.680534	0.926836
unclassified_Leuconostocaceae	-0.0740715	0.450484	0.847443
unclassified_Microbacteriaceae	0.0024904	0.979787	0.991626
unclassified_Micrococcaceae	-0.0877088	0.371303	0.76736
unclassified_Mycoplasmataceae	-0.0334888	0.733257	0.939439
unclassified_Neisseriaceae	-0.0239206	0.807702	0.963029
unclassified_Oxalobacteraceae	0.235382	0.0151446	0.567685
unclassified_Paenibacillaceae	-0.097596	0.319601	0.757597
unclassified_Pasteurellaceae	-0.00159471	0.987056	0.991626
unclassified_Peptococcaceae	0.0817973	0.404525	0.803341
unclassified_Peptostreptococcaceae	-0.00726409	0.941088	0.986551
unclassified_Porphyromonadaceae	0.207583	0.0327466	0.567685
unclassified_Prevotellaceae	0.0121386	0.901713	0.979145
unclassified_Pseudomonadaceae	0.0400734	0.683382	0.926836
unclassified_Puniceicoccaceae	-0.0314482	0.748954	0.939439
unclassified_Rhizobiaceae	-0.049381	0.615184	0.901993
unclassified_Rikenellaceae	-0.120722	0.217693	0.738117
unclassified_Sphingobacteriales	-0.157876	0.106027	0.646551
unclassified_Staphylococcaceae	-0.060351	0.538855	0.901993
unclassified_Synergistaceae	-0.0108493	0.912109	0.979145
unclassified_Veillonellaceae	0.0678037	0.489817	0.894741
unclassified_Verrucomicrobiaceae	0.00369824	0.969987	0.991626
unclassified_Xanthobacteraceae	0.0175418	0.858349	0.965087
Veillonella	-0.149887	0.125139	0.646551
Victivallis	-0.143269	0.142887	0.674053
Weissella	-0.102765	0.294516	0.756804
Yersinia	0.0781406	0.425924	0.81075
(a) Only low prevalent abundant taxa are included in this analysis (median <0.01%)

## Sheet: C. corr.FC.OTUs.vs.FC.MRE
log2FC OTU vs log2FC MRE
ID (a)	spearman.cor	cor.p.val	prevalence (%)	Taxa
Otu000020	-0.187851	0.0269078	35.1955	Lactobacillus
Otu000920	-0.183518	0.0298465	1.67598	Lactobacillus
Otu002332	-0.183448	0.0298962	1.67598	Lactobacillus
Otu004691	-0.175078	0.0363222	1.11732	Lactobacillus
Otu010917	-0.165245	0.0452483	1.11732	Lactobacillus
Otu006685	-0.151497	0.0605437	0.558659	Lactobacillus
Otu000031	-0.147526	0.0656321	29.6089	Lactobacillus
Otu007388	-0.145118	0.068873	0.558659	Lactobacillus
Otu010202	-0.145118	0.068873	0.558659	Lactobacillus
Otu009050	-0.141929	0.0733512	0.558659	Lactobacillus
Otu008377	-0.13555	0.0829607	0.558659	Lactobacillus
Otu000508	-0.1269	0.097441	1.11732	Lactobacillus
Otu003194	-0.117836	0.114487	1.11732	Lactobacillus
Otu001436	-0.117797	0.114564	6.70391	Lactobacillus
Otu003997	-0.111771	0.127001	1.67598	Lactobacillus
Otu001660	-0.108732	0.13361	1.67598	Lactobacillus
Otu008554	-0.103656	0.145164	0.558659	Lactobacillus
Otu010205	-0.103656	0.145164	0.558659	Lactobacillus
Otu000147	-0.10147	0.150337	8.37989	Lactobacillus
Otu010209	-0.0940876	0.168695	0.558659	Lactobacillus
Otu000090	-0.0861676	0.1899	18.9944	Lactobacillus
Otu005843	-0.0845194	0.194507	0.558659	Lactobacillus
Otu000104	-0.0827784	0.199447	11.7318	Lactobacillus
Otu001276	-0.0603464	0.269443	1.11732	Lactobacillus
Otu000329	-0.0585762	0.275441	2.7933	Lactobacillus
Otu007250	-0.0583594	0.276179	0.558659	Lactobacillus
Otu000721	-0.057625	0.27869	2.7933	Lactobacillus
Otu000176	-0.0359216	0.357344	17.8771	Lactobacillus
Otu008571	-0.0359135	0.357375	1.11732	Lactobacillus
Otu003193	-0.0272406	0.390819	1.67598	Lactobacillus
Otu002004	-0.0175418	0.429175	0.558659	Lactobacillus
Otu000458	0.00745943	0.469753	3.91061	Lactobacillus
Otu006900	0.0105603	0.457221	1.11732	Lactobacillus
Otu000325	0.0310039	0.376193	6.70391	Lactobacillus
Otu001758	0.0420487	0.334335	1.11732	Lactobacillus
Otu013304	0.0532527	0.293856	1.11732	Lactobacillus
Otu012383	0.0781318	0.212988	1.11732	Lactobacillus
Otu001550	0.0810404	0.204451	1.11732	Lactobacillus
Otu009062	0.0845194	0.194507	0.558659	Lactobacillus
Otu000378	0.0908252	0.177241	3.91061	Lactobacillus
Otu004080	0.0940876	0.168695	0.558659	Lactobacillus
Otu012504	0.0940876	0.168695	0.558659	Lactobacillus
Otu000872	0.097277	0.160597	0.558659	Lactobacillus
Otu002156	0.097277	0.160597	0.558659	Lactobacillus
Otu003264	0.097277	0.160597	0.558659	Lactobacillus
Otu003300	0.097277	0.160597	0.558659	Lactobacillus
Otu004915	0.097277	0.160597	0.558659	Lactobacillus
Otu007773	0.097277	0.160597	0.558659	Lactobacillus
Otu008365	0.097277	0.160597	0.558659	Lactobacillus
Otu010259	0.097277	0.160597	0.558659	Lactobacillus
Otu001985	0.0986834	0.157107	2.23464	Lactobacillus
Otu000722	0.116414	0.117341	0.558659	Lactobacillus
Otu003564	0.116414	0.117341	0.558659	Lactobacillus
Otu001223	0.116887	0.116385	2.23464	Lactobacillus
Otu001655	0.121208	0.107917	1.11732	Lactobacillus
Otu003571	0.122792	0.104924	0.558659	Lactobacillus
Otu009895	0.122792	0.104924	1.11732	Lactobacillus
Otu000642	0.125902	0.0992233	1.67598	Lactobacillus
Otu003410	0.132361	0.0881018	0.558659	Lactobacillus
Otu001496	0.168644	0.0419845	1.67598	Lactobacillus
Otu000869	0.16999	0.0407446	1.11732	Lactobacillus
(a) only OTUs classified as Lactobacillus are shown
