# Supplementary material for: Lactobacillus supports Clostridiales to restrict gut colonization by multidrug-resistant Enterobacteriaceae
Source: Nat Commun. 2022 Sep 24;13:5617. doi: 10.1038/s41467-022-33313-w (PMC9509339; doi:10.1038/s41467-022-33313-w)
Supplement: Supplementary file 7 — Suplementary Data 4 [file 41467_2022_33313_MOESM7_ESM.xlsx]

## Sheet: Supplementary Data File 4
Strain	ANI	Reference (Doi) indicating human strains used as probiotic
L. rhamnosus strain 5-1	0.98708
L. rhamnosus strain FAM20558	0.98708
L. rhamnosus strain Lrh27	0.98708
L. rhamnosus strain LR231	0.987032
L. rhamnosus strain CE1	0.986936
L. rhamnosus strain DPC7102	0.986936
L. rhamnosus strain AS	0.986888
L. rhamnosus strain CNCM-I-3698	0.986888
L. rhamnosus strain 893_LRHA	0.986694
L. rhamnosus strain Lrh19	0.986694
L. rhamnosus strain Lrh11	0.986645
L. rhamnosus strain 319_LRHA	0.986596
L. rhamnosus strain INIA P540	0.986596
L. rhamnosus strain LR5	0.986596	10.1038/s41598-022-04874-z
L. rhamnosus strain LR863	0.986596
L. rhamnosus strain RAB2019A	0.986596
L. rhamnosus strain TMC3115	0.986596
L. rhamnosus strain 1001311H_170123_H11	0.986548
L. rhamnosus strain 541_LRHA	0.986548
L. rhamnosus strain 769_LRHA	0.986548
L. rhamnosus strain 784_LRHA	0.986548
L. rhamnosus strain 870_LRHA	0.986548
L. rhamnosus strain 906_LRHA	0.986548
L. rhamnosus strain 943_LRHA	0.986548
L. rhamnosus strain AMC0707	0.986548
L. rhamnosus strain AMC0716	0.986548
L. rhamnosus strain Lrh20	0.986548
L. rhamnosus strain Lrh30	0.986548
L. rhamnosus strain Lrh40	0.986548
L. rhamnosus strain Lrh47	0.986548
L. rhamnosus strain PMC203	0.986548
L. rhamnosus strain UMB0004	0.986548
L. rhamnosus strain 526_LRHA	0.986498
L. rhamnosus strain 988_LRHA	0.986498
L. rhamnosus strain AMC0712	0.986498
L. rhamnosus strain AMC0713	0.986498
L. rhamnosus strain cek-R1	0.986498
L. rhamnosus strain INIA P344	0.986498
L. rhamnosus strain 1.0320	0.986449
L. rhamnosus strain AMC0721	0.986449
L. rhamnosus strain BIOML-A3	0.986449
L. rhamnosus strain DS17_11	0.986449	10.1128/genomeA.00621-18
L. rhamnosus strain DS22_11	0.986449	10.1128/genomeA.00621-18
L. rhamnosus strain LR2 LR2_	0.986449
L. rhamnosus strain Lrh26	0.986449
L. rhamnosus strain Lrh33	0.986449
L. rhamnosus strani 51B	0.986449
L. rhamnosus strain 1001095A_150126_D4	0.9864
L. rhamnosus strain AMC0706	0.9864
L. rhamnosus strain AMC0720	0.9864
L. rhamnosus strain BIOML-A4	0.9864
L. rhamnosus strain GR-1	0.9864
L. rhamnosus strain GR-1	0.9864
L. rhamnosus strain Lc 705	0.9864
L. rhamnosus strain LMS2-1	0.9864
L. rhamnosus strain LR_AVK	0.9864
L. rhamnosus strain Lrh34	0.9864
L. rhamnosus strain Vahe	0.9864
L. rhamnosus strain 116	0.98635
L. rhamnosus strain 1001283B150210_160208_A4	0.98635
L. rhamnosus strain 4928STDY7387919	0.98635
L. rhamnosus strain AMC0722	0.98635
L. rhamnosus strain ASCC 3018	0.98635
L. rhamnosus strain ATCC8530	0.98635
L. rhamnosus strain BIO5326	0.98635
L. rhamnosus strain BIOML-A10	0.98635
L. rhamnosus strain BIOML-A2	0.98635
L. rhamnosus strain BIOML-A6	0.98635
L. rhamnosus strain BIOML-A8	0.98635
L. rhamnosus strain BIOML-A9	0.98635
L. rhamnosus strain CAU1365	0.98635
L. rhamnosus strain co_0103	0.98635
L. rhamnosus strain DS13_11	0.98635	10.1128/genomeA.00621-18
L. rhamnosus strain DS14_11	0.98635	10.1128/genomeA.00621-18
L. rhamnosus strain DS15_11	0.98635	10.1128/genomeA.00621-18
L. rhamnosus strain DSM20021	0.98635
L. rhamnosus strain IMI	0.98635
L. rhamnosus strain Lrh21	0.98635
L. rhamnosus strain Lrh42	0.98635
L. rhamnosus strain NCTC13764	0.98635
L. rhamnosus strain UBLR-58	0.98635
L. rhamnosus strain VHProbi_Y39	0.98635
L. rhamnosus strain X253	0.98635
L. rhamnosus strain AMC0709	0.986301
L. rhamnosus strain ASCC1521	0.986301
L. rhamnosus strain DSM20021	0.986301
L. rhamnosus strain JCM1553	0.986301
L. rhamnosus strain LOCK908	0.986301
L. rhamnosus strain Lrh15	0.986301
L. rhamnosus strain NCTC13710	0.986301
L. rhamnosus strain R709	0.986301
L. rhamnosus strain SCT-10-10-60	0.986301
L. rhamnosus strain AMC0714	0.986251
L. rhamnosus strain Lrh25	0.986251
L. rhamnosus strain NCB 441	0.986251
L. rhamnosus strain NRRLB-442	0.986251
L. rhamnosus strain undef	0.986251
L. rhamnosus strain CASL	0.986201
L. rhamnosus strain Lrh23	0.986151
L. rhamnosus strain BIOML-A1	0.986001
L. rhamnosus strain Lrh31	0.986001
L. rhamnosus strain RSI3 1	0.986001
L. rhamnosus strain ASCC 3016	0.985951
L. rhamnosus strain hsryfm1301	0.985951
L. rhamnosus strain QC	0.985951
L. rhamnosus strain KF7	0.9859
L. rhamnosus strain HCT70	0.98585
L. rhamnosus strain 313	0.985799
L. rhamnosus strain 1019	0.985799
L. rhamnosus strain 4B15	0.985799
L. rhamnosus strain AMBR1	0.985799
L. rhamnosus strain BIO6870	0.985799
L. rhamnosus strain BIOML-A5	0.985799
L. rhamnosus strain DS4_11	0.985799	10.1128/genomeA.00621-18
L. rhamnosus strain GG	0.985799	10.5546/aap.2022.eng.e1.
L. rhamnosus strain GG	0.985799	10.5546/aap.2022.eng.e1.
L. rhamnosus strain GG	0.985799	10.5546/aap.2022.eng.e1.
L. rhamnosus strain JL-1	0.985799
L. rhamnosus strain LDTM7511	0.985799
L. rhamnosus strain LR-B1	0.985799
L. rhamnosus strain LR-B2	0.985799
L. rhamnosus strain LR-CVC	0.985799
L. rhamnosus strain LR-GG-MoProbi	0.985799
L. rhamnosus strain LR-S 02	0.985799
L. rhamnosus strain Lrh14	0.985799
L. rhamnosus strain Lrh17	0.985799
L. rhamnosus strain Lrh18	0.985799
L. rhamnosus strain Lrh38	0.985799
L. rhamnosus strain Lrh46	0.985799
L. rhamnosus strain Lrh8	0.985799
L. rhamnosus strain PEL6	0.985799
L. rhamnosus strain RI-004	0.985799
L. rhamnosus strani MGYG-HGUT-01293	0.985799
L. rhamnosus strain ARJD	0.985748
L. rhamnosus strain ASCC 3029	0.985748
L. rhamnosus strain B6	0.985748
L. rhamnosus strain DS12_11	0.985748
L. rhamnosus strain DS18_11	0.985748	10.1128/genomeA.00621-18
L. rhamnosus strain DS3_11	0.985748	10.1128/genomeA.00621-18
L. rhamnosus strain DS9_11	0.985748	10.1128/genomeA.00621-18
L. rhamnosus strain LOCK900	0.985748
L. rhamnosus strain Lrh10	0.985748
L. rhamnosus strain Lrh32	0.985748
L. rhamnosus strain Lrh6	0.985748
L. rhamnosus strain Lrh7	0.985748
L. rhamnosus strain Lrh9	0.985748
L. rhamnosus strain LV108	0.985748
L. rhamnosus strain Pen	0.985748	10.1186/s13099-018-0235-z
L. rhamnosus strain PEL5	0.985748
L. rhamnosus strain R0011	0.985748	10.1128/JB.06584-11
L. rhamnosus strain B1	0.985697
L. rhamnosus strain CBC-LR1	0.985697
L. rhamnosus strain CLS17	0.985697	10.1128/genomeA.00478-15
L. rhamnosus strain F	0.985697
L. rhamnosus strain Lrh16	0.985697
L. rhamnosus strain OSU-PECh-69	0.985697
L. rhamnosus strain ATCC21052	0.985646
L. rhamnosus strain R19-3	0.985646
L. rhamnosus strain BPL15	0.985595
L. rhamnosus strain BPL5	0.985595
L. rhamnosus strain Lrh4	0.985595
L. rhamnosus strain IBL027	0.985544
L. rhamnosus strain L156.4	0.985492
L. rhamnosus strain 308	0.985389
L. rhamnosus strain Lrh3	0.985233
L. rhamnosus strain BFE5264	0.985181
L. rhamnosus strain 1001216B_150713_B1	0.984919
L. rhamnosus strain 1001270B_150601_F12	0.984813
L. rhamnosus strain 214_LRHA	0.984813
L. rhamnosus strain Lr-G14	0.984813
L. rhamnosus strain P1	0.984813
L. rhamnosus strain P5	0.984813
L. rhamnosus strain ICIS-627	0.98476
L. rhamnosus strain P4	0.98476
L. rhamnosus strain 390_LRHA	0.984706
L. rhamnosus strain HN001	0.984706	10.1128/AEM.00851-15
L. rhamnosus strain 708_LRHA	0.984653
L. rhamnosus strain LRHMDP2	0.984653
L. rhamnosus strain LRHMDP3	0.984653
L. rhamnosus strain 186_LRHA	0.984599
L. rhamnosus strain 699_LRHA	0.984599
L. rhamnosus strain E800	0.984599
L. rhamnosus strain DSM14870	0.984546	10.1016/j.micres.2017.08.003
L. rhamnosus strain Lrh13	0.984546
L. rhamnosus strain TK-F8B	0.984546
L. rhamnosus strain Lrh28	0.984438
L. rhamnosus strain 1473	0.984221
L. rhamnosus strain 944_LRHA	0.984167
L. rhamnosus strain 24	0.984112
L. rhamnosus strain 1001287B_170213_A1	0.983836
L. rhamnosus strain Lrh22	0.983781
L. rhamnosus strain K32	0.983725
L. rhamnosus strain 979_LRHA	0.983613
L. rhamnosus strain Lr108	0.983275
L. rhamnosus strain Lrh5	0.983275
L. rhamnosus strain L31	0.982931
L. rhamnosus strain L34	0.982524
L. rhamnosus strain L35	0.982524
