# Supplementary material for: Lactobacillus supports Clostridiales to restrict gut colonization by multidrug-resistant Enterobacteriaceae
Source: Nat Commun. 2022 Sep 24;13:5617. doi: 10.1038/s41467-022-33313-w (PMC9509339; doi:10.1038/s41467-022-33313-w)
Supplement: Supplementary file 8 — Suplementary Data 5 [file 41467_2022_33313_MOESM8_ESM.xlsx]

## Sheet: Supplementary Data File 5
Taxa (a)	LDA score	pvalue
Barnesiella	4.77177	0.0033708
Alistipes	4.27257	0.00299
unclassified_Prevotellaceae	4.12163	0.0025987
Bacteroides	4.10024	0.00341479
unclassified_Porphyromonadaceae	4.04107	0.000843559
Lactobacillus	3.79502	0.0025987
Mucispirillum	3.62635	0.000843559
Prevotella	3.50289	0.00145886
Acetanaerobacterium	3.50497	0.00806042
unclassified_Erysipelotrichaceae	2.18507	0.0025987
Odoribacter	3.10629	0.00145886
Butyricicoccus	2.96536	0.00343882
Adlercreutzia	2.29524	0.000843559
Subdoligranulum	2.31614	0.00422706
unclassified_Clostridiaceae	-2.48857	0.0369508
Clostridium	-3.84388	0.0185159
(a) Taxa whose abundance is significantly different between untreated mice and mice that recovered 2 o 4 weeks from antibiotic treatment (ampcicillin, vancomycin, neomycin).
Taxa were identified using LefSe analysis.
Only taxa that could be classified up to the family level are shown
A positive LDA means higher abundance in untreated mice
Only those taxa with a LDA>|2| are shown.
