# Supplementary material for: Lactobacillus supports Clostridiales to restrict gut colonization by multidrug-resistant Enterobacteriaceae
Source: Nat Commun. 2022 Sep 24;13:5617. doi: 10.1038/s41467-022-33313-w (PMC9509339; doi:10.1038/s41467-022-33313-w)
Supplement: Supplementary file 9 — Suplementary Data 6 [file 41467_2022_33313_MOESM9_ESM.xlsx]

## Sheet: Supplementary Data file 6
Taxa	Order	pval	adj.pval.FDR	log2FC (a)
Lactobacillus	Lactobacillales	1.35804e-12	3.1235e-11	6.32296
unclassified.Lactobacillaceae	Lactobacillales	1.46759e-08	1.68773e-07	3.20783
Pseudoflavonifractor	Clostridiales	4.98351e-05	0.000382069	2.05631
Allobaculum	Erysipelotrichales	0.000161188	0.00092683	7.30193
Oscillibacter	Clostridiales	0.00086405	0.00397463	1.92157
unclassified.Ruminococcaceae	Clostridiales	0.00142094	0.00544694	0.36163
Flavonifractor	Clostridiales	0.00268467	0.00882107	3.21086
Lachnoanaerobaculum	Clostridiales	0.028508	0.0819606	2.67079
Clostridium.XlVa	Clostridiales	0.0451743	0.105112	0.190496
Akkermansia	Verrucomicrobiales	0.0457008	0.105112	1.73028
unclassified.Erysipelotrichaceae	Erysipelotrichales	0.0521826	0.109109	1.38132
Marvinbryantia	Clostridiales	0.0590094	0.113101	1.99193
Ruminococcus2	Clostridiales	0.0688064	0.121734	0.815917
Staphylococcus	Bacillales	0.113983	0.174775	-3.65633
Moryella	Clostridiales	0.152228	0.218828	4.09724
unclassified.Porphyromonadaceae	Bacteroidales	0.338965	0.444995	5.48389
Barnesiella	Bacteroidales	0.348257	0.444995	6.2429
unclassified.Enterobacteriaceae	Enterobacterales	0.451588	0.546659	-0.103661
Turicibacter	Erysipelotrichales	0.602177	0.692504	-1.23395
Enterococcus	Lactobacillales	0.719991	0.788561	-2.96869
unclassified.Lachnospiraceae	Clostridiales	0.820898	0.844981	-0.588562
Oribacterium	Clostridiales	0.844981	0.844981	-0.290677
(a) a positive log2FC means higher in the group that received Lactobacillus
