# Supplementary material for: Lactobacillus supports Clostridiales to restrict gut colonization by multidrug-resistant Enterobacteriaceae
Source: Nat Commun. 2022 Sep 24;13:5617. doi: 10.1038/s41467-022-33313-w (PMC9509339; doi:10.1038/s41467-022-33313-w)
Supplement: Supplementary file 10 — Suplementary Data 7 [file 41467_2022_33313_MOESM10_ESM.xlsx]

## Sheet: Supplementary Data File 7
Taxa	Order	p.value	adj.p.value.FDR	log2FC
Lactobacillus	Lactobacillales	2.70097e-07	6.21224e-06	6.03443
unclassified_Lactobacillaceae	Lactobacillales	3.67935e-06	4.23126e-05	2.78592
Pseudoflavonifractor	Clostridiales	3.16176e-05	0.000242402	3.49059
Flavonifractor	Clostridiales	0.000640885	0.00332636	2.30919
Oscillibacter	Clostridiales	0.000723122	0.00332636	2.54754
Allobaculum	Erysipelotrichales	0.00143299	0.00549315	8.02117
Ruminococcus2	Clostridiales	0.00222988	0.00732676	0.823488
Lachnoanaerobaculum	Clostridiales	0.00259559	0.00746233	2.81293
Marvinbryantia	Clostridiales	0.0040766	0.0094865	2.62321
unclassified_Ruminococcaceae	Clostridiales	0.00424358	0.0094865	1.51375
unclassified_Erysipelotrichaceae	Erysipelotrichales	0.00453702	0.0094865	2.34951
unclassified_Porphyromonadaceae	Bacteroidales	0.02964	0.0524401	7.17442
Moryella	Clostridiales	0.0353685	0.0581054	2.99476
Akkermansia	Verrucomicrobiales	0.0420125	0.0644191	2.59878
Clostridium_XlVa	Clostridiales	0.0549722	0.0790225	0.585187
Barnesiella	Bacteroidales	0.0614168	0.0830934	7.84958
Turicibacter	Erysipelotrichales	0.247096	0.300757	-0.437024
Oribacterium	Clostridiales	0.248451	0.300757	0.757586
unclassified_Enterobacteriaceae	Enterobacterales	0.301695	0.346949	-0.412848
Staphylococcus	Bacillales	0.401754	0.440017	-1.19573
unclassified_Lachnospiraceae	Clostridiales	0.457511	0.478307	0.663356
Enterococcus	Lactobacillales	0.867248	0.867248	-2.59104
(a) a positive log2FC means higher in the group that received Lactobacillus
