# Supplementary material for: Lactobacillus supports Clostridiales to restrict gut colonization by multidrug-resistant Enterobacteriaceae
Source: Nat Commun. 2022 Sep 24;13:5617. doi: 10.1038/s41467-022-33313-w (PMC9509339; doi:10.1038/s41467-022-33313-w)
Supplement: Supplementary file 11 — Suplementary Data 8 [file 41467_2022_33313_MOESM11_ESM.xlsx]

## Sheet: Supplementary Data File 8
MRKP vs Taxa
Taxa	spearman.cor	cor.p.val	cor.adj.p.val.FDR
Flavonifractor	-0.711269	1.3e-07	2.86e-06
Pseudoflavonifractor	-0.682004	6.58e-07	7.238e-06
Oscillibacter	-0.538437	0.000234837	0.00172214
Lactobacillus	-0.525508	0.000352019	0.00193611
Allobaculum	-0.518151	0.000440048	0.00193621
unclassified_Ruminococcaceae	-0.496697	0.000820323	0.00300785
unclassified_Lactobacillaceae	-0.485662	0.00111274	0.00349717
Lachnoanaerobaculum	-0.465431	0.00189663	0.00521572
Turicibacter	0.456571	0.00237179	0.0057977
Staphylococcus	0.356893	0.0203343	0.0447356
Marvinbryantia	-0.233881	0.13603	0.249388
Enterococcus	-0.216917	0.167633	0.283687
unclassified_Lachnospiraceae	0.180146	0.253614	0.382396
Akkermansia	-0.177516	0.260725	0.382396
Oribacterium	-0.16495	0.296527	0.401575
unclassified_Erysipelotrichaceae	-0.160376	0.310308	0.401575
Ruminococcus2	-0.141929	0.369933	0.45214
Clostridium_XlVa	-0.113209	0.475328	0.55038
unclassified_Porphyromonadaceae	0.0957405	0.54642	0.601062
Barnesiella	0.0805632	0.61203	0.641174
Moryella	-0.0603156	0.704362	0.704362
