# Supplementary material for: Lactobacillus supports Clostridiales to restrict gut colonization by multidrug-resistant Enterobacteriaceae
Source: Nat Commun. 2022 Sep 24;13:5617. doi: 10.1038/s41467-022-33313-w (PMC9509339; doi:10.1038/s41467-022-33313-w)
Supplement: Supplementary file 12 — Suplementary Data 9 [file 41467_2022_33313_MOESM12_ESM.xlsx]

## Sheet: Supplementary Data File 9
Taxa (a)	pval	adj.pval.FDR	log2FC (b)
Blautia	3.83686e-07	1.11e-05	11.4302
Flavonifractor	1.61582e-05	0.000234294	7.79288
Oscillibacter	0.00449286	0.0294919	6.82691
Clostridium.sensu.stricto	0.00568666	0.0294919	-1.96901
Anaerobacter	0.00572442	0.0294919	-2.37416
unclassified.Ruminococcaceae	0.00646716	0.0294919	2.29339
unclassified.Clostridiaceae.1	0.00768166	0.0294919	-2.4174
Sarcina	0.00813571	0.0294919	-3.24401
Ralstonia	0.0162942	0.0525036	-5.11926
Acetitomaculum	0.0250656	0.0726903	4.40145
Syntrophococcus	0.0955733	0.243036	-1.70526
unclassified.Prevotellaceae	0.100567	0.243036	-2.52838
unclassified.Enterobacteriaceae	0.124097	0.259478	0.736966
Allobaculum	0.125265	0.259478	5.39947
Pseudomonas	0.143191	0.271436	-2.29203
Robinsoniella	0.149758	0.271436	-3.39717
Escherichia.Shigella	0.169623	0.289356	0.782409
Lachnoanaerobaculum	0.193533	0.311803	-0.562658
unclassified.Porphyromonadaceae	0.226271	0.335662	-1.61339
unclassified.Erysipelotrichaceae	0.231491	0.335662	3.04575
Pseudoflavonifractor	0.333782	0.460937	-1.3901
unclassified.Lachnospiraceae	0.354248	0.466963	-0.420344
Clostridium.XlVa	0.399609	0.482861	0.488128
Marvinbryantia	0.627189	0.72754	0.0648511
Turicibacter	0.682011	0.760705	-0.461949
Staphylococcus	0.846112	0.908787	-1.88487
Clostridium.IV	0.898493	0.930582	-5.49833
Enterococcus	0.935575	0.935575	-1.88672
(a) In bold the bacteria administered in the Clostridiales cocktail
(b) a positive log2FC means higher in the group that received the Clostridiales cocktail
