# Supplementary material for: Lactobacillus supports Clostridiales to restrict gut colonization by multidrug-resistant Enterobacteriaceae
Source: Nat Commun. 2022 Sep 24;13:5617. doi: 10.1038/s41467-022-33313-w (PMC9509339; doi:10.1038/s41467-022-33313-w)
Supplement: Supplementary file 13 — Suplementary Data 10 [file 41467_2022_33313_MOESM13_ESM.xlsx]

## Sheet: Supplementary Data File 10
metabolite	p.value (a)	adj.p.value.FDR	log2FC(b)	p.value.L.m (c)	adj.p.value.L.m	Log2FC.L.m	p.value.L.r (d)	adj.p.value.L.r	Log2FC.L.r
Butyrate	2.37068e-05	0.000758616	0.372106	1.61862e-07	2.75166e-06	0.408876	0.0276027	0.0657688	0.300245
Glucose	0.000117388	0.00187821	-0.335449	0.0115977	0.0219068	-0.259377	9.73487e-05	0.00104445	-0.406296
Glutamine	0.000383032	0.00408567	0.251028	0.000154347	0.00131195	0.265682	0.03095	0.0657688	0.213533
Serine	0.000661496	0.00529197	-0.39003	0.0478654	0.050857	-0.280028	0.000192639	0.00109162	-0.466137
Lactate	0.00111143	0.00711316	-0.380129	0.03095	0.0420471	-0.27569	0.0011455	0.00486838	-0.431443
Glycerol	0.00135781	0.00724163	-0.358802	0.113367	0.113367	-0.186891	0.000122877	0.00104445	-0.383549
Threonine	0.00220092	0.0100614	-0.308352	0.0346271	0.0420471	-0.241839	0.00314635	0.0106976	-0.345126
Lipids	0.00415776	0.016631	0.2656	0.0115977	0.0219068	0.251332	0.0276027	0.0657688	0.240746
Lysine	0.00586226	0.0208436	0.21734	0.00162686	0.00921885	0.233142	0.146098	0.224441	0.178468
Tyrosine	0.0103478	0.0325405	0.28509	0.0132244	0.0224815	0.30459	0.0787915	0.148828	0.226165
Methionine	0.0111858	0.0325405	0.269581	0.00498828	0.0141334	0.261336	0.158429	0.224441	0.217133
Aspartic	0.016314	0.043504	0.158536	0.00770141	0.0187034	0.187528	0.185342	0.242371	0.0960117
Methylamine	0.0217573	0.0535565	0.214843	0.03095	0.0420471	0.152007	0.1038	0.176459	0.142374
Alanine	0.0286703	0.0655322	0.400266	0.00498828	0.0141334	0.387789	0.391305	0.415762	0.32389
Isoleucine	0.0349923	0.0746502	0.215207	0.0022777	0.00968024	0.252066	0.602069	0.602069	0.138701
5-aminovaleric acid	0.0451892	0.085062	0.304694	0.0430606	0.0488021	0.311848	0.19996	0.242809	0.286849
Tryptophan	0.0451892	0.085062	-0.0626665	0.0346271	0.0420471	-0.0328631	0.231598	0.262478	-0.0697787
(a) p values were obtained comparing the control group with the group that received Lactobacillus (either L. murinus or L. rhamnosus)
(b) a positive log2FC value represents higher levels in mice that received Lactobacillus
(c) p values were obtained comparing the control group with the group that received L. murinus
(d) p values were obtained comparing the control group with the group that received L. rhamnosus
