# Supplementary material for: Lactobacillus supports Clostridiales to restrict gut colonization by multidrug-resistant Enterobacteriaceae
Source: Nat Commun. 2022 Sep 24;13:5617. doi: 10.1038/s41467-022-33313-w (PMC9509339; doi:10.1038/s41467-022-33313-w)
Supplement: Supplementary file 14 — Suplementary Data 11 [file 41467_2022_33313_MOESM14_ESM.xlsx]

## Sheet: butyrate
Taxa vs Butyrate
Taxa	spearman.cor	p.val	adj.p.val.FDR
Pseudoflavonifractor	0.710504	1.35623e-07	2.9837e-06
Allobaculum	0.615596	1.4312e-05	0.000157432
Lachnoanaerobaculum	0.534486	0.000266219	0.00195227
Flavonifractor	0.488103	0.00104107	0.00520346
Staphylococcus	-0.483413	0.0011826	0.00520346
unclassified_Ruminococcaceae	0.475036	0.00147835	0.0054206
Oscillibacter	0.461707	0.00208499	0.00655282
Turicibacter	-0.339635	0.027769	0.0763648
unclassified_Enterobacteriaceae	0.300142	0.0534546	0.121871
unclassified_Lactobacillaceae	0.297698	0.055525	0.121871
Enterococcus	0.289648	0.0628023	0.121871
Lactobacillus	0.285864	0.066475	0.121871
Oribacterium	0.265389	0.0893906	0.151276
Marvinbryantia	0.240286	0.125327	0.196942
Akkermansia	0.215251	0.171	0.2508
unclassified_Erysipelotrichaceae	0.181701	0.249471	0.343022
Ruminococcus2	0.107641	0.497445	0.643753
Moryella	0.0591628	0.709763	0.861748
Clostridium_XlVa	0.0420566	0.791433	0.861748
unclassified_Lachnospiraceae	-0.0369515	0.816285	0.861748
unclassified_Porphyromonadaceae	-0.035665	0.822577	0.861748
Barnesiella	0.00537342	0.973058	0.973058

## Sheet: serine
Taxa vs Serine
Taxa	spearman.cor	cor.p.val	adj.p.val.FDR
Flavonifractor	-0.598533	2.83e-05	0.00062234
Allobaculum	-0.512314	0.000523418	0.0057576
Pseudoflavonifractor	-0.472288	0.00158877	0.011651
Lachnoanaerobaculum	-0.440131	0.00353646	0.0194506
Lactobacillus	-0.423771	0.0051644	0.0227234
Oscillibacter	-0.415325	0.00623521	0.0228624
unclassified_Enterobacteriaceae	-0.372945	0.0149952	0.0471278
Turicibacter	0.356917	0.0203254	0.0558949
unclassified_Ruminococcaceae	-0.317637	0.040382	0.0987117
unclassified_Lactobacillaceae	-0.293189	0.059513	0.130929
Ruminococcus2	-0.240267	0.125359	0.250718
Enterococcus	0.19411	0.218036	0.373559
unclassified_Erysipelotrichaceae	-0.192996	0.22074	0.373559
Marvinbryantia	-0.147469	0.35135	0.552121
Clostridium_XlVa	0.059479	0.708281	0.951187
Akkermansia	-0.052433	0.741569	0.951187
Staphylococcus	0.0474192	0.765547	0.951187
Barnesiella	-0.0288511	0.856076	0.951187
Moryella	-0.0252264	0.874002	0.951187
Oribacterium	-0.0246491	0.876863	0.951187
unclassified_Lachnospiraceae	-0.0183947	0.907951	0.951187
unclassified_Porphyromonadaceae	0.00230097	0.988461	0.988461

## Sheet: threonine
Taxa vs threonine
Taxa	spearman.cor	cor.p.val	adj.p.val.FDR
Flavonifractor	-0.574363	6.96438e-05	0.00153216
Pseudoflavonifractor	-0.529749	0.000308799	0.00339679
Allobaculum	-0.510349	0.00055453	0.00406655
unclassified_Enterobacteriaceae	-0.417277	0.00597205	0.0268404
Lachnoanaerobaculum	-0.416318	0.00610009	0.0268404
Oscillibacter	-0.354997	0.0210593	0.0772176
Turicibacter	0.338094	0.0285306	0.0896677
Lactobacillus	-0.301468	0.0523575	0.143983
unclassified_Ruminococcaceae	-0.291133	0.0614053	0.150102
Staphylococcus	0.206718	0.189016	0.38261
Ruminococcus2	-0.201273	0.201192	0.38261
unclassified_Lactobacillaceae	-0.192453	0.222066	0.38261
Akkermansia	-0.19082	0.226088	0.38261
Moryella	0.0985225	0.534769	0.824835
unclassified_Lachnospiraceae	0.0919736	0.562388	0.824835
Barnesiella	-0.0734092	0.644072	0.885599
unclassified_Erysipelotrichaceae	-0.0275476	0.862515	0.971516
Enterococcus	-0.0226338	0.886862	0.971516
Marvinbryantia	-0.0173779	0.913019	0.971516
Oribacterium	0.0147073	0.926346	0.971516
Clostridium_XlVa	0.0145051	0.927356	0.971516
unclassified_Porphyromonadaceae	0.00443758	0.977749	0.977749

## Sheet: glucose
Taxa vs glucose
Taxa	spearman.cor	cor.p.val	adj.p.val.FDR
Oscillibacter	-0.510845	0.000546517	0.0120234
Lactobacillus	-0.46315	0.00201011	0.0221113
Flavonifractor	-0.445217	0.00313184	0.0229668
Pseudoflavonifractor	-0.425473	0.00496915	0.0273303
Allobaculum	-0.374469	0.0145566	0.0640492
unclassified_Ruminococcaceae	-0.351435	0.0224799	0.0713528
Lachnoanaerobaculum	-0.346837	0.0244308	0.0713528
unclassified_Lactobacillaceae	-0.343472	0.0259465	0.0713528
Enterococcus	0.280135	0.0723576	0.176874
Ruminococcus2	-0.230846	0.141331	0.310928
Turicibacter	0.21428	0.172985	0.345971
unclassified_Erysipelotrichaceae	-0.18227	0.247966	0.454605
unclassified_Enterobacteriaceae	-0.150196	0.342413	0.579468
Marvinbryantia	-0.138211	0.382728	0.60143
Moryella	-0.0894837	0.573059	0.840487
Akkermansia	-0.0758899	0.632885	0.870217
unclassified_Lachnospiraceae	0.0339532	0.830966	0.985989
Barnesiella	-0.0275284	0.862609	0.985989
Oribacterium	0.0256351	0.871978	0.985989
Clostridium_XlVa	-0.011831	0.940722	0.985989
Staphylococcus	0.00353998	0.982249	0.985989
unclassified_Porphyromonadaceae	-0.00279403	0.985989	0.985989
