# Supplementary material for: Lactobacillus supports Clostridiales to restrict gut colonization by multidrug-resistant Enterobacteriaceae
Source: Nat Commun. 2022 Sep 24;13:5617. doi: 10.1038/s41467-022-33313-w (PMC9509339; doi:10.1038/s41467-022-33313-w)
Supplement: Supplementary file 15 — Suplementary Data 12 [file 41467_2022_33313_MOESM15_ESM.xlsx]

## Sheet: Butyrate_corr
Butyrate vs Taxa
Taxa	Order	spearman.cor	cor.p.val	cor.adj.p.val.FDR
Coprococcus	Clostridiales	0.506172	8.94e-13	9.09e-12
Dorea	Clostridiales	0.503621	1.21e-12	9.09e-12
unclassified_Ruminococcaceae	Clostridiales	0.495793	3.03e-12	1.52e-11
unclassified_Lachnospiraceae	Clostridiales	0.474463	3.29e-11	1.23e-10
unclassified_Enterobacteriaceae	Enterobacterales	-0.452162	3.35e-10	1.01e-09
Blautia	Clostridiales	0.3792	2.28e-07	5.7e-07
Subdoligranulum	Clostridiales	0.304377	4.22e-05	9.04e-05
Alistipes	Bacteroidales	0.286838	0.00011884	0.000222825
Parabacteroides	Bacteroidales	0.195971	0.00934625	0.0155771
Coprobacillus	Erysipelotrichales	0.144017	0.0572447	0.085867
Enterococcus	Lactobacillales	-0.129333	0.0880404	0.110304
Bacteroides	Bacteroidales	0.129251	0.0882433	0.110304
Escherichia.Shigella	Enterobacterales	-0.103909	0.171172	0.197506
Streptococcus	Lactobacillales	0.10081	0.18437	0.197539
Lactobacillus	Lactobacillales	0.0494633	0.515662	0.515662

## Sheet: Lactobacillus_corr
Lactobacillus FC vs Taxa FC
Taxa	Order	spearman.cor	cor.p.val	cor.adj.p.val.FDR
Lactobacillus	Lactobacillales	1	0	0
Streptococcus	Lactobacillales	0.50818	1.71e-07	1.28e-06
Blautia	Clostridiales	0.406313	4.84e-05	0.000241836
Coprococcus	Clostridiales	0.313689	0.00207877	0.0077954
unclassified_Lachnospiraceae	Clostridiales	0.242439	0.0185563	0.055669
Dorea	Clostridiales	0.229395	0.0261444	0.065361
Parabacteroides	Bacteroidales	-0.163887	0.114479	0.245311
Coprobacillus	Erysipelotrichales	0.147367	0.156362	0.293179
unclassified_Enterobacteriaceae	Enterobacterales	-0.133508	0.199547	0.31082
unclassified_Ruminococcaceae	Clostridiales	0.131282	0.207213	0.31082
Enterococcus	Lactobacillales	0.10587	0.309836	0.369851
Bacteroides	Bacteroidales	-0.10583	0.310015	0.369851
Subdoligranulum	Clostridiales	0.103567	0.320537	0.369851
Escherichia.Shigella	Enterobacterales	-0.0682421	0.513407	0.550079
Alistipes	Bacteroidales	-0.00610341	0.953443	0.953443
