# Supplementary material for: Lactobacillus supports Clostridiales to restrict gut colonization by multidrug-resistant Enterobacteriaceae
Source: Nat Commun. 2022 Sep 24;13:5617. doi: 10.1038/s41467-022-33313-w (PMC9509339; doi:10.1038/s41467-022-33313-w)
Supplement: Supplementary file 16 — Suplementary Data 13 [file 41467_2022_33313_MOESM16_ESM.xlsx]

## Sheet: Supplementary Data File 13
patient ID	Age	Sex
1	60	Male
3	61	Female
4	30	Male
7	46	Female
8	59	Male
10	53	Female
11	35	Female
14	60	Male
17	47	Male
23	60	Male
25	55	Male
28	40	Male
29	57	Male
33	57	Female
34	56	Female
36	47	Female
38	50	Female
39	52	Female
47	44	Male
49	69	Male
52	52	Male
56	18	Male
57	55	Male
58	51	Male
61	49	Male
65	65	Male
66	62	Female
67	53	Male
80	60	Male
82	49	Male
86	64	Male
92	52	Female
93	57	Female
98	62	Male
101	62	Female
103	27	Male
104	51	Male
105	60	Male
106	57	Female
107	31	Male
109	53	Female
110	38	Female
111	41	Female
112	40	Female
124	44	Male
126	17	Male
131	63	Male
