# Supplementary material for: Lactobacillus supports Clostridiales to restrict gut colonization by multidrug-resistant Enterobacteriaceae
Source: Nat Commun. 2022 Sep 24;13:5617. doi: 10.1038/s41467-022-33313-w (PMC9509339; doi:10.1038/s41467-022-33313-w)
Supplement: Supplementary file 17 — Suplementary Data 14 [file 41467_2022_33313_MOESM17_ESM.xlsx]

## Sheet: Genus.Human
ID	Abiotrophia	Acetanaerobacterium	Acetivibrio	Acetobacterium	Achromobacter	Acidaminococcus	Acidovorax	Acinetobacter	Actinobaculum	Actinomyces	Adlercreutzia	Aeromonas	Akkermansia	Alistipes	Allobaculum	Alloscardovia	Aminiphilus	Anaerobacter	Anaeroglobus	Anaerophaga	Anaeroplasma	Anaerosinus	Anaerostipes	Anaerovorax	Arcobacter	Arsenophonus	Arthrobacter	Atopobium	Azotobacter	Bacillus	Bacteroides	Barnesiella	Bdellovibrio	Bergeriella	Bhargavaea	Bifidobacterium	Blautia	Bosea	Bradyrhizobium	Brevundimonas	Bulleidia	Burkholderia	Buttiauxella	Butyricicoccus	Butyrivibrio	Caldimonas	Campylobacter	Catonella	Caulobacter
4	0	0	0	0	0	0	0	0	0	9	0	0	0	36	0	0	0	0	0	0	0	0	354	0	0	0	0	0	0	0	2378	441	0	0	0	0	397	0	0	0	0	0	0	20	0	0	0	0	0
9	3	0	0	0	0	0	0	0	1	5	0	0	0	1	0	0	0	0	0	0	0	0	0	0	0	0	0	2	0	0	69	0	0	0	0	7	0	0	0	0	0	0	0	0	0	0	0	0	0
11	0	0	0	0	0	0	0	0	0	3	0	0	0	71	0	0	0	0	0	3	0	0	93	0	0	0	0	0	0	0	4483	1087	0	0	0	0	85	0	0	0	0	0	0	20	0	0	0	0	0
26	0	0	0	0	0	0	0	0	0	0	0	0	0	0	0	0	0	0	0	0	0	0	0	0	0	0	0	0	0	0	5	0	0	0	0	0	1	0	0	0	0	0	0	0	0	0	0	0	0
42	0	0	0	0	0	0	0	0	0	2	0	0	0	0	0	0	0	0	0	0	0	0	0	0	0	0	0	0	0	0	4295	0	0	0	0	0	94	0	0	0	0	0	0	0	0	0	0	0	0
49	0	0	0	0	0	0	0	0	0	0	0	0	1	0	0	0	0	0	0	0	0	0	0	0	0	0	0	0	0	0	6038	0	0	0	0	0	228	0	0	0	0	0	0	0	0	0	0	0	0
72	0	0	0	0	0	0	0	0	0	4	0	0	0	0	0	0	0	0	0	0	0	0	0	0	0	0	0	1	0	0	5309	0	0	0	0	0	320	0	0	0	0	0	0	0	0	0	0	0	0
77	0	0	0	0	0	0	0	0	0	0	0	0	0	2	0	0	0	0	0	0	0	0	0	0	0	0	0	0	0	0	6850	0	0	0	0	0	1537	0	0	0	0	0	0	0	0	0	0	0	0
92	0	0	0	0	0	0	0	0	0	0	0	0	0	390	0	0	0	0	0	0	0	0	0	0	0	0	0	0	0	0	5974	355	0	0	0	0	168	0	0	0	0	0	0	0	0	0	0	0	0
93	0	0	0	0	0	0	0	0	0	0	1	0	2213	23	0	0	0	0	0	0	0	0	0	54	0	0	0	0	0	0	2165	0	0	1	0	14	1	0	0	0	0	0	0	4	0	0	5	0	0
103	0	52	10	0	0	0	0	0	1	0	10	0	119	132	0	0	0	0	0	0	2	0	0	3	0	0	0	0	0	0	343	89	0	0	0	2	84	0	0	0	0	0	0	2	0	0	18	1	2
120	0	47	0	0	0	0	0	0	0	0	0	0	0	75	0	0	0	0	0	0	0	0	0	0	0	0	0	0	0	0	3929	0	0	0	0	0	0	0	0	0	0	0	0	0	0	0	0	0	0
124	0	0	0	0	0	0	0	0	0	18	0	0	0	1	0	0	0	0	0	0	0	0	0	0	0	0	0	0	0	0	5	0	0	0	0	0	7	0	0	0	0	0	0	0	0	0	0	0	0
146	1	0	0	0	0	0	0	0	0	0	0	0	17	34	0	0	0	0	0	0	0	0	1	0	0	0	0	0	0	0	4923	0	0	0	0	0	5	0	0	0	0	0	0	0	0	0	0	0	0
152	0	0	0	0	0	0	92	0	1	13	0	0	1	1	0	0	0	0	0	0	0	0	0	0	0	0	0	2	0	0	21	0	0	0	0	0	6	5	0	2	0	0	0	0	0	0	0	0	0
154	0	0	0	0	0	0	0	0	0	6	0	0	1	232	0	0	0	0	0	0	0	0	11	0	0	0	0	0	0	0	7675	0	0	0	0	150	95	0	0	0	0	0	0	37	0	0	0	0	0
155	0	4	0	0	0	0	0	0	0	0	0	0	0	0	0	0	0	0	0	0	0	0	20	1	0	0	0	0	0	0	2	0	0	0	0	0	568	0	0	0	0	0	2	30	0	0	0	0	0
161	0	0	0	0	0	0	0	0	0	3	0	0	13	348	0	0	0	0	0	0	0	0	10	0	0	0	0	0	0	0	7379	0	0	0	0	39	138	0	0	0	0	0	0	43	2	1	0	0	0
162	0	101	28	0	0	2	0	0	0	9	5	0	140	113	1	0	0	0	0	4	5	0	1	4	0	0	0	0	0	0	579	113	0	0	0	0	96	0	6	0	2	0	0	4	0	0	19	0	1
173	0	0	0	0	0	0	0	0	0	4	0	0	0	0	0	0	0	0	0	0	0	0	0	0	0	0	1	2	1	0	4	0	0	0	0	0	1506	0	0	0	0	0	0	0	0	0	0	0	0
191	0	0	0	0	0	1	0	0	0	1	0	0	0	619	0	0	0	0	0	0	0	0	41	0	0	0	0	2	0	0	5761	0	0	0	0	0	86	0	0	0	0	0	0	23	0	0	0	0	0
194	0	0	0	0	0	0	0	0	0	6	0	0	1	0	0	0	0	0	0	0	0	0	0	0	0	0	0	2	0	0	5	0	0	0	0	0	218	0	0	0	0	0	0	0	0	0	0	0	0
199	0	0	0	0	0	0	0	0	0	0	0	0	0	648	0	0	0	0	0	0	0	0	5	0	0	0	0	0	0	0	4966	110	0	0	0	0	89	0	0	0	0	0	0	15	0	0	0	0	0
210	0	178	0	0	0	0	0	0	0	3	2	0	0	599	0	0	0	0	0	0	0	0	31	1	0	0	0	1	0	0	2354	68	0	0	0	71	1073	0	0	0	0	0	0	21	0	0	2	0	0
221	3	8	0	0	0	0	0	0	0	451	0	0	0	412	1	1	0	0	0	0	0	0	18	0	0	0	0	122	0	0	2905	150	0	0	0	3	194	0	0	0	0	0	0	2	0	0	0	0	0
222	0	0	0	0	0	0	0	0	0	1	0	0	0	1098	0	0	0	0	0	0	0	0	10	0	0	0	0	0	0	0	4671	200	0	0	0	0	76	0	0	0	0	0	0	15	0	0	0	0	0
228	0	0	0	0	0	0	0	0	0	1	0	0	0	98	82	0	0	0	0	0	0	12	2	0	0	0	0	0	0	0	2783	0	0	0	0	118	42	0	0	0	0	0	0	0	0	0	0	0	0
229	0	3	11	0	0	0	0	0	0	1	4	0	394	2203	0	0	0	0	2	0	0	0	1	2	0	0	0	1	0	0	1092	44	0	0	0	227	18	0	0	0	0	0	0	0	0	0	1	0	0
231	0	1	0	0	0	0	0	0	0	192	0	0	0	0	0	0	0	0	0	0	0	0	0	0	0	0	0	3	0	0	3324	0	0	0	0	0	0	0	0	0	0	0	0	0	0	0	0	0	0
242	1	0	0	1	0	0	0	0	0	12	1	0	0	74	157	0	0	0	0	0	0	0	27	0	0	0	0	2	0	0	4755	0	0	0	0	74	57	0	0	0	0	0	0	0	0	0	0	0	0
245	0	10	5	0	0	0	0	0	0	1	4	0	1166	2543	0	0	0	0	0	0	0	0	1	12	0	0	0	0	0	0	1386	14	0	0	0	174	33	0	0	0	0	0	0	2	0	0	0	0	0
251	2	0	0	0	0	1	0	0	0	0	0	0	2576	231	0	0	0	0	0	0	0	0	0	2	0	0	0	2	1	0	3048	1	0	0	0	0	7	0	0	0	0	0	0	24	0	0	0	0	0
253	0	15	0	0	0	0	0	0	0	1	0	0	0	0	0	0	0	0	0	0	0	0	1	0	0	0	0	0	0	0	5453	0	0	0	0	1	13	0	0	0	0	0	0	346	0	0	0	0	0
254	0	0	0	0	0	0	0	0	0	0	0	0	1	0	0	0	0	0	0	0	0	0	0	0	0	0	0	0	0	0	7	0	0	0	0	0	0	0	0	0	0	0	0	0	0	0	0	0	0
256	0	0	0	0	0	0	0	0	0	0	0	0	0	0	0	0	0	0	0	0	0	0	0	0	0	0	0	0	0	0	5	0	0	0	0	0	0	0	0	0	0	0	0	0	0	0	0	0	0
263	0	0	0	0	0	0	0	0	0	0	0	0	0	0	0	4	0	0	0	0	0	0	0	0	0	0	0	0	0	0	4	0	0	0	0	0	0	0	0	0	0	0	0	0	0	0	0	0	0
265	0	0	0	0	0	0	0	20	0	0	0	0	0	1	0	0	0	0	0	7	0	0	0	0	0	0	0	0	0	0	2289	0	0	0	0	0	94	0	0	0	0	0	0	0	0	0	0	0	0
266	0	59	0	0	0	0	0	0	0	0	0	0	0	0	0	0	0	0	0	0	0	0	0	0	0	0	0	0	0	0	5054	0	0	0	0	0	0	0	0	0	0	0	0	0	0	0	0	0	0
268	0	13	6	0	0	0	0	0	0	18	0	0	2172	2	0	0	0	0	0	0	0	0	16	6	0	0	0	1	0	0	3484	0	0	0	0	5	398	0	0	0	0	0	0	13	0	0	0	0	0
269	0	0	0	0	0	1	0	0	0	0	3	0	1920	895	0	0	0	0	177	0	0	0	2	13	0	0	0	0	0	0	3213	0	0	0	0	0	4	0	0	0	0	0	0	3	0	0	0	0	0
276	0	1	0	0	0	0	0	0	0	0	0	0	2786	0	0	1	0	0	0	0	0	0	3	0	0	0	0	0	0	0	4852	0	0	0	0	0	55	0	0	0	0	0	0	51	0	0	0	0	0
284	0	0	0	0	0	0	0	0	0	3	2	0	0	128	0	0	0	0	0	0	0	0	0	0	0	0	0	1	0	0	3222	136	0	0	0	136	288	0	0	0	0	0	0	1	0	0	0	0	0
286	0	1	0	0	0	0	0	0	0	0	0	0	0	1	0	0	0	0	0	0	0	0	0	0	0	0	0	0	0	0	5644	0	0	0	0	0	0	0	0	0	0	0	0	0	0	0	0	0	0
299	0	0	0	0	0	0	0	0	0	1	0	0	0	0	0	0	0	0	0	0	0	0	0	0	0	0	0	0	0	0	4100	0	0	0	0	19	124	0	0	0	0	0	0	1	0	0	0	0	0
303	0	2	11	0	0	1	0	0	0	0	0	0	2308	0	0	0	0	0	0	0	0	0	5	3	0	0	0	0	0	0	5797	0	0	0	0	0	24	0	0	0	0	0	0	7	0	0	0	0	0
313	0	20	3	0	0	0	0	0	0	1	0	0	2726	74	0	0	0	0	0	0	0	0	11	3	0	0	0	0	0	0	5137	0	0	0	0	0	6	0	0	0	0	0	0	7	0	0	0	0	0
315	0	0	0	0	0	0	0	0	0	53	0	0	0	0	0	0	0	0	0	0	0	0	0	0	0	0	0	4	0	0	8	0	0	0	0	0	0	0	0	0	0	0	0	0	0	0	2	0	0
321	0	17	0	0	0	0	0	0	0	0	0	0	2534	35	0	0	0	0	0	0	0	0	1	3	0	0	0	0	0	0	5119	0	0	0	0	0	7	0	0	0	0	0	0	0	0	0	0	0	0
328	0	0	0	0	0	0	0	0	0	2	0	0	0	0	0	0	0	0	0	0	0	0	0	0	0	0	0	0	0	0	5	0	0	0	0	0	1	0	1	0	0	0	0	0	0	0	0	0	0
334	0	0	0	0	0	0	0	0	0	10	0	0	0	0	0	3	0	4	0	0	0	0	4	0	0	0	0	3	0	0	9	0	0	0	0	0	896	0	0	0	0	0	0	0	0	0	2	0	0
345	0	0	0	0	0	0	0	0	0	0	0	0	0	1	0	0	0	0	0	0	0	0	0	0	0	0	0	0	0	0	14	0	0	0	0	1015	87	0	0	0	0	0	0	0	0	0	0	0	0
351	0	0	0	0	0	0	0	0	0	1	0	0	1468	25	0	0	0	0	0	0	0	0	0	6	0	0	0	0	0	0	5589	0	0	0	0	0	10	0	0	0	0	0	0	4	0	0	0	0	0
352	0	0	0	0	0	0	0	0	0	0	0	0	1	0	0	0	0	0	0	0	0	0	0	0	0	0	0	0	1	0	5866	0	0	0	0	0	0	0	0	0	0	0	0	0	0	0	0	0	0
360	0	0	0	0	0	0	0	0	0	0	0	0	0	1	0	0	0	0	0	0	0	0	0	0	0	0	0	0	0	0	6679	0	0	0	0	0	0	0	0	0	0	0	0	0	0	0	0	0	0
364	0	0	0	0	0	0	0	0	0	5	0	0	1725	12	0	0	0	0	0	0	0	0	0	0	0	0	1	0	0	0	4874	0	0	0	0	0	21	0	0	0	0	0	0	0	0	0	0	0	0
368	0	0	0	0	0	0	0	0	0	1	0	0	8	0	0	0	0	0	0	0	0	0	0	0	0	0	0	1	0	0	6194	0	0	0	0	0	177	0	0	0	0	0	0	5	0	0	0	0	0
373	0	0	0	0	0	0	0	0	0	0	0	0	2739	24	0	0	0	0	0	0	0	0	0	0	0	0	0	0	0	0	3730	0	0	0	0	0	7	0	0	0	0	0	0	0	0	0	0	0	0
378	3	0	0	0	0	0	0	0	0	0	0	0	0	2	0	0	0	0	0	0	0	0	0	0	0	0	0	0	0	0	6035	0	0	0	0	0	0	0	0	0	0	0	0	0	0	0	0	0	0
379	0	0	0	0	0	0	0	0	0	0	0	0	3847	0	0	0	0	0	0	0	0	0	0	0	0	0	0	0	0	0	4330	0	0	0	0	0	0	0	0	0	0	0	0	0	0	0	0	0	0
383	0	0	0	0	0	0	0	0	0	0	0	0	0	0	0	0	0	0	0	0	0	0	21	0	0	0	0	0	0	0	8260	0	0	0	0	0	257	0	0	0	0	0	0	0	0	0	0	0	0
387	0	0	0	0	0	0	0	0	0	1	0	0	2915	625	0	0	0	0	0	0	0	0	0	0	0	0	0	0	0	0	3293	0	0	0	0	1	15	0	0	0	0	0	0	7	0	0	0	0	0
401	0	0	0	0	0	0	0	0	0	0	0	0	0	0	0	0	0	0	0	0	0	0	36	0	0	0	0	0	0	0	6703	0	0	0	0	0	115	0	0	0	0	0	0	0	0	0	0	0	0
418	0	3	0	0	0	0	0	0	0	0	2	0	718	0	0	0	0	0	0	0	0	0	11	0	0	0	0	0	0	0	7229	0	0	0	0	11	137	0	0	0	0	0	0	9	0	0	0	0	0
421	0	0	0	0	0	0	0	0	0	1	0	0	0	302	0	0	0	0	0	0	0	0	0	1	0	0	0	0	0	0	4145	0	0	0	0	0	17	0	0	0	0	0	0	0	0	1	0	0	0
422	0	0	0	0	0	0	0	0	0	0	0	0	0	501	0	0	0	0	0	0	0	0	0	0	0	0	0	0	0	0	5655	0	0	0	0	0	452	0	0	0	0	0	0	2	0	0	0	0	0
431	0	0	0	0	0	0	0	0	0	1	0	0	2	0	0	0	0	0	0	0	0	0	28	0	0	0	0	1	0	0	7916	0	0	0	0	20	340	0	0	0	0	0	0	0	0	0	0	0	0
438	0	0	0	0	0	0	0	0	0	2	0	0	0	1	0	0	0	0	0	0	0	0	0	0	0	0	0	0	0	0	7982	0	0	0	0	3	1	0	0	0	0	0	0	0	0	0	0	0	0
446	0	12	0	0	0	0	0	0	0	2	0	0	0	23	0	0	0	0	1	0	0	0	0	24	0	0	0	0	0	0	750	0	0	0	0	2	96	0	0	0	0	0	0	0	0	0	0	0	0
456	0	0	0	0	0	0	0	0	0	0	0	0	0	186	0	0	0	0	0	0	0	0	0	29	0	0	0	0	0	0	4514	0	0	0	0	0	90	0	0	0	0	0	0	1	0	0	0	0	0
459	0	4	0	0	0	0	0	0	0	0	0	0	0	79	0	0	0	0	0	0	0	0	0	0	0	0	0	0	0	0	6766	0	0	0	0	236	7	0	0	0	0	0	0	10	0	0	0	0	0
460	0	0	0	0	0	0	0	140	0	0	0	0	0	0	0	0	0	0	0	0	0	0	0	0	0	0	0	0	3	0	14	0	0	0	0	0	1	0	0	0	0	0	0	0	0	0	0	0	0
461	2	0	0	0	0	0	0	0	0	0	0	0	0	0	0	0	0	0	0	0	0	0	0	0	0	0	0	5	1	1	376	3	0	0	0	1	13	0	0	0	0	0	0	0	0	0	0	0	0
465	0	0	0	0	0	0	0	0	0	0	0	0	0	15	1	0	0	0	0	0	0	0	0	0	0	0	0	0	0	0	5993	0	0	0	0	1	1	0	0	0	0	0	0	0	0	0	0	0	0
469	0	0	0	0	0	0	0	24	0	0	0	0	119	3	0	0	0	0	0	0	3	0	0	0	0	0	0	0	0	458	145	0	0	0	2	0	1	0	0	0	0	0	0	0	0	0	0	0	0
475	0	0	0	0	0	0	0	0	1	95	0	0	0	0	0	0	0	0	0	0	0	0	0	0	0	0	0	38	0	0	0	0	0	0	0	0	115	0	1	0	0	0	0	0	0	0	0	0	0
479	0	1	0	0	0	0	0	0	0	1	0	0	0	37	0	0	0	0	0	4	0	0	0	0	0	0	0	1	0	0	4311	0	0	0	0	1	1	0	0	0	0	0	0	0	0	0	0	0	0
480	0	16	0	0	0	0	0	0	0	1	10	0	617	1673	0	0	0	0	0	0	0	0	1593	53	0	0	0	0	0	0	1751	24	0	0	0	32	26	0	0	0	0	0	0	0	0	0	0	0	0
485	0	9	0	0	0	0	0	0	0	4	0	0	830	1059	0	0	0	0	0	0	0	0	16	0	0	0	0	0	0	0	5324	0	0	0	0	28	280	0	0	0	0	0	0	15	0	0	0	0	0
491	0	34	0	0	0	0	0	0	1	5	0	0	1	1999	0	0	0	0	0	0	0	0	66	0	0	0	0	2	0	0	340	1	0	0	0	1067	1017	0	0	0	1	0	0	33	0	0	0	0	0
492	0	22	0	0	0	0	0	0	0	1	0	0	1	1347	0	0	0	0	0	0	0	0	0	0	0	0	0	0	0	0	3242	0	0	0	0	2	20	0	0	0	0	0	0	31	0	0	0	0	0
494	0	0	0	0	0	1	0	0	3	24	0	0	0	1	0	0	0	0	0	0	0	0	0	0	0	0	0	8	0	0	2	0	0	0	0	0	1043	0	1	0	0	0	0	0	0	0	0	0	0
497	0	0	0	0	0	0	0	0	0	0	0	0	2839	900	0	0	0	0	0	0	0	0	0	0	0	0	0	0	0	0	3676	324	0	0	0	80	0	0	0	0	0	0	0	0	0	0	0	0	0
500	0	7	0	0	0	0	0	0	0	11	0	0	960	1362	0	0	0	0	0	0	0	0	11	3	0	0	0	0	0	0	4632	208	0	0	0	35	174	0	0	0	0	0	0	28	0	0	0	0	0
501	0	0	0	0	0	0	0	0	1	6	0	0	4	1	0	0	0	0	0	0	0	0	664	0	0	0	0	3	0	0	60	1	0	0	0	252	231	0	0	0	0	0	0	6	0	0	0	0	0
503	0	0	0	0	0	0	0	0	0	0	0	1	0	11	0	0	0	0	0	5	0	0	0	0	0	0	0	0	0	0	8565	0	0	0	0	0	0	0	0	0	0	0	0	0	0	0	0	0	0
506	0	0	0	0	0	0	0	0	0	0	0	0	0	17	0	0	0	0	0	0	0	0	0	0	0	0	0	0	0	0	7188	0	0	0	0	0	1	0	0	0	0	0	0	0	0	0	0	0	0
507	0	0	0	0	0	0	0	0	0	0	0	0	5	3	0	0	0	0	0	0	0	0	0	0	0	0	0	0	0	0	132	0	0	0	0	11	215	0	0	0	0	0	0	1	0	0	0	0	0
508	0	0	0	0	0	0	0	0	0	4	0	0	0	2	0	0	0	0	0	0	0	0	19	0	0	0	0	0	0	0	4283	0	0	0	0	2	321	0	0	0	0	0	0	33	0	0	0	0	0
510	0	0	0	0	0	3	0	0	0	0	0	0	2072	785	0	0	0	0	0	0	0	0	0	0	0	0	0	0	0	0	3054	234	0	0	0	16	38	0	0	0	0	0	0	0	0	0	0	0	0
514	0	5	0	0	0	0	0	0	0	0	0	0	0	1529	0	0	0	0	0	0	0	0	0	0	0	0	0	0	0	0	3055	0	0	0	0	0	23	0	0	0	0	0	0	28	0	0	0	0	0
515	0	1	0	0	0	1	0	0	0	72	0	0	31	45	0	4	0	0	0	0	0	0	8	0	0	0	0	26	0	0	445	3	0	0	0	3	26	0	0	0	0	0	0	0	0	0	1	0	0
518	0	0	0	0	0	116	0	0	0	0	0	0	0	572	0	0	0	0	0	0	0	0	0	0	0	0	0	0	0	0	4686	367	0	0	0	91	0	0	0	0	0	0	0	81	0	0	15	0	0
520	0	0	0	0	0	0	0	0	0	0	0	0	0	0	0	0	0	0	0	0	0	0	0	0	0	0	0	0	0	0	8204	0	0	0	0	117	2	0	0	0	0	0	0	0	0	0	0	0	0
521	0	1	0	0	0	5	0	0	0	1	0	0	45	55	0	0	0	0	0	0	0	0	0	0	0	0	0	0	0	0	3239	28	0	0	0	0	0	0	0	0	0	0	0	1	0	0	0	0	0
522	0	0	0	0	0	0	0	0	0	1	0	0	0	5	0	0	0	0	0	0	0	0	71	0	0	0	0	0	0	0	6819	0	0	0	0	0	204	0	0	0	0	0	0	0	0	0	0	0	0
524	0	0	0	0	0	0	0	0	0	2	0	0	0	399	0	0	0	0	0	0	0	0	0	0	0	0	0	0	0	0	4828	0	0	0	0	120	682	0	0	0	3	0	0	144	0	0	0	0	0
527	0	0	0	0	0	0	0	0	0	1	0	0	0	2	0	0	0	0	0	0	0	0	0	0	0	1	0	0	0	0	5217	1	0	0	0	0	280	0	0	0	0	0	0	1	0	0	0	0	0
529	0	0	0	0	0	399	0	0	0	1	0	0	0	213	0	0	0	0	0	0	0	0	0	0	0	0	0	0	0	0	6268	262	0	0	0	292	0	0	0	0	0	0	0	78	0	0	36	0	0
530	0	0	0	0	0	0	0	0	0	0	0	0	1	0	0	0	0	0	0	3	0	0	0	0	0	0	0	0	0	0	8904	0	0	0	0	0	0	0	0	0	0	0	0	0	0	0	0	0	0
532	0	14	35	0	0	1	0	0	0	0	0	0	0	1891	0	0	0	0	0	0	0	0	0	0	0	0	0	0	0	0	3275	0	0	0	0	0	37	0	0	0	0	0	0	116	0	0	0	0	0
537	0	0	0	0	0	0	0	0	0	1	0	0	0	4	0	0	0	0	0	2	0	0	0	0	0	0	0	0	0	0	8166	0	0	0	0	0	1	0	0	0	0	0	0	0	0	0	0	0	0
538	0	0	0	0	0	0	0	0	0	2	0	0	2	3	0	0	0	0	0	0	0	0	0	0	0	0	0	0	0	0	6254	0	0	0	0	11	180	0	0	0	0	0	0	14	0	0	0	0	0
539	0	1	0	0	0	216	0	0	0	0	0	0	1274	1422	0	0	0	0	0	1	0	0	0	0	0	0	0	0	0	0	2469	888	0	0	0	0	0	0	0	0	0	0	0	5	0	0	0	0	0
540	0	0	0	0	0	0	0	0	0	2	0	0	0	15	0	0	0	0	0	0	0	0	41	0	0	0	0	0	0	0	7440	0	0	0	0	0	137	0	0	0	0	0	0	0	0	0	0	0	0
542	0	0	0	0	0	0	0	0	0	0	1	0	1	899	0	0	0	0	0	0	0	0	0	0	0	0	0	0	0	0	3763	1	0	0	0	0	9	0	0	0	0	0	0	0	0	0	0	0	0
546	0	0	0	0	0	1	0	0	0	2	0	0	0	59	0	0	0	0	0	0	0	0	14	0	0	0	0	0	0	0	7995	0	0	0	0	0	30	0	0	0	0	0	0	0	0	0	0	0	0
548	0	0	0	0	0	1	0	0	0	3	0	0	0	4	0	0	0	0	0	0	0	0	0	0	0	0	0	0	0	0	6185	0	0	0	0	18	76	0	0	0	0	0	0	31	0	0	0	0	0
558	0	19	0	0	2	0	0	0	0	16	97	0	0	1398	0	3	0	0	0	0	0	0	8	22	0	0	0	1	0	0	2500	25	0	0	0	38	192	0	0	0	0	0	0	18	0	0	0	0	0
565	0	0	0	0	0	0	0	0	0	1	0	0	0	543	0	0	0	0	0	0	0	0	0	0	0	0	0	0	0	0	4823	0	0	0	0	2	57	0	0	0	0	0	0	0	0	0	0	0	0
566	0	0	0	0	0	0	0	0	0	0	0	0	0	132	0	0	0	0	0	0	0	0	0	0	0	0	0	0	0	0	7768	0	0	0	0	0	0	0	0	0	0	0	0	0	0	0	0	0	0
571	0	4	0	0	0	328	0	0	0	1	0	0	3069	40	0	0	0	0	0	0	0	0	58	0	0	0	0	1	0	0	4264	33	0	0	0	1	133	0	0	0	0	0	0	0	0	0	0	0	0
576	0	0	0	0	0	0	0	0	0	0	0	0	0	24	0	0	0	0	0	0	0	0	0	0	0	0	0	0	0	0	4352	0	0	0	0	1381	0	0	0	0	0	0	0	0	0	0	0	0	0
578	0	0	0	0	0	0	0	0	0	0	0	0	0	0	0	0	0	0	0	0	0	0	0	0	0	0	0	0	0	0	10	0	0	0	0	0	0	0	0	0	0	0	0	0	0	0	0	0	0
582	0	0	0	0	0	0	0	0	0	0	0	0	1	7	0	0	0	0	0	0	0	0	0	0	0	0	0	0	0	0	7964	294	0	0	0	1	0	0	0	0	0	0	0	0	0	0	0	0	0
587	0	0	0	0	0	2	0	0	0	4	0	0	2906	3	0	0	0	0	0	0	0	0	0	0	0	0	0	0	0	0	2643	0	0	0	0	0	78	0	0	0	0	0	0	0	0	0	0	0	0
588	0	0	0	0	0	0	0	0	0	0	0	0	0	2	0	0	0	0	0	0	0	0	0	0	0	0	0	0	0	0	5	0	0	0	0	0	0	0	0	0	0	0	0	0	0	0	0	0	0
596	0	0	0	0	0	241	0	0	0	7	0	0	502	16	0	1	0	0	0	0	0	0	0	0	0	0	0	0	0	0	3411	1	0	0	0	0	408	0	0	0	0	0	0	0	0	0	0	0	0
601	0	1	0	0	0	580	0	0	0	3	1	0	1	1	0	0	0	0	0	0	0	0	0	5	0	0	0	1	0	0	3102	0	0	0	0	2	57	0	0	0	0	0	0	13	0	0	0	0	0
604	0	3	0	0	0	57	0	0	0	0	0	0	637	840	0	0	0	0	0	0	0	0	5	0	0	0	0	0	0	0	4223	271	0	0	0	42	114	0	0	0	0	0	0	21	0	0	0	0	0
607	0	0	0	0	0	0	0	0	0	0	0	0	36	413	0	0	0	0	0	0	0	0	0	0	1	0	0	0	0	0	2324	0	0	0	0	1	6	0	0	0	0	0	0	12	0	0	0	0	0
631	0	0	0	0	0	0	0	0	0	1	0	0	0	0	0	0	0	0	0	0	0	0	0	0	0	0	0	0	0	0	4903	0	0	0	0	0	27	0	0	0	0	0	0	8	0	0	0	0	0
637	0	0	0	0	0	0	0	0	0	2	0	0	0	36	0	0	0	0	0	0	0	0	0	1	0	0	0	0	0	0	7623	1	0	0	0	0	213	0	0	0	0	0	0	8	0	0	0	0	0
642	0	0	0	0	0	0	0	0	0	0	0	0	0	1	0	0	0	0	0	0	0	0	0	0	0	0	0	0	0	0	7642	0	0	0	0	191	1	0	0	0	0	0	0	0	0	0	48	0	0
643	2	0	0	0	0	0	0	0	0	1	0	0	0	2	0	0	0	0	1	0	0	0	0	0	0	0	0	0	0	18	6865	0	0	0	0	5	7	0	0	0	0	0	0	4	0	0	0	0	0
648	5	102	41	0	0	0	0	0	0	0	4	0	2	0	0	1	0	0	186	0	0	0	0	1	0	0	0	0	0	17	6067	0	0	0	0	18	16	0	0	0	0	0	0	23	0	0	0	0	0
651	0	1	0	0	0	65	0	0	0	0	0	0	153	183	0	0	0	0	0	0	0	0	12	0	0	0	0	0	0	0	3180	3	0	0	0	47	796	0	0	0	0	0	0	4	0	0	0	0	0
656	0	0	0	0	0	0	0	0	0	2	0	0	0	91	0	0	0	0	0	0	0	0	8	0	0	0	0	0	0	0	6336	0	0	0	0	155	165	0	0	0	0	0	0	32	0	0	0	0	0
662	0	1	0	0	0	0	0	0	0	0	0	0	0	32	0	0	0	0	0	0	0	0	29	0	0	0	0	0	0	0	5946	0	0	0	0	135	92	0	0	0	3	0	0	31	0	0	0	0	0
666	0	0	0	0	0	819	0	0	0	1	0	0	0	8	0	0	0	0	0	0	0	0	42	0	0	0	0	4	0	0	6338	0	0	0	0	0	488	0	0	0	0	0	0	0	0	0	0	0	0
672	0	1	0	0	0	1	0	0	0	0	0	0	0	2697	0	0	0	0	0	0	0	0	0	0	0	0	0	0	0	0	6645	1	0	0	0	0	2	0	0	0	0	0	0	0	0	0	0	0	0
680	0	3	0	0	0	0	0	0	0	2	0	0	0	111	0	0	0	0	0	0	0	0	20	0	0	0	0	1	0	0	6402	0	0	0	0	38	144	0	0	0	9	0	0	5	0	0	0	0	0
684	0	6	0	0	0	2	0	0	0	1	0	0	1	122	0	0	0	0	0	0	0	0	20	0	0	0	0	1	0	0	5046	0	0	0	0	88	94	0	0	0	0	0	0	2	0	0	0	0	0
694	0	2	0	0	0	1	0	0	0	2	0	0	0	1446	457	0	0	0	0	0	0	0	10	0	0	0	0	0	0	0	3168	19	0	0	0	0	75	0	0	0	0	0	0	27	0	0	2	0	0
709	0	0	0	0	0	1	0	0	0	0	0	0	0	590	4	0	0	0	0	0	0	0	0	0	0	0	0	0	0	0	16	394	0	0	0	0	2	0	0	0	0	0	0	0	0	0	0	0	0
712	0	0	1	0	0	0	0	0	0	2	0	0	0	916	413	0	0	0	0	0	0	0	35	1	0	0	0	0	0	0	2289	21	0	0	0	0	111	0	0	0	0	0	0	33	0	0	0	0	0
719	0	0	0	0	0	1368	0	0	0	3	0	0	2	819	0	0	0	0	0	0	0	0	17	0	0	0	0	0	0	0	3888	0	0	0	0	51	163	0	0	0	0	0	0	63	0	0	0	0	0
723	0	1	0	0	0	0	0	0	0	17	0	0	0	44	1	0	0	0	0	0	0	0	0	0	0	0	0	0	0	0	4297	8	0	0	0	10	155	0	0	0	0	0	0	26	0	0	0	0	0
727	0	0	0	0	0	0	0	0	0	7	0	0	1	18	0	0	0	0	0	0	0	0	118	0	0	0	0	0	0	0	5814	0	0	0	0	1	206	0	0	0	0	0	0	7	0	0	0	0	0
730	0	0	0	0	0	0	0	0	0	0	0	0	0	3113	0	0	0	0	0	0	0	0	0	0	0	0	0	0	0	0	3	402	0	0	0	0	0	0	0	0	0	0	0	9	0	0	0	0	0
731	0	0	0	0	0	0	0	0	0	20	0	0	0	57	0	0	0	0	0	0	0	0	0	0	0	0	0	6	0	0	1630	0	0	0	0	0	586	0	0	0	0	0	0	1	0	0	0	0	0
738	0	0	0	0	0	1313	0	0	0	0	0	0	0	6	4	0	0	0	0	0	0	0	0	0	0	0	0	0	0	0	4464	0	0	0	0	0	6	0	0	0	0	0	0	0	0	0	0	0	0
741	0	2	0	0	0	1	0	0	0	8	0	0	0	2627	0	0	0	0	0	0	0	0	0	0	0	0	0	2	0	0	2835	0	0	0	0	0	299	0	0	0	0	0	0	1	0	0	0	0	0
742	0	4	0	3	0	0	0	0	0	9	0	0	1	1039	761	0	0	0	0	0	0	0	24	1	0	0	0	1	0	0	3081	65	0	0	0	0	191	0	0	0	0	0	0	39	0	0	0	0	0
743	0	0	0	0	0	0	0	0	0	10	0	0	0	1881	0	0	0	0	0	0	0	0	2	0	0	0	0	3	0	0	2	828	0	0	0	0	16	0	0	0	0	0	0	5	0	0	1	0	0
746	0	0	0	0	0	0	0	0	0	2	0	0	1354	4	0	0	0	0	0	0	0	0	24	0	0	0	0	0	0	0	4578	0	0	0	0	1	176	0	0	0	0	0	0	1	0	0	0	0	0
754	0	0	0	0	0	0	0	0	0	0	0	0	0	0	0	0	0	0	0	27	0	0	0	0	0	0	0	0	0	0	634	0	0	0	0	0	1	0	0	0	0	0	0	0	0	0	0	0	0
757	0	3	0	0	0	1	0	0	0	10	0	0	2284	1	0	0	0	0	0	0	0	0	44	1	0	0	0	0	0	0	3422	0	0	0	0	823	176	0	0	0	0	0	0	1	0	0	0	0	0
763	0	36	0	0	0	702	0	0	0	2	0	0	0	0	0	0	0	0	0	0	0	0	0	18	0	0	0	0	0	4	4534	0	0	0	0	0	0	0	0	0	0	0	0	4	0	0	11	0	0
769	0	0	0	0	0	0	0	0	0	0	0	0	0	0	0	0	0	0	0	58	0	0	0	0	0	0	0	0	0	0	7	0	0	0	0	1	1	0	0	0	0	1	0	0	0	0	0	0	0
770	0	8	0	0	0	0	0	0	0	1	0	0	0	724	0	0	0	0	0	0	0	0	19	0	0	0	0	0	0	0	3237	0	0	0	0	176	136	0	0	0	0	0	0	13	0	0	0	0	0
771	0	0	0	0	0	0	0	0	0	0	0	0	202	169	0	0	0	0	0	0	0	0	2	0	0	0	0	0	0	0	4431	0	0	0	0	0	32	0	0	0	0	0	0	0	0	0	0	0	0
774	0	7	0	0	0	183	0	0	0	0	0	0	0	0	0	0	0	0	0	0	0	0	0	11	0	0	0	0	0	0	3595	0	0	0	0	0	83	0	0	0	0	0	0	8	0	0	31	0	0
784	0	0	0	0	0	0	0	0	0	1	0	0	0	490	0	0	0	0	0	0	0	0	0	0	0	0	0	0	0	0	3937	0	0	0	0	12	5	0	0	0	0	0	0	0	0	0	0	0	0
785	0	2	0	0	0	0	0	0	0	9	0	0	3628	46	0	0	0	0	0	0	0	0	8	0	0	0	0	1	0	0	2779	0	0	0	0	1271	100	0	0	0	0	0	0	1	0	0	0	0	0
802	5	0	0	0	0	0	0	0	0	2	0	0	1	0	0	0	0	0	0	0	0	0	0	0	0	0	0	0	0	52	6776	0	0	0	0	0	2	0	0	0	0	0	0	0	0	0	0	0	0
804	0	0	0	0	0	0	0	0	0	0	0	0	0	89	0	0	0	0	0	0	0	0	0	0	0	0	0	0	0	0	2159	0	0	0	0	1	0	0	0	0	0	0	0	0	0	0	0	0	0
805	0	40	0	0	0	0	0	0	0	0	1	0	0	1242	0	0	0	0	0	0	0	0	0	0	0	0	0	0	0	0	2701	502	0	0	0	23	29	0	0	0	0	0	0	35	0	0	0	0	0
810	0	0	0	0	0	0	0	0	0	1	0	0	0	0	0	0	0	0	0	0	0	0	0	0	0	0	0	0	0	16	7907	0	0	0	0	0	0	0	0	0	0	0	0	0	0	0	0	0	0
813	0	0	0	0	0	0	0	0	0	0	0	0	0	0	0	0	0	0	0	0	0	0	0	0	0	0	0	0	0	0	2753	919	0	0	0	0	0	0	0	0	0	0	0	0	0	0	0	0	0
818	0	0	0	0	0	0	0	0	0	6	0	0	0	0	0	0	0	0	0	0	0	0	0	0	0	0	0	0	0	0	1828	0	0	0	0	27	25	0	0	0	0	0	0	0	0	0	0	0	0
824	0	0	0	0	0	0	2	0	0	0	0	0	2	0	0	0	0	0	0	0	0	0	8	21	0	0	0	0	0	0	4599	0	0	0	0	0	50	0	0	0	0	0	0	11	0	0	0	0	0
833	0	9	0	0	0	0	0	0	0	19	0	0	1	0	0	0	0	0	0	0	0	0	17	31	0	0	0	0	0	0	4314	0	0	0	0	0	106	0	0	0	0	0	0	17	0	0	26	0	0
840	0	1	0	0	0	0	0	0	0	5	0	0	1	0	0	0	0	0	0	0	0	0	0	0	0	0	0	0	0	0	8746	0	0	0	0	0	0	0	0	0	0	0	0	0	0	0	0	0	0
844	0	1	0	0	0	0	0	0	0	2	0	0	0	0	1	0	0	0	0	0	0	0	1	1	0	0	0	0	0	0	22	0	0	0	0	0	23	0	0	0	0	0	0	1	0	0	3	0	0
848	0	0	0	0	0	0	0	0	0	0	0	0	2	0	0	0	0	0	0	0	0	0	0	0	0	0	0	0	0	0	3	0	1	0	0	0	1	0	1	0	0	0	0	0	0	0	0	0	0
849	0	0	0	0	0	0	0	0	0	1	0	0	1	1	0	0	0	0	0	0	0	0	0	0	0	0	0	0	0	0	6119	0	0	0	0	0	0	0	0	0	0	0	0	0	0	0	0	0	0
858	0	7	0	5	0	3	0	0	0	10	2	0	56	558	823	0	1	0	0	0	0	0	0	5	0	0	0	0	0	0	2247	39	0	0	0	10	394	0	0	0	0	0	0	3	0	0	0	0	0
859	0	0	0	0	6	0	0	0	0	0	0	0	0	1	0	0	0	0	0	0	0	0	0	0	0	0	0	0	0	0	2546	0	0	0	0	0	0	0	0	0	0	0	0	0	0	0	0	0	0
861	0	0	0	0	0	0	0	0	0	0	0	0	1960	642	0	0	0	0	1	0	0	0	3	1	0	0	0	0	0	0	2561	118	0	0	0	98	13	0	0	0	0	0	0	23	0	0	1	0	0
868	0	0	0	0	0	0	0	0	0	0	0	0	0	3	0	0	0	0	0	0	0	0	0	0	0	0	0	0	0	0	5	0	0	0	0	0	1	0	0	0	0	0	0	0	0	0	0	0	0
874	0	11	0	0	0	392	0	0	0	7	0	0	0	1569	688	0	0	0	0	0	0	0	24	0	0	0	0	0	0	0	1726	127	0	0	0	1	107	0	0	0	0	0	0	201	0	0	0	0	0
876	0	0	0	0	0	0	0	0	0	1	2	0	2294	966	0	0	0	0	0	0	0	0	1	0	0	0	0	0	0	0	3370	142	0	0	0	199	20	0	0	0	0	0	0	18	0	0	0	0	0
877	0	0	0	0	0	0	0	0	0	0	0	0	4	640	0	0	0	1	0	0	0	0	1	0	0	0	0	0	0	0	3722	389	0	0	0	13	3	0	0	0	0	0	0	0	0	0	0	0	0
888	0	13	1	0	0	99	0	0	0	3	0	0	0	702	4	0	0	0	0	0	0	0	1	1	0	0	0	0	0	0	2234	42	0	0	0	0	43	0	0	0	0	0	0	39	0	0	0	0	0
895	0	0	0	0	0	0	0	0	0	0	0	0	0	470	0	0	0	0	0	0	0	0	0	0	0	0	0	0	0	0	4748	556	0	0	0	4	3	0	0	0	0	0	0	0	0	0	0	0	0
913	0	0	0	0	0	0	0	0	0	10	0	0	684	477	0	0	0	0	0	0	0	0	0	0	0	0	0	0	0	0	6360	0	0	0	0	0	21	0	0	0	0	0	0	1	0	0	0	0	0
915	0	0	0	0	0	0	0	0	0	0	0	0	0	3	0	0	0	0	0	41	0	0	0	0	0	0	0	0	0	0	37	0	0	0	0	2	1	0	1	0	0	0	0	0	0	0	0	0	0
923	0	0	0	0	0	0	0	0	0	0	0	0	0	0	0	0	0	0	0	0	0	0	0	0	0	0	0	0	0	0	5108	0	0	0	0	0	18	0	1	0	0	0	0	7	0	0	0	0	0
931	1	0	0	0	0	0	0	0	0	2	0	0	0	0	0	0	0	0	0	0	0	0	0	0	0	0	0	0	0	0	29	0	0	0	0	0	0	0	0	0	0	0	0	0	0	0	0	0	0
[truncated: 212 more columns]

## Sheet: OTUs.Human
ID	103	11	120	124	146	152	154	155	161	162	173	191	194	199	210	221	222	228	229	231	242	245	251	253	254	256	26	263	265	266	268	269	276	284	286	299	303	313	315	321	328	334	345	351	352	360	364	368	373
Otu000001	79	1291	2643	3	4061	7	1142	2	4089	105	2	1502	4	713	879	915	2382	766	349	1794	3188	273	2023	3527	3	0	1	1	1593	4681	919	960	2653	245	5135	407	3901	2396	1	2600	1	4	2	3567	4606	4952	2791	5583	2164
Otu000002	2366	1	0	7965	0	4120	15	836	0	3363	0	0	1	1	0	2	0	27	211	937	6	490	0	90	2	0	0	0	1	0	7	0	13	10	0	4	0	0	1333	0	2074	67	938	0	0	0	0	0	4
Otu000003	5	76	773	1	557	2	1	95	5	4	1913	0	6689	0	3	3	4	459	101	0	642	168	0	0	7664	1	9751	0	990	1	16	2	0	3223	0	1633	0	0	0	0	0	0	0	0	2736	1929	0	0	17
Otu000004	47	923	671	0	136	2	361	0	474	115	0	645	0	1005	765	1151	430	286	175	42	74	280	324	1	0	0	0	0	24	1	991	1305	1049	1253	1	0	952	1379	0	1179	0	0	1	1249	0	0	1106	343	1043
Otu000005	0	36	1	0	66	0	23	109	2	0	41	0	11	1	517	1478	0	215	0	241	256	2	0	25	2093	1	0	0	35	6	265	1	1	0	64	0	0	9	138	13	0	16	0	5	0	13	3	2	3
Otu000006	11	300	0	2	184	0	161	96	538	7	746	39	128	30	82	65	82	863	7	0	323	3	113	0	0	0	0	0	0	0	152	148	286	268	0	29	335	346	1386	165	4	182	603	104	0	1	73	1	81
Otu000007	0	0	972	0	399	1	21	1	65	2	1	619	0	679	0	243	0	31	191	1	3	100	0	0	2	0	0	0	5171	0	0	0	0	704	0	2971	0	0	3	1	2	0	0	0	0	0	0	0	0
Otu000008	0	0	0	0	62	0	0	0	0	0	0	0	0	0	0	0	1	0	171	0	0	619	0	0	0	0	0	0	0	0	0	0	0	0	2	1	0	0	0	1	0	0	2	1	1	2	0	0	0
Otu000009	2	210	558	2	34	2	444	61	283	2	1572	268	896	255	71	4	169	8	29	0	0	0	29	14	0	0	0	0	34	0	41	249	168	211	8	24	13	105	4437	41	0	1112	390	167	167	82	21	33	105
Otu000010	0	527	633	0	531	0	88	1277	215	0	0	0	0	0	421	19	1662	142	349	0	97	388	2655	0	0	0	0	0	1	0	0	1710	0	0	0	0	0	1	0	0	2	0	0	638	0	0	654	0	811
Otu000011	0	0	68	0	2	0	364	0	101	3	0	22	0	21	55	5	308	261	15	0	33	37	175	0	0	0	0	0	0	0	420	305	546	0	0	0	590	348	0	870	0	0	3	388	769	1398	741	0	337
Otu000012	1	257	265	0	106	0	36	0	14	1	0	380	0	228	318	157	661	209	51	58	369	71	0	1	0	1	0	0	125	0	307	1	229	0	0	0	98	681	0	56	0	0	0	0	0	0	0	0	0
Otu000013	2651	5	0	346	53	184	0	0	0	0	0	1	0	0	0	0	0	0	0	0	3	0	0	0	0	1	0	0	36	0	0	0	0	1	0	0	0	0	0	0	0	1	0	0	0	0	0	1	0
Otu000014	6	2	0	0	2	0	0	0	0	0	0	0	0	0	0	2	0	410	0	0	286	0	61	0	0	0	0	1	82	0	0	64	0	1710	0	3636	0	0	0	0	0	0	0	52	0	0	34	0	28
Otu000015	65	0	0	0	17	1	1	0	12	73	0	0	1	0	0	0	0	0	390	0	0	1161	2507	0	1	0	0	0	0	0	1923	1876	2619	0	0	0	2197	2595	0	2386	0	0	0	1455	1	0	1714	8	2722
Otu000016	15	443	0	0	0	3	2683	0	1928	22	0	59	1	51	0	5	0	0	243	0	0	25	0	0	0	1	0	0	0	0	1	0	0	0	0	0	0	2	0	0	1	0	0	0	0	0	0	0	0
Otu000017	5	0	0	0	0	59	0	0	0	2	0	1	0	0	0	619	0	0	0	968	0	0	0	68	0	3913	0	4394	76	571	0	0	3	0	3321	0	0	8	0	2	0	0	0	0	0	149	0	3	292
Otu000018	0	58	0	0	0	0	0	0	0	0	0	0	0	0	0	0	0	0	13	0	0	11	0	0	0	0	0	0	416	0	1	0	0	0	0	0	0	0	0	0	0	0	0	0	0	0	0	0	0
Otu000019	1	0	43	1	6	1	181	0	282	3	0	0	0	0	51	1	0	96	1603	0	73	1972	68	0	0	0	0	0	0	0	0	547	0	0	0	0	0	0	0	0	0	0	0	0	0	0	0	0	1
Otu000020	0	0	0	0	0	1	2	0	0	10	0	0	0	0	0	9	2	30	0	0	21	0	0	276	1	0	0	1	0	0	0	0	0	20	0	2	0	0	0	0	969	1	151	0	8	5	0	0	0
Otu000021	3	11	0	0	1	3	207	40	74	13	290	168	462	102	13	31	88	0	2	1	0	4	45	0	0	0	0	0	0	0	55	9	7	77	0	145	1	0	1335	1	0	20	0	11	0	0	54	0	13
Otu000022	0	0	0	0	0	0	0	0	0	0	29	0	0	0	0	0	0	1	0	0	0	0	0	0	0	0	0	0	0	0	0	0	0	0	0	0	0	0	4	0	191	0	0	0	188	842	0	0	0
Otu000023	0	0	68	1	1612	0	0	0	0	0	0	0	0	0	0	0	0	0	0	0	0	0	0	0	0	0	0	0	0	0	0	0	0	0	0	0	0	0	0	0	0	0	0	0	0	0	0	0	0
Otu000024	1	3	0	0	0	0	12	135	2	3	15	6	37	4	40	11	1	1	43	0	7	6	9	0	0	0	0	0	0	0	10	25	0	0	0	0	25	26	1109	5	3617	1	401	6	0	0	8	0	7
Otu000025	1	250	0	2	17	1	48	238	107	7	1615	102	292	119	7	0	92	139	0	0	8	2	0	0	0	0	0	0	0	0	10	1	58	0	0	0	0	0	0	0	0	5825	0	0	0	0	0	989	0
Otu000026	0	0	0	0	2	0	0	36	25	3	0	0	0	16	45	2	16	2	79	0	0	14	0	0	0	0	0	0	0	0	37	51	9	0	0	0	9	39	0	5	0	0	1045	0	1	0	0	0	0
Otu000027	13	0	0	0	0	5116	1	4	0	1	0	0	0	1	0	29	0	0	0	3455	0	1	0	832	1	0	0	1	0	2989	0	0	61	0	531	0	42	123	0	37	0	0	0	0	0	1	0	0	0
Otu000028	0	161	0	0	10	1	0	0	1	2	1	1107	0	1413	0	199	0	0	0	1232	0	1	0	1559	0	0	0	0	0	0	0	1	0	0	0	0	0	0	0	0	0	0	0	0	0	0	0	0	0
Otu000029	0	121	0	0	0	0	0	0	0	0	0	0	0	0	0	0	0	0	0	0	0	0	0	0	1	0	0	0	166	0	0	0	0	0	0	0	0	0	5	0	2	0	0	0	0	0	0	0	0
Otu000030	0	0	198	0	4	1	0	1057	0	5	1	0	0	0	277	10	0	0	0	0	0	0	0	0	0	0	0	0	0	0	3	0	395	0	1	0	2	0	0	0	0	0	0	0	0	0	0	0	0
Otu000031	0	0	0	0	0	0	12	0	16	2	0	0	0	0	0	0	0	0	0	0	2	0	0	0	0	1	115	0	0	0	0	0	0	1020	0	68	0	0	1	1	2	33	0	3	0	0	6	582	2
Otu000032	2	5	0	5	0	3	55	33	28	0	543	14	68	8	127	40	18	0	1	0	4	2	2	0	0	0	0	0	46	0	121	3	9	210	0	93	0	1	0	2	0	820	0	5	0	0	16	52	4
Otu000033	0	0	1	0	13	0	1	0	1	0	1	8	2	0	37	109	0	341	0	102	327	1	26	848	0	1	6	2	0	0	0	1	40	0	0	0	1	0	21	0	0	1	0	1	743	116	0	4	0
Otu000034	5	16	0	0	2	3	27	2	4	0	21	0	4	1	218	379	0	7	0	2	9	0	6	3	0	4	3	49	1	0	36	10	0	5	0	0	1	2	27	3	0	7	0	2	0	0	1	7	9
Otu000035	8	54	0	0	0	0	0	26	0	2	0	0	161	1	29	5	0	28	1	0	30	0	0	0	0	0	0	0	0	0	108	0	9	0	0	0	56	60	0	45	0	2	3237	0	0	0	0	2	0
Otu000036	0	324	0	0	31	0	0	0	0	0	0	0	0	475	0	0	0	0	0	92	0	0	295	4	0	0	0	0	0	0	0	59	0	0	0	0	0	0	0	0	0	0	0	951	0	0	1154	211	505
Otu000037	5	0	16	0	24	0	0	0	0	5	0	0	0	8	161	1	418	0	31	0	0	19	95	0	0	0	0	0	0	0	0	215	0	125	0	0	0	0	0	0	0	0	0	0	0	0	0	0	3
Otu000038	0	24	0	0	0	0	0	0	0	0	0	615	0	635	145	389	375	0	0	0	0	0	1	0	0	0	0	0	1	0	0	0	0	0	1	0	0	0	0	0	0	0	0	0	0	1	0	0	0
Otu000039	1	0	609	1	499	0	111	0	143	0	0	300	0	283	447	55	34	95	133	0	121	240	1	0	0	0	0	0	0	0	576	0	346	0	0	0	535	456	0	426	0	0	0	1	0	0	0	0	0
Otu000040	17	0	0	0	0	4	2420	0	423	18	0	1657	0	1339	0	234	0	0	0	0	0	0	0	5	0	0	0	0	0	0	0	0	0	0	0	1	0	0	0	0	0	0	0	0	0	0	0	10	0
Otu000041	0	0	1	0	0	0	0	0	0	0	0	0	0	0	0	0	0	0	1	0	0	0	0	0	0	1371	0	964	5	0	0	0	7	0	0	0	7	1	0	2	866	0	1377	0	0	0	0	0	0
Otu000042	0	0	0	0	0	0	12	4	2	0	91	6	44	3	29	17	7	1	0	20	0	1	0	7	0	0	0	0	0	0	17	0	6	0	0	12	5	4	0	4	827	151	280	21	0	0	16	0	3
Otu000043	0	0	63	0	3	0	0	70	0	0	0	0	0	0	59	0	0	8	0	0	36	0	0	348	0	0	0	0	0	232	0	0	0	0	4	0	0	0	0	0	0	0	0	0	0	0	0	0	0
Otu000044	0	0	11	1	0	0	0	0	0	0	0	643	0	461	149	16	971	0	0	0	0	0	501	0	0	0	0	0	0	0	0	574	0	0	0	0	0	0	0	0	0	0	0	862	0	0	895	0	962
Otu000045	0	128	0	1	5	1	0	469	32	6	0	0	0	235	29	0	0	0	29	0	0	3	0	0	0	0	0	0	0	0	24	343	186	0	0	0	54	90	1	148	0	0	0	0	0	0	0	0	0
Otu000046	0	838	0	0	2	0	0	0	0	0	0	0	0	0	81	4	112	0	25	0	0	25	0	1	0	0	0	0	0	0	0	0	0	0	0	0	0	0	0	0	0	0	0	0	0	0	0	0	0
Otu000047	0	5	0	0	0	1	35	104	21	24	1	167	0	42	57	283	26	25	0	0	5	0	0	0	0	0	0	0	0	0	0	0	0	25	0	0	0	0	0	0	0	35	0	0	0	0	0	122	0
Otu000048	0	1060	0	0	0	0	0	0	0	0	0	0	0	110	55	148	165	0	35	0	0	11	0	0	0	0	0	0	0	0	0	0	0	136	0	0	0	0	0	0	0	0	0	0	0	0	0	0	0
Otu000049	3	0	0	0	2	0	0	0	0	0	0	138	0	41	163	51	530	316	0	65	163	0	0	3	0	0	0	0	0	0	0	2	0	0	0	0	0	0	1	0	0	0	1	0	0	0	0	0	0
Otu000050	0	40	51	1	8	0	23	1	5	0	0	8	0	4	29	16	22	3	20	0	29	0	4	0	0	0	0	0	0	0	21	14	10	0	0	0	5	3	0	10	0	72	0	0	0	1	0	0	0
Otu000051	0	0	0	0	0	0	0	0	0	0	0	0	0	0	0	0	0	0	0	0	0	0	0	0	0	1673	0	1401	0	0	0	0	0	0	0	0	0	0	0	0	0	0	0	0	0	0	0	0	0
Otu000052	0	52	0	0	3	2	7	18	4	0	188	16	112	5	245	479	1	219	0	2	61	0	22	0	0	16	0	249	0	1	20	4	2	17	0	0	0	0	11	0	0	34	0	3	0	0	6	8	0
Otu000053	0	0	0	0	6	0	455	0	209	1	0	35	0	79	0	140	0	0	0	35	0	0	0	0	0	0	0	0	0	0	0	0	0	0	0	0	0	0	0	0	0	1	0	0	0	0	0	0	1
Otu000054	2	0	341	0	0	1	0	0	0	2	0	0	1	0	0	0	0	0	17	0	0	36	0	0	0	0	0	0	0	0	0	0	0	0	0	0	0	0	0	0	0	0	0	0	0	0	0	0	0
Otu000055	0	0	0	0	0	0	51	225	14	3	0	25	84	20	133	17	0	0	3	0	0	4	4	0	0	0	0	0	0	0	20	0	26	0	0	0	5	0	0	0	1	154	28	0	2	0	0	0	7
Otu000056	0	0	0	0	0	0	149	0	39	0	0	0	0	0	26	2	0	20	2	0	10	29	0	0	0	0	0	0	0	0	1	0	0	0	0	0	0	0	0	0	0	0	0	0	0	0	0	0	0
Otu000057	0	0	0	0	0	0	0	13	0	0	0	0	0	0	6	0	0	0	0	162	1	0	0	60	0	0	0	0	0	0	6	0	4	0	0	0	0	0	0	1	359	3	85	0	0	0	0	0	0
Otu000058	0	0	0	1492	0	71	0	0	0	0	0	0	0	0	0	0	0	0	0	0	0	0	0	0	0	0	0	0	0	0	0	0	0	0	0	0	0	0	0	0	0	0	0	0	0	0	0	0	0
Otu000059	0	0	0	0	0	0	0	0	0	0	0	0	0	0	0	0	1	0	0	0	0	0	0	0	0	0	0	0	0	0	0	0	0	0	0	0	0	0	0	0	0	0	0	0	0	0	0	0	0
Otu000060	1	86	133	0	25	4	134	0	63	9	0	13	0	7	0	1	5	2	17	0	3	19	25	0	1	0	0	0	4	0	11	42	5	0	0	0	3	0	0	3	0	0	1	37	5	2	49	0	17
Otu000061	0	70	0	0	69	0	0	0	0	0	0	587	0	572	0	86	0	0	0	94	0	0	0	0	0	0	0	0	0	0	0	0	0	0	0	0	0	0	0	0	0	0	0	0	0	0	0	0	0
Otu000062	0	0	0	0	0	0	0	0	0	0	0	0	0	0	0	0	0	0	0	0	0	0	0	0	208	0	0	0	0	0	0	0	0	0	0	0	0	0	0	0	0	0	0	0	0	0	0	0	0
Otu000063	0	0	0	0	0	0	0	0	0	0	0	0	0	0	0	0	0	0	1	0	0	0	0	0	0	194	0	288	0	0	0	0	0	0	0	0	0	0	0	0	0	0	0	0	0	0	0	0	0
Otu000064	1	183	22	0	6	0	35	673	61	4	3	0	0	0	9	0	5	12	92	0	7	98	1	0	0	0	0	0	3	0	0	0	0	0	0	0	0	0	0	0	0	0	0	0	0	0	0	0	0
Otu000065	0	0	65	0	124	0	0	0	0	1	0	0	0	0	0	0	0	0	0	0	0	0	0	0	0	0	0	0	0	0	0	0	0	0	0	0	0	0	0	0	0	0	0	0	0	0	0	0	0
Otu000066	0	0	0	0	0	0	0	0	0	0	0	0	0	0	0	0	0	0	0	0	0	0	0	0	0	0	0	0	0	0	0	0	0	0	0	0	0	0	0	0	0	1	0	0	2	0	0	0	0
Otu000067	0	139	0	0	0	0	0	0	0	0	0	0	0	0	0	0	0	0	0	0	0	0	0	0	0	0	0	0	0	0	0	0	0	0	0	0	0	0	0	0	0	0	0	0	0	0	0	0	0
Otu000068	0	42	0	1	2	3	11	230	33	6	744	22	95	8	798	96	44	34	1	0	17	7	0	0	0	0	1	0	0	0	46	0	11	0	0	0	0	0	0	0	0	0	0	0	0	0	0	17	0
Otu000069	0	0	0	0	0	0	0	0	0	0	0	0	0	0	0	0	0	0	0	0	0	0	0	0	0	0	0	0	0	0	0	0	0	0	0	0	0	0	0	0	0	0	0	0	0	0	0	0	0
Otu000070	0	0	0	0	0	0	0	664	0	3	0	0	0	0	154	8	0	0	11	0	0	0	0	1	1	0	0	0	0	0	126	0	21	0	0	0	13	17	0	8	0	0	0	0	0	0	0	0	0
Otu000071	0	0	0	0	0	0	0	0	0	0	0	0	0	0	0	0	0	0	0	0	0	0	0	0	0	0	0	0	0	0	0	0	0	0	0	0	0	0	0	0	0	0	0	0	0	0	0	0	0
Otu000072	0	56	0	0	0	0	14	0	12	0	0	0	0	0	40	1	0	306	0	0	320	0	0	0	0	1	0	0	0	0	0	0	0	0	0	0	0	0	0	0	0	0	0	0	0	3	0	0	0
Otu000073	0	0	0	0	0	0	4	7	20	1	0	0	0	0	36	2	13	138	1	0	151	0	1	0	0	0	0	0	0	0	2	105	67	0	0	0	45	34	0	19	0	0	0	11	0	0	0	0	0
Otu000074	0	0	0	0	0	0	0	0	0	0	0	0	0	0	0	2	0	0	0	1	0	0	0	0	0	2514	0	1929	0	0	0	0	0	0	0	0	0	0	0	0	0	1	0	0	0	0	0	0	0
Otu000075	0	11	0	0	0	0	14	0	0	0	1	0	0	2	2	28	2	0	0	0	4	0	0	0	0	0	1	0	0	0	2	0	0	3	0	0	0	0	1	0	0	0	0	0	0	0	0	0	0
Otu000076	0	0	0	0	0	0	0	42	0	0	0	63	0	100	11	4	0	0	0	0	0	0	0	0	0	0	0	0	0	0	0	0	0	0	0	0	0	0	0	0	0	0	0	0	0	0	0	0	1
Otu000077	0	0	118	0	7	0	0	10	2	0	0	8	0	13	32	0	5	0	11	0	0	7	0	357	0	0	0	0	0	0	11	0	0	0	0	0	0	0	0	0	0	0	1	0	0	0	0	3	0
Otu000078	5	2	0	0	0	0	0	168	53	9	60	2	26	49	39	20	1	7	0	0	23	0	4	0	0	0	0	0	27	0	3	0	0	0	0	0	0	0	0	0	0	9	0	0	0	0	0	102	0
Otu000079	0	0	0	4	0	4	2	0	1	7	0	0	1	0	1	41	0	0	0	14	0	0	0	0	0	0	0	0	0	0	1	0	0	1	0	0	0	1	20	0	1	4	0	0	0	0	0	0	0
Otu000080	0	0	0	0	0	0	0	0	0	0	0	0	0	0	0	0	0	0	0	0	0	0	0	0	0	0	0	0	0	0	0	0	0	0	0	0	0	0	0	0	0	0	0	0	0	0	0	0	0
Otu000081	0	0	0	0	0	0	0	331	0	1	0	0	0	0	0	0	0	0	0	0	0	0	0	0	0	0	0	0	0	0	0	0	0	5	0	0	0	0	0	0	0	0	0	0	0	0	0	0	0
Otu000082	0	2	0	14	0	9	3	0	1	2	2	0	1	0	0	392	1	1	0	170	7	0	0	1	0	0	0	0	0	0	16	0	0	0	0	0	0	0	20	0	1	3	0	0	0	0	1	1	0
Otu000083	0	0	66	0	377	0	0	5	0	0	0	0	0	0	0	0	0	0	0	0	0	0	0	0	0	0	0	0	0	0	1	1	0	0	0	0	0	0	0	0	0	0	1	0	0	0	0	2	0
Otu000084	0	0	0	0	0	0	0	0	0	0	0	0	0	0	0	0	0	0	0	0	0	0	0	0	0	1	0	1	0	0	0	0	0	0	0	0	0	0	0	0	0	0	0	0	0	0	0	0	0
Otu000085	0	3	0	0	0	0	0	18	0	0	0	0	0	0	54	0	0	0	128	0	0	62	0	0	0	0	0	0	0	0	0	1	0	0	0	0	0	0	0	0	0	0	0	0	0	0	0	0	0
Otu000086	0	155	0	0	5	0	0	2	0	0	133	0	48	0	33	0	48	7	0	0	67	0	0	0	0	0	0	0	0	0	0	0	0	0	0	0	0	0	0	0	0	0	0	0	0	0	0	70	0
Otu000087	1	0	0	0	0	1	0	21	0	4	0	0	0	1	0	4	0	0	0	0	0	0	0	152	0	0	0	0	0	0	2	0	3	0	0	0	0	0	0	0	0	0	0	0	0	0	0	55	0
Otu000088	0	0	0	0	0	0	0	0	0	0	0	0	0	0	0	1	0	78	0	0	56	0	0	1	0	0	0	0	0	0	0	0	0	0	0	0	0	0	0	0	0	0	989	0	0	0	0	0	0
Otu000089	0	140	280	0	0	0	0	0	0	0	0	0	0	0	0	0	0	0	0	0	0	0	0	0	0	0	0	0	0	0	0	0	0	0	0	0	0	0	0	0	0	0	0	0	0	0	0	0	0
Otu000090	0	0	0	0	0	0	18	0	0	0	0	0	0	0	0	0	0	79	164	0	0	77	0	0	0	0	30	0	0	0	0	0	0	150	0	36	0	0	0	0	0	52	0	0	0	0	0	440	0
Otu000091	0	0	0	0	0	0	0	0	0	0	0	0	0	0	0	0	0	0	0	0	0	0	197	0	0	0	0	0	4	0	0	165	0	0	0	0	0	0	0	0	0	0	0	0	0	0	0	0	0
Otu000092	0	0	0	0	0	0	0	0	0	0	0	0	0	0	10	0	12	0	0	0	0	0	0	0	0	0	0	0	0	0	0	0	0	0	0	0	0	0	0	0	0	0	0	0	0	0	0	224	0
Otu000093	0	0	0	0	8	0	0	0	0	0	0	0	0	0	0	0	0	0	0	0	0	0	0	0	0	0	0	0	0	0	0	0	0	0	0	1	0	0	0	0	0	0	0	0	0	0	0	0	0
Otu000095	0	0	0	0	1	0	0	0	0	0	0	0	0	0	0	3	0	0	0	0	0	0	1	0	0	0	0	0	0	0	0	0	0	0	0	0	0	0	0	0	0	0	0	0	0	0	0	0	0
Otu000096	0	101	0	0	1	0	0	8	0	0	0	0	0	0	0	0	0	0	0	0	0	0	0	0	0	0	0	0	0	0	8	0	53	0	0	0	0	0	0	0	0	0	0	0	0	0	0	13	0
Otu000097	0	260	0	0	0	0	0	475	0	0	1	0	0	0	0	0	0	0	0	0	0	0	0	0	0	0	0	0	0	0	0	0	0	0	0	0	0	0	0	0	0	0	0	0	0	0	0	16	0
Otu000098	0	2	0	0	1	0	0	97	0	3	0	0	0	0	0	0	0	0	0	0	0	0	0	0	0	0	0	0	0	0	1	0	2	0	0	0	0	0	0	0	0	0	0	0	0	0	0	0	0
Otu000099	0	0	0	0	0	0	0	0	0	2	0	0	0	0	0	0	0	0	0	0	0	0	0	0	0	0	0	0	0	0	0	0	0	0	0	0	0	0	0	0	0	0	0	0	0	0	0	0	0
Otu000100	0	0	0	0	0	0	1	0	0	0	0	0	0	0	0	1	0	0	0	0	0	0	1	0	0	1	0	1	0	1	5	0	0	0	0	1	0	0	6	0	0	2	0	0	0	1	0	0	0
Otu000101	0	0	0	0	0	0	0	0	0	0	0	0	0	0	127	5	0	17	1	0	122	3	0	0	0	0	0	0	0	0	225	0	0	42	0	0	0	0	0	0	0	0	0	0	0	0	0	0	0
Otu000102	0	0	0	0	0	0	0	0	0	0	0	0	22	1	3	0	0	0	0	0	0	0	0	0	0	0	0	0	0	0	1	0	0	0	0	0	0	0	1	0	2	0	0	0	0	0	0	0	0
Otu000103	0	0	36	0	0	0	0	0	0	0	0	0	0	0	0	0	0	0	0	0	0	0	0	0	1	0	0	0	0	0	0	0	0	0	0	0	0	0	0	0	0	0	0	0	0	0	0	0	0
Otu000104	0	19	0	0	0	0	0	0	0	0	0	0	0	0	347	11	0	42	0	0	63	0	0	0	1	0	0	0	0	0	0	0	0	0	0	0	0	0	0	0	0	0	0	0	0	0	0	2	0
Otu000105	0	1	0	0	0	0	0	0	0	0	0	0	0	0	6	0	14	0	0	0	0	0	0	0	0	0	0	0	0	0	1	0	12	0	0	0	1	2	0	1	0	55	0	0	0	0	0	12	0
Otu000106	0	0	0	0	0	0	0	0	0	0	0	0	0	0	0	0	0	0	0	0	0	0	0	0	0	0	0	0	0	0	0	0	0	0	0	0	0	0	0	0	0	0	0	0	0	0	0	151	0
Otu000107	0	0	0	0	0	2	0	0	0	0	2	2	2	0	1	122	0	0	1	3	2	0	2	0	0	0	0	0	0	0	0	0	0	1	0	0	0	0	3	0	0	3	0	0	0	0	0	1	0
Otu000108	1	0	0	0	0	0	0	13	0	1	0	0	7	0	0	0	2	0	0	0	0	0	0	41	0	0	0	0	0	0	13	0	0	36	0	4	0	1	0	0	0	14	0	1	0	0	0	0	0
Otu000109	0	0	0	0	0	0	0	0	0	0	0	0	0	0	0	0	0	0	0	0	0	0	0	0	4	0	0	0	157	0	0	0	0	0	0	0	0	0	0	0	0	0	0	0	0	0	0	0	0
Otu000110	0	20	0	0	0	0	0	0	0	1	0	0	0	0	0	0	0	0	13	0	0	8	6	0	0	0	0	0	0	0	1	20	0	0	0	0	0	26	0	0	0	0	0	0	0	0	0	0	0
Otu000111	0	0	0	0	0	0	0	0	0	0	0	0	0	0	20	0	0	0	2	0	0	1	0	9	0	0	0	0	0	0	0	34	0	0	0	0	2	1	0	0	0	0	0	0	0	0	0	0	0
Otu000112	0	0	0	0	0	0	0	0	0	0	0	0	0	0	0	0	0	0	0	0	0	0	0	0	0	0	0	0	0	0	0	0	0	0	0	0	0	0	0	0	0	0	0	0	0	0	0	0	0
Otu000113	0	0	0	0	0	0	0	0	0	0	0	0	0	4	0	2	0	0	0	0	0	1	1	0	0	0	0	0	0	0	13	17	3	0	0	0	8	20	0	11	0	0	0	4	0	0	0	0	0
Otu000114	0	122	0	0	0	0	11	0	3	0	0	26	0	8	29	16	10	0	1	0	0	1	0	0	0	0	0	0	0	0	16	0	0	0	0	0	0	0	0	0	0	0	0	0	0	0	0	0	0
Otu000115	0	0	0	0	0	0	0	0	0	0	0	0	0	0	0	0	0	0	0	0	0	0	0	0	0	0	0	0	137	0	0	0	0	0	0	0	0	0	0	0	0	0	0	0	0	0	0	0	0
Otu000116	0	0	0	0	0	0	0	0	0	0	0	0	0	0	0	0	0	0	0	0	1	0	0	0	0	0	0	0	0	0	0	0	0	1	0	0	0	0	0	0	0	0	0	0	0	0	0	0	0
Otu000117	2	0	0	0	1	0	0	0	0	1	0	0	0	0	0	0	2	0	0	0	0	0	2	0	0	0	0	0	0	0	0	0	0	0	0	0	0	0	0	0	0	0	0	0	0	0	0	0	0
Otu000118	0	0	0	0	0	0	0	0	0	0	0	0	0	0	41	0	0	0	147	0	0	80	0	0	0	0	0	0	0	0	2	0	0	85	0	0	0	0	0	0	0	0	0	0	0	0	0	0	0
Otu000119	0	0	0	0	0	0	0	0	0	0	0	0	0	0	0	0	0	0	0	0	0	0	0	0	0	0	0	0	0	0	0	0	0	0	0	0	0	0	0	0	0	0	0	0	0	0	0	0	0
Otu000120	0	0	0	0	0	0	0	0	0	0	0	37	0	222	0	0	0	33	0	0	120	0	0	0	0	0	0	0	0	0	0	0	0	0	0	0	0	0	0	0	0	0	0	0	0	0	0	0	0
Otu000121	0	8	0	0	0	1	0	18	0	1	321	15	45	6	0	32	0	0	0	0	0	0	0	0	0	0	0	0	0	0	1	0	7	0	0	0	0	2	0	2	0	0	0	0	0	0	0	0	0
Otu000122	0	0	0	0	0	0	0	0	0	0	0	0	0	0	0	0	0	0	0	0	0	0	0	0	0	0	0	0	0	0	0	0	0	0	0	0	0	0	0	0	0	0	0	0	0	0	0	0	0
Otu000123	0	0	0	0	0	0	62	33	4	0	0	0	0	0	0	0	0	5	14	0	9	3	0	0	0	0	0	0	0	0	100	0	0	0	0	0	5	11	0	3	0	0	0	0	0	0	0	0	0
Otu000124	0	0	0	0	0	0	0	2	0	0	0	0	0	0	1	512	0	0	2	0	0	1	1	0	0	0	3	0	0	0	0	0	0	0	0	0	0	0	2	0	25	15	1	0	0	0	0	0	0
Otu000125	0	0	0	0	0	0	0	0	0	0	0	0	0	0	0	0	0	0	0	0	0	0	0	0	0	0	0	0	0	0	0	0	0	0	0	0	0	0	0	0	0	0	19	0	0	0	0	0	0
Otu000126	0	33	0	0	1	0	90	5	17	0	0	0	0	0	9	1	0	0	0	0	0	0	0	0	0	0	0	0	0	0	0	0	0	0	0	0	0	0	0	0	0	0	0	0	0	0	0	7	0
Otu000128	1	0	0	0	0	5	0	0	0	0	0	0	0	0	0	0	0	0	0	0	0	0	0	0	0	0	0	0	0	0	0	0	0	0	0	0	0	0	0	0	0	0	0	0	0	0	0	0	0
Otu000129	0	81	0	0	33	0	0	0	0	1	0	99	0	131	0	24	0	0	0	37	0	0	21	2	0	0	0	0	0	0	0	7	0	0	0	0	0	0	1	0	0	0	0	50	0	0	55	3	25
Otu000130	0	0	0	0	0	0	0	0	0	0	0	0	0	0	0	0	0	0	0	0	0	0	0	0	0	0	0	0	0	0	0	0	0	0	0	0	0	0	0	0	0	0	0	0	0	0	0	0	0
Otu000131	4	4	0	1	0	0	21	49	8	3	143	2	19	6	7	13	5	0	13	0	0	18	1	0	0	0	0	0	21	0	35	1	8	71	0	27	1	5	0	3	0	27	0	5	0	0	5	0	3
Otu000132	0	0	0	0	0	0	0	0	0	0	0	0	0	0	11	1	0	0	3	0	0	0	0	86	0	0	0	0	0	0	0	0	0	0	0	0	0	0	0	0	0	0	3	0	0	0	0	0	0
Otu000133	0	0	0	0	0	0	0	0	0	0	0	0	0	0	0	0	0	0	0	0	0	0	0	0	0	0	0	1	0	0	0	0	0	0	0	1	0	0	0	0	0	0	0	0	0	0	0	0	0
Otu000134	0	0	0	0	0	0	0	0	0	0	0	0	0	0	0	0	0	0	0	0	0	0	0	0	0	0	0	0	0	0	0	0	0	0	0	0	0	0	0	0	0	0	0	0	0	0	0	0	0
Otu000135	0	0	0	0	0	0	0	4	0	0	0	0	0	0	0	0	0	0	0	0	0	0	0	0	0	0	0	0	0	0	0	0	0	0	0	0	0	0	0	0	0	0	0	0	0	0	0	0	0
Otu000136	0	0	2	0	0	0	0	0	0	0	0	0	0	0	0	0	0	0	0	0	0	0	0	0	0	0	0	0	0	0	0	0	0	0	0	0	0	0	0	0	0	0	0	0	0	0	0	0	0
Otu000137	0	0	0	0	3	0	0	50	0	0	991	0	126	0	12	4	26	0	0	0	0	0	0	0	0	0	0	0	0	0	0	0	0	0	0	0	0	0	0	0	0	0	0	0	0	0	0	0	1
Otu000138	4	1	0	1	0	0	0	0	0	0	0	0	0	0	0	0	0	0	0	0	0	0	0	0	0	0	0	0	0	0	0	0	0	0	0	0	0	0	0	0	0	0	0	0	0	0	0	0	0
Otu000139	1	0	0	0	0	1	0	0	0	0	0	0	0	0	0	0	0	0	0	0	0	0	0	0	1	0	0	0	0	0	0	0	0	2	3	0	0	0	0	0	0	0	0	1	0	104	408	0	664
Otu000141	1	0	0	0	0	0	0	5	0	0	0	0	0	0	0	0	0	0	3	0	0	0	0	1	0	0	0	0	0	0	8	0	0	3	0	0	0	0	0	0	1	0	0	0	0	0	0	0	0
Otu000142	10	63	19	0	0	0	59	0	78	2	0	0	0	3	0	5	0	0	28	0	0	86	0	0	0	0	0	0	0	0	0	0	0	0	0	0	0	0	0	0	0	0	0	0	0	0	0	0	0
Otu000143	0	0	0	0	1	0	0	8	53	0	0	8	0	19	0	2	0	15	1	0	9	0	0	0	0	0	0	0	0	0	29	22	34	0	0	0	4	4	0	17	0	0	0	19	0	0	1	0	6
Otu000144	0	0	0	0	0	0	0	0	4	0	0	17	1	0	1	210	0	329	0	1	71	0	0	0	0	0	0	1	0	0	0	1	0	0	0	0	0	0	6	0	0	3	0	0	0	0	0	0	0
Otu000145	0	15	0	0	0	0	0	80	0	1	0	0	0	0	6	0	0	0	1	0	0	0	0	0	0	0	0	0	0	0	7	0	66	0	0	0	78	45	0	621	0	0	0	0	0	0	0	0	0
Otu000147	0	0	0	0	0	0	0	0	0	0	0	0	229	0	36	0	0	11	1	0	557	0	0	0	3	0	0	0	0	0	0	0	0	0	0	0	0	0	0	0	0	0	0	0	0	0	0	0	0
Otu000148	0	0	0	0	0	0	0	0	0	0	0	0	0	0	0	0	0	145	0	0	15	0	0	0	0	0	0	0	0	0	0	0	0	0	0	0	0	0	0	0	0	0	0	0	0	0	0	0	0
Otu000149	0	0	0	0	0	0	0	0	0	0	0	0	0	0	0	0	0	0	0	0	0	0	0	0	0	0	0	0	0	0	0	0	0	0	0	0	0	0	0	0	0	0	0	0	0	0	0	0	0
Otu000150	0	82	0	0	0	0	0	6	0	0	0	1	0	46	0	0	0	1	0	0	0	0	0	0	0	0	0	0	0	0	4	0	2	0	0	0	0	2	0	0	0	0	0	0	0	0	0	0	0
Otu000151	0	0	0	0	0	0	0	0	0	0	0	0	0	0	40	0	0	0	0	0	0	0	0	0	0	0	0	0	0	0	225	0	4	0	0	0	11	18	0	23	0	0	0	0	0	0	0	0	0
Otu000152	0	19	0	0	0	0	37	2	24	0	0	12	0	9	14	0	5	0	0	0	0	0	2	344	0	0	0	0	0	0	12	0	5	0	0	1	0	1	0	0	0	0	0	0	0	0	0	0	0
Otu000153	0	0	0	0	0	0	0	0	0	0	0	0	0	0	0	0	0	0	0	0	0	0	0	0	0	0	0	0	0	0	0	0	0	0	0	0	0	0	0	0	0	0	0	0	0	0	0	0	0
Otu000154	0	0	1	0	0	0	0	0	0	0	0	0	0	0	63	9	228	0	0	0	0	0	0	0	0	0	0	0	0	0	0	0	0	0	0	0	0	0	0	0	0	0	0	0	0	0	0	0	0
Otu000155	0	28	0	0	0	0	0	0	0	0	0	29	0	19	0	51	3	0	0	0	0	0	0	0	1	0	0	0	0	0	79	0	11	0	0	0	0	1	1	0	1	0	0	29	0	0	37	0	8
Otu000156	0	0	41	0	0	0	0	113	0	1	0	0	0	0	1	0	210	0	11	0	0	12	11	0	0	0	0	0	0	0	38	20	1	0	0	0	0	1	0	0	0	0	0	0	0	0	0	0	0
Otu000157	0	0	0	4	0	0	0	0	0	0	0	0	0	0	0	0	0	0	0	0	0	0	0	0	0	0	0	0	0	0	0	0	0	0	0	0	0	0	0	0	0	0	0	0	0	0	0	0	0
Otu000158	0	0	0	1	0	0	119	23	10	0	0	0	0	25	6	0	0	0	0	0	0	3	0	0	0	0	0	0	0	0	1	15	12	0	0	0	1	1	0	0	0	0	0	0	0	0	0	0	0
Otu000159	0	0	0	0	0	0	0	0	0	0	0	0	0	0	0	0	0	0	0	0	0	0	0	0	0	0	0	0	0	0	0	0	0	0	0	0	0	0	0	0	0	0	0	0	0	0	0	61	0
Otu000160	0	0	0	0	1	0	0	0	0	0	0	0	0	36	169	8	0	40	0	0	5	0	0	0	0	0	0	0	0	0	7	0	3	0	0	0	9	3	0	6	0	0	0	0	0	0	0	39	0
Otu000162	12	0	0	0	0	0	0	0	0	15	0	0	0	0	0	0	0	0	0	0	0	0	0	0	0	0	0	0	0	0	0	0	0	0	0	0	0	0	0	0	0	0	0	0	0	0	0	0	0
Otu000163	0	0	0	0	0	0	0	0	0	0	0	0	0	0	0	1	0	81	0	0	150	0	0	0	0	0	0	0	0	0	0	0	0	0	0	0	0	0	0	0	0	0	0	0	0	0	0	0	0
Otu000164	0	37	0	0	0	0	4	0	0	0	0	0	0	0	8	1	138	0	3	0	3	0	0	0	0	0	0	0	2	0	200	0	17	0	0	0	68	43	0	53	0	0	0	0	0	0	0	0	0
Otu000165	0	20	0	0	0	0	5	67	4	2	7	31	2	9	59	8	2	0	0	0	0	0	0	0	0	0	0	0	0	0	111	0	25	0	0	0	16	0	0	2	0	0	0	0	0	0	0	2	0
Otu000166	0	0	0	0	0	0	0	0	0	0	0	0	0	0	0	0	0	0	0	0	0	0	0	0	0	0	0	0	0	0	0	3	0	0	0	0	0	0	0	0	0	0	0	0	0	0	0	0	0
Otu000167	0	0	0	0	0	0	0	0	0	0	0	0	0	0	0	0	0	0	64	0	0	45	0	0	0	0	0	0	0	0	0	0	0	0	0	0	0	0	0	0	0	0	0	0	0	0	0	0	0
Otu000168	0	0	0	0	0	0	0	0	0	0	0	0	0	0	0	0	0	45	45	0	7	49	0	0	0	0	0	0	1	0	0	0	0	0	0	0	0	0	0	0	0	0	0	0	0	0	0	0	0
Otu000169	0	0	0	0	0	0	0	0	0	0	0	0	0	0	0	0	0	0	0	0	0	0	0	0	0	0	0	0	0	0	0	0	0	0	0	0	0	0	0	0	0	0	0	0	0	0	0	0	0
Otu000170	0	0	0	0	0	0	0	9	0	0	0	0	0	0	5	0	0	0	0	0	0	0	0	0	0	0	0	0	0	0	0	0	0	0	0	0	0	0	0	0	0	0	0	0	0	0	0	0	0
Otu000171	0	0	19	0	0	0	0	0	0	0	0	0	0	0	0	0	0	0	0	0	0	0	0	0	0	0	0	0	0	0	0	0	0	0	0	0	0	0	0	0	0	0	0	0	0	0	0	0	0
Otu000172	0	0	0	0	0	0	0	0	0	0	0	0	0	0	34	0	0	0	0	0	0	0	0	0	0	0	0	0	0	0	0	0	0	0	0	0	0	0	0	0	0	0	0	0	0	0	0	0	0
Otu000173	0	0	0	0	0	0	26	0	0	0	0	0	0	0	0	0	0	0	0	0	0	0	0	0	0	0	0	0	0	0	0	0	0	0	0	0	0	0	0	0	0	0	1	0	0	0	0	0	0
Otu000174	0	0	0	0	0	0	0	0	0	0	0	0	0	0	0	1	0	0	2792	0	0	1162	0	0	0	0	0	0	0	0	0	0	0	0	0	0	0	0	0	0	0	0	0	0	0	0	0	0	0
Otu000175	0	0	0	0	0	0	0	0	0	0	0	0	0	0	0	0	0	0	0	0	0	0	0	0	0	0	0	0	0	0	0	0	0	0	0	0	0	0	0	0	0	0	0	0	0	0	0	0	0
Otu000176	0	0	0	0	0	0	35	0	2	0	310	0	301	0	116	8	1	0	2	0	0	1	0	0	0	0	0	0	0	0	0	0	0	0	0	558	0	0	1	0	0	0	0	0	0	0	0	0	0
Otu000177	0	0	0	0	11	0	0	0	0	0	0	67	0	33	0	0	0	0	0	0	0	0	0	0	0	0	0	0	0	0	0	0	0	57	0	0	0	0	2	0	0	0	0	0	0	0	0	0	0
Otu000178	0	0	0	0	0	0	0	0	0	0	0	0	0	0	0	0	0	0	69	0	0	1	0	0	0	0	0	0	0	0	67	0	0	0	0	0	12	33	0	45	0	0	0	0	0	0	0	0	0
Otu000179	0	0	0	0	0	0	0	0	0	0	0	0	0	0	0	0	0	47	0	0	87	0	0	0	0	0	0	0	0	0	0	0	0	0	0	0	0	0	0	0	0	0	0	0	0	0	0	0	0
Otu000180	7	0	0	7	0	0	0	0	0	0	0	0	0	0	2	0	0	0	0	2	1	0	1	1	0	0	0	0	0	0	0	0	0	0	0	0	0	0	0	0	0	3	0	0	0	0	0	0	0
Otu000181	0	0	0	0	1	0	4	20	7	0	0	15	0	1	2	2	0	2	0	0	27	0	0	0	0	0	0	0	0	0	1	2	3	0	0	0	5	11	0	1	0	3	0	0	0	0	0	0	0
Otu000182	0	0	0	0	0	0	0	30	0	0	0	3	0	18	9	6	57	0	0	0	0	0	0	0	0	0	0	0	0	0	2	0	6	0	0	0	1	6	0	13	0	0	0	0	0	0	0	0	0
Otu000183	0	0	0	0	0	0	0	60	0	0	0	0	0	0	0	0	0	0	57	0	0	52	0	0	0	0	0	0	0	0	230	0	5	0	0	0	7	22	0	10	0	0	0	0	0	0	0	0	0
Otu000184	0	0	0	0	0	0	0	59	0	1	0	0	0	0	77	4	0	0	0	0	0	0	0	0	0	0	0	0	0	0	0	0	0	0	0	0	0	0	0	0	0	0	0	0	0	0	0	0	0
Otu000185	0	0	0	0	68	0	0	0	0	0	0	0	0	0	0	0	0	0	0	0	0	0	0	0	0	0	0	0	0	0	1	0	0	0	0	0	0	0	0	0	0	0	0	0	0	0	0	0	0
Otu000186	1	0	0	0	0	0	0	0	0	0	0	0	0	0	0	0	0	0	0	0	0	0	0	0	0	0	0	0	0	0	0	0	0	0	0	0	0	0	0	0	0	0	0	0	0	0	0	0	0
Otu000187	0	0	0	0	2	0	0	0	0	0	0	0	0	0	0	0	0	0	0	0	0	0	0	0	0	0	0	0	0	0	0	2	0	0	0	0	0	0	0	0	0	0	0	0	0	0	0	0	0
Otu000188	0	0	0	0	0	0	0	0	0	0	0	2	0	0	0	0	0	0	123	0	0	54	0	0	0	0	0	0	0	0	0	0	0	0	0	0	0	0	0	0	0	0	0	0	0	0	0	0	0
Otu000189	0	0	0	0	0	0	0	27	0	0	0	1	0	0	6	1	9	0	0	0	0	0	0	0	0	0	0	0	0	0	0	0	45	0	0	0	0	0	0	0	0	0	0	0	0	0	0	0	0
Otu000190	0	0	0	0	0	0	0	0	0	0	0	0	0	0	0	0	0	0	0	0	0	0	0	0	0	0	0	0	0	0	0	0	1	0	0	0	0	0	0	0	0	125	0	0	0	0	0	34	0
Otu000191	0	0	0	0	0	0	0	0	0	0	0	0	0	0	0	0	0	0	0	0	0	0	0	0	0	0	0	0	0	0	0	0	0	0	0	0	0	0	0	0	0	0	0	0	0	0	0	0	0
Otu000192	0	0	0	0	0	0	0	0	0	0	0	0	0	0	0	0	0	0	0	0	0	0	0	0	0	0	0	0	0	0	0	0	0	0	0	0	0	0	0	0	0	0	0	0	0	0	0	0	0
Otu000193	0	0	0	0	0	0	0	0	0	0	0	0	0	0	1	34	0	586	0	0	224	1	4	0	1	0	1	0	0	0	0	18	0	0	0	0	0	0	0	0	0	0	0	0	161	17	0	0	0
Otu000194	28	0	0	0	0	0	0	0	0	45	0	0	0	0	84	2	0	0	0	0	0	0	0	0	0	0	0	0	0	0	0	0	0	0	0	0	0	0	0	0	0	0	0	0	0	0	0	9	0
Otu000196	0	0	0	0	0	0	0	0	0	0	0	0	0	0	0	0	0	0	0	0	0	0	0	0	0	0	0	0	0	0	0	0	0	0	0	0	0	0	0	0	0	0	0	0	0	0	0	0	0
Otu000197	0	0	0	0	0	0	0	0	0	0	0	0	0	0	0	0	0	0	0	0	0	0	0	1	0	0	0	0	0	0	0	0	0	0	0	0	0	0	6	0	3	0	0	0	0	0	0	0	0
Otu000198	0	0	0	0	0	0	0	3	0	0	0	9	0	8	6	1	0	0	6	0	0	5	0	0	0	0	0	0	0	0	31	0	51	0	0	0	10	15	0	28	0	0	0	0	0	0	0	0	0
Otu000199	3	0	0	0	1	0	0	41	0	0	0	0	0	0	29	1	1	0	45	0	0	47	0	0	0	0	0	0	0	0	141	0	2	0	0	0	3	8	0	4	0	0	15	0	0	0	0	0	0
Otu000201	0	0	0	0	0	0	0	0	0	0	0	0	0	0	15	0	0	0	6	0	0	13	0	0	0	0	0	0	0	0	36	0	0	0	0	0	0	1	0	2	0	0	0	0	0	0	0	0	0
Otu000202	0	0	0	0	0	0	0	0	0	0	0	0	0	0	0	0	0	0	0	0	0	0	0	0	0	0	0	0	0	0	0	0	0	0	0	0	0	0	0	0	0	0	0	0	0	0	0	0	0
Otu000203	0	0	0	0	0	0	0	0	0	0	0	0	0	0	0	0	0	0	0	0	0	0	0	0	0	0	0	0	0	0	0	0	0	0	0	0	0	0	0	0	0	0	0	0	0	0	0	0	0
Otu000204	0	3	0	0	0	0	0	0	0	0	0	0	0	0	147	8	0	0	0	0	0	0	0	0	0	0	0	0	0	0	0	0	0	0	0	0	0	0	0	0	0	0	0	0	0	0	0	36	0
Otu000205	0	0	0	0	0	0	0	0	0	0	0	0	0	0	0	0	0	0	0	0	0	0	0	0	0	0	0	0	0	0	0	0	0	0	0	0	0	0	0	0	0	0	0	0	0	0	0	0	0
Otu000206	0	0	0	0	0	0	0	0	0	0	0	0	0	0	0	0	0	0	0	0	0	0	0	0	0	0	0	0	0	0	0	0	0	0	0	0	0	0	0	0	0	0	1	0	0	0	0	0	0
Otu000207	0	0	0	0	0	0	0	0	0	0	0	0	0	0	0	0	0	0	0	0	0	0	0	0	0	68	0	404	0	0	0	0	0	0	0	0	0	0	0	0	0	0	0	0	0	0	0	0	0
Otu000208	0	0	0	0	0	0	0	0	0	0	0	0	0	0	29	1	9	0	158	0	0	176	0	0	0	0	0	0	0	0	0	19	0	0	0	0	0	0	0	0	0	0	0	0	0	0	0	0	0
Otu000209	0	0	2	0	2	0	0	0	0	0	0	0	0	0	5	0	0	10	0	0	5	0	0	0	0	0	0	0	0	0	52	0	34	0	0	0	15	32	0	27	0	0	0	0	0	0	0	0	0
Otu000210	0	0	0	0	0	0	0	0	0	0	0	0	0	0	0	0	0	3	0	0	0	0	0	0	0	0	0	0	0	0	0	0	0	0	0	0	0	0	0	0	0	0	0	0	0	0	0	0	0
Otu000211	0	0	0	0	0	0	0	0	0	4	0	0	0	0	0	0	0	0	0	0	0	0	0	0	0	0	0	0	0	0	0	0	0	0	0	0	0	0	0	0	0	0	0	0	0	0	0	0	0
Otu000212	0	0	0	0	0	0	0	0	0	0	0	0	0	0	0	0	0	0	0	0	0	0	0	0	0	0	0	0	0	0	0	1	0	0	0	0	0	0	0	0	0	0	0	0	0	0	0	0	0
Otu000213	0	0	0	0	1	0	0	0	0	0	0	0	0	0	0	0	0	0	0	0	0	0	0	0	0	0	0	0	0	0	0	1	31	0	0	0	0	0	0	1	0	0	0	0	0	0	1	0	0
Otu000214	0	0	0	0	0	0	0	0	0	0	0	0	0	0	3	0	0	0	22	0	0	35	0	0	0	0	0	0	0	0	8	3	2	1	0	0	7	11	0	4	0	0	0	0	0	0	0	0	0
Otu000215	0	191	0	1	0	1	0	120	0	0	0	0	0	0	26	1	0	0	0	0	0	0	0	0	0	0	0	0	0	0	0	0	19	0	0	0	8	31	0	2	0	0	0	0	0	0	0	0	0
Otu000216	0	0	0	2	0	0	24	0	0	3	1	0	0	0	0	0	0	0	0	0	0	0	0	0	0	0	0	0	0	0	0	0	0	0	0	0	0	0	0	0	10	0	0	0	0	0	1	0	0
Otu000217	0	0	0	0	0	0	0	0	0	2	0	0	0	0	22	5	0	0	0	0	0	0	0	0	0	0	0	0	0	0	0	0	0	0	0	0	0	0	0	0	0	384	0	0	0	0	0	0	0
Otu000218	0	0	0	0	0	0	0	22	0	0	0	0	0	0	0	0	0	0	0	0	0	0	0	0	0	0	0	0	0	0	0	0	0	0	0	0	0	0	0	0	0	0	0	0	0	0	0	0	0
Otu000219	0	0	0	0	1	0	0	0	0	0	0	0	0	0	0	0	0	0	0	0	0	0	0	0	0	0	0	0	0	0	1	0	0	0	0	0	0	0	0	0	0	0	0	0	0	0	0	0	0
Otu000220	0	0	0	0	0	0	0	0	0	0	0	0	0	0	0	0	0	0	0	0	0	0	0	0	0	0	0	0	0	0	0	0	0	0	0	0	0	0	0	0	0	0	0	0	0	0	0	0	0
Otu000221	18	0	0	0	0	0	0	0	0	19	0	0	0	0	0	0	0	0	0	0	0	0	0	0	0	0	0	0	0	0	5	0	0	0	0	0	1	2	0	1	0	0	0	0	0	0	0	0	0
Otu000223	0	0	0	0	0	0	13	26	13	3	1	19	0	2	26	6	12	0	0	0	0	0	0	0	0	0	0	0	0	0	0	0	0	0	0	0	0	0	0	0	0	0	0	0	0	0	0	0	0
Otu000224	0	0	0	0	0	0	0	0	0	0	0	0	0	0	0	0	0	0	0	0	0	0	0	0	0	0	0	0	0	0	0	0	0	0	0	0	0	0	0	0	0	0	0	0	0	0	0	0	0
Otu000225	19	0	0	0	2	0	0	0	0	35	0	0	0	0	0	0	0	0	0	0	0	0	0	0	0	0	0	0	0	0	12	0	0	0	0	0	0	0	0	1	0	0	0	0	0	0	0	0	0
Otu000226	0	0	0	0	0	0	0	0	0	0	0	0	0	0	0	0	0	0	0	0	0	0	0	0	0	0	0	0	0	0	0	0	0	0	0	0	0	0	0	0	0	0	0	0	0	0	0	0	0
Otu000227	0	0	0	0	0	0	0	0	0	0	0	0	0	0	0	0	0	0	0	0	0	0	0	0	0	0	0	0	0	0	1	0	0	0	0	0	0	0	0	0	0	0	0	0	1	1	0	0	0
Otu000228	0	0	0	0	0	0	0	0	0	0	0	0	0	0	0	0	0	0	0	0	0	0	0	0	0	0	0	0	0	0	0	0	0	0	0	0	0	0	0	0	0	0	0	0	0	0	0	0	0
Otu000229	0	11	0	0	0	0	0	0	0	0	0	0	0	0	0	0	0	0	0	0	10	0	48	0	0	0	0	0	0	0	0	287	0	0	0	0	0	0	0	0	0	0	0	0	0	0	0	0	0
Otu000230	0	0	0	0	0	0	0	0	0	0	0	0	0	0	0	0	0	0	59	0	0	79	0	0	0	0	0	0	0	0	0	0	0	0	0	0	0	0	0	0	0	0	0	0	0	0	0	0	0
Otu000231	3	0	0	0	0	0	0	0	0	0	0	0	0	0	0	0	0	0	0	0	0	0	0	0	0	0	0	0	0	0	0	0	0	0	0	0	0	0	0	0	0	0	0	0	0	0	0	0	0
Otu000232	1	0	0	0	1	0	0	20	0	0	0	0	0	0	0	0	1	0	0	0	0	0	0	0	0	0	0	0	0	0	0	0	0	0	0	0	0	0	0	0	0	5	0	0	0	0	0	66	0
Otu000233	0	0	0	0	0	0	0	0	0	1	0	0	0	0	147	3	12	0	67	0	0	93	0	0	0	0	0	0	0	0	0	0	0	0	0	0	0	0	0	0	0	0	0	0	0	0	0	0	0
Otu000234	0	0	0	0	0	0	0	0	0	0	0	0	0	0	0	0	0	0	0	0	0	0	0	0	0	0	0	0	20	0	0	0	0	0	0	0	0	0	0	0	0	0	0	0	0	0	0	0	0
Otu000235	0	0	0	0	0	0	0	0	0	0	0	0	0	0	0	0	0	210	0	0	165	0	0	0	0	0	0	0	0	0	0	0	0	0	0	0	0	0	0	0	0	0	0	0	0	0	0	0	0
Otu000236	0	0	1	0	0	0	0	0	0	0	0	0	0	0	0	0	0	0	0	0	0	0	0	0	0	0	0	0	0	0	0	0	0	0	0	0	0	0	0	0	0	0	0	0	0	0	0	0	0
Otu000237	0	0	0	0	0	0	0	0	0	0	0	0	0	0	0	0	0	0	0	0	0	0	0	0	0	0	0	0	0	0	0	0	0	0	0	0	0	0	0	0	0	0	0	0	0	0	0	0	0
Otu000238	0	6	0	0	0	0	0	0	0	0	0	0	0	0	0	0	0	0	0	0	0	0	0	0	0	0	0	0	0	0	0	0	0	0	0	0	0	0	0	0	0	0	0	0	0	0	0	14	0
Otu000239	0	0	0	0	0	0	0	0	0	0	0	0	0	0	0	0	0	0	0	0	0	0	0	0	0	0	0	0	0	0	3	0	2	0	0	0	1	0	0	1	0	0	0	0	0	0	0	0	0
Otu000240	0	0	0	0	0	0	0	436	0	2	3	0	0	0	0	0	0	0	7	0	0	3	0	0	0	0	0	0	0	0	20	0	0	0	0	0	0	3	0	1	0	0	0	0	0	0	0	0	0
Otu000241	0	0	0	0	0	0	0	0	0	0	0	0	0	0	0	0	0	0	3	0	0	0	0	0	0	0	0	0	0	0	0	0	0	0	0	0	0	0	0	0	0	0	0	0	0	0	0	0	0
Otu000242	0	0	0	0	0	0	0	2	0	0	0	0	0	0	0	0	0	2	0	0	0	0	0	0	0	0	0	0	0	0	0	0	0	0	0	0	0	0	0	0	0	0	0	0	0	0	0	0	0
Otu000243	0	0	0	0	0	0	0	0	0	0	0	0	0	0	0	0	0	0	0	0	1	1	0	0	0	0	0	0	0	0	1	0	0	0	0	0	0	0	0	0	0	0	0	0	0	0	0	0	0
Otu000244	0	0	0	0	0	0	0	0	0	0	0	0	0	0	0	0	0	0	0	0	0	0	0	0	0	0	0	0	0	0	0	0	0	0	0	0	0	0	0	0	0	1	0	0	0	0	0	0	0
Otu000245	0	0	0	0	0	0	0	1	0	0	0	0	0	0	0	0	0	0	0	0	0	0	0	0	0	0	0	0	0	158	0	0	0	0	1	0	0	0	0	0	0	0	0	0	0	0	0	0	0
Otu000247	0	0	0	0	0	0	0	0	0	0	0	0	0	0	0	0	0	0	0	0	0	0	0	0	0	0	0	0	0	0	0	0	0	0	0	0	0	0	0	0	0	0	0	0	0	0	0	0	0
Otu000248	0	0	0	0	0	0	0	92	0	0	0	0	0	0	0	0	0	0	0	0	0	0	0	0	0	0	0	0	0	0	0	0	0	0	0	0	0	0	0	0	0	0	0	0	0	0	0	0	0
Otu000249	0	0	0	0	3	0	0	0	2	0	0	0	0	0	3	0	0	7	0	0	5	0	0	0	0	0	0	0	0	0	50	0	27	0	0	0	17	30	0	32	0	0	0	0	1	1	0	0	0
Otu000251	1	0	0	0	0	0	0	16	0	0	0	7	0	43	0	0	0	0	0	0	0	0	1	0	0	0	0	0	0	0	20	19	29	0	0	0	4	1	0	3	0	0	0	19	0	0	0	0	0
Otu000252	0	0	358	0	0	0	0	0	0	0	0	0	0	0	0	0	0	0	0	0	0	0	0	0	0	0	0	0	0	0	0	0	0	0	0	0	0	0	0	0	0	0	0	0	0	0	0	0	0
Otu000253	0	0	0	0	0	0	0	0	0	0	0	0	0	0	115	5	0	0	0	0	0	1	0	0	0	0	0	0	0	0	0	0	0	0	0	0	0	0	1	0	0	0	0	0	0	0	0	0	0
Otu000254	0	0	0	0	0	0	0	0	0	0	0	0	0	0	0	0	0	0	0	0	0	0	0	0	0	0	0	0	0	0	0	1	0	0	0	0	0	0	0	0	0	0	0	0	0	0	0	0	0
Otu000255	0	0	0	0	1	0	0	0	0	0	0	16	0	5	0	4	0	13	0	0	15	1	0	0	0	0	0	0	0	0	0	0	0	0	0	0	0	0	0	0	0	0	0	0	0	0	0	0	0
Otu000256	0	0	0	0	0	0	0	0	1	0	0	0	0	0	0	0	0	0	0	0	0	0	0	0	0	0	0	0	0	0	0	0	0	0	0	0	0	0	0	0	0	0	0	0	0	0	0	0	0
Otu000257	0	0	0	0	0	0	0	0	0	0	0	0	0	0	0	0	0	0	0	0	0	0	0	655	0	0	0	0	0	1	0	0	0	0	0	0	0	0	0	0	0	0	0	0	0	0	0	0	0
Otu000258	0	0	0	0	0	0	0	0	0	0	0	0	0	0	0	0	0	0	49	0	0	41	0	0	0	0	0	0	0	0	0	0	0	0	0	0	0	0	0	0	0	0	0	0	0	0	0	0	0
Otu000259	0	27	0	0	0	0	0	0	0	0	5	0	25	0	0	0	0	0	0	0	0	0	0	0	0	0	0	0	0	0	0	0	0	0	0	0	0	0	0	0	0	0	0	0	0	0	0	22	0
Otu000260	0	0	0	0	0	0	0	0	0	0	0	0	0	0	0	0	0	0	2	0	0	15	0	0	0	0	0	0	0	0	0	0	0	0	0	0	0	0	0	0	0	0	0	0	0	0	0	0	0
Otu000261	0	0	0	0	0	0	0	0	0	0	0	0	0	0	0	207	0	1	0	0	0	0	0	0	1	0	1	0	0	0	0	0	0	0	0	0	0	0	5	0	0	1	1	0	0	0	0	0	0
Otu000262	31	0	0	0	0	0	0	3	0	28	0	0	0	0	1	0	0	0	0	0	0	0	0	0	0	0	0	0	0	0	1	0	0	0	0	0	0	0	0	0	0	0	0	0	0	0	0	0	0
Otu000263	0	0	0	0	0	0	0	0	0	0	0	0	0	0	0	0	0	0	462	0	0	719	0	0	0	0	0	0	0	0	13	0	0	0	0	0	0	0	0	0	0	0	0	0	0	0	0	0	0
Otu000264	0	0	0	0	0	0	0	0	0	0	0	0	0	0	0	0	0	0	0	0	0	0	0	0	0	0	0	0	0	0	0	0	0	0	0	0	0	0	0	0	0	0	0	0	0	0	0	0	0
Otu000265	0	0	0	0	0	0	0	0	0	0	0	0	0	0	0	0	0	0	0	0	0	0	0	0	0	0	0	0	0	0	0	0	0	0	0	0	0	0	0	0	0	0	0	0	0	0	0	0	0
Otu000266	0	0	0	0	0	0	0	0	0	0	0	0	0	0	0	5	0	822	0	0	346	0	0	0	0	0	0	0	0	0	0	0	0	0	0	0	0	0	0	0	0	0	0	0	0	0	0	0	0
Otu000267	0	0	0	0	0	0	0	0	0	0	0	0	0	0	0	10	0	1173	0	0	535	0	0	0	1	0	0	0	0	0	0	0	0	0	0	0	0	0	0	0	0	0	0	0	0	0	0	0	0
Otu000268	0	1	0	0	0	0	0	2	0	1	0	0	0	0	0	0	0	0	0	0	0	0	0	0	0	0	0	0	0	0	0	0	0	4	0	0	0	0	0	0	1	0	0	0	0	0	0	0	0
Otu000269	0	1	0	0	0	0	0	14	0	1	2	0	0	0	0	0	0	0	0	0	0	0	0	0	0	0	0	0	0	0	5	0	1	0	0	0	4	13	0	3	0	0	0	0	0	0	1	1	0
Otu000270	0	0	0	0	0	0	0	0	0	0	0	0	0	0	0	0	0	0	0	0	0	0	0	36	0	0	0	0	0	613	0	0	0	0	228	0	0	0	0	0	0	0	0	0	0	0	0	0	0
Otu000271	0	1	0	0	0	0	0	0	0	3	0	0	0	0	30	0	0	0	0	0	0	0	0	0	0	0	0	0	0	0	4	6	2	0	0	0	0	1	0	2	0	0	0	0	0	0	0	0	0
Otu000272	0	0	0	0	2	0	0	0	0	0	0	0	0	0	0	0	0	0	0	0	0	0	0	0	0	0	0	0	0	0	0	0	0	0	0	0	0	0	0	0	0	0	0	0	0	0	0	0	0
Otu000273	0	0	0	0	0	0	0	0	0	0	0	0	0	0	5	0	0	0	0	0	0	0	0	0	0	0	0	0	0	0	0	0	0	0	0	0	0	0	0	0	0	0	0	0	0	0	0	0	0
Otu000274	0	0	0	0	0	0	0	0	0	0	0	0	0	0	0	0	0	0	0	0	0	0	0	0	0	0	0	0	0	0	0	0	0	0	0	0	0	0	0	0	0	0	0	0	0	0	0	0	0
Otu000275	0	0	0	0	0	0	0	0	0	1	0	0	0	0	0	0	0	0	0	0	0	0	0	0	0	0	0	0	0	0	0	0	0	0	0	0	0	0	0	0	0	0	0	0	0	0	0	5	0
Otu000276	0	0	0	0	0	0	0	0	0	1	0	0	0	0	76	2	0	0	0	0	0	0	0	0	0	0	0	0	0	0	0	0	0	0	0	0	0	0	0	0	0	0	0	0	0	0	0	0	0
Otu000277	0	0	0	0	0	0	0	0	0	1	0	0	0	0	0	0	0	0	0	0	0	0	0	0	0	0	0	0	0	0	0	0	0	0	0	0	0	0	0	0	0	0	0	0	0	0	0	0	0
Otu000278	0	0	0	0	0	0	0	0	0	0	0	0	0	0	0	0	0	0	0	0	0	0	0	0	0	0	0	0	0	0	0	0	0	0	0	0	0	0	0	0	0	0	0	0	0	0	0	0	0
Otu000279	0	0	0	0	0	0	0	0	0	0	0	0	0	0	0	0	0	0	0	0	0	0	0	0	0	0	0	0	0	0	5	0	0	0	0	0	0	0	0	0	0	0	0	0	0	0	0	0	0
Otu000280	0	0	0	0	0	0	0	0	0	0	0	0	0	0	0	0	0	20	0	0	5	0	0	0	0	0	0	0	0	0	0	0	0	0	0	0	0	0	0	0	0	0	0	0	0	0	0	0	0
Otu000281	0	10	0	0	0	0	0	0	0	0	0	0	0	0	0	0	0	0	0	0	0	0	0	0	0	0	0	0	0	0	0	0	0	0	0	0	0	0	0	0	0	0	0	0	0	0	0	0	0
Otu000282	0	0	0	0	0	19	0	0	0	0	0	1	0	0	0	0	0	0	0	101	0	0	0	31	0	1	0	0	1	114	0	0	1	0	25	0	1	0	0	0	0	0	0	0	0	0	0	0	0
Otu000283	0	0	0	0	0	0	0	0	0	0	0	0	0	0	0	0	0	0	0	0	0	0	0	0	0	0	0	0	0	0	0	0	0	0	0	0	0	0	2	0	0	1	0	0	0	0	0	0	0
Otu000284	0	10	0	0	0	0	4	16	0	0	0	3	0	0	6	0	7	0	0	0	0	0	0	0	0	0	0	0	0	0	0	1	0	0	0	0	0	0	0	0	0	0	0	0	0	0	0	16	0
Otu000285	0	0	0	0	2	0	0	0	0	1	0	0	0	0	4	2	0	7	0	0	1	0	0	0	0	0	0	0	0	0	62	0	30	0	0	0	14	13	0	25	0	0	0	0	0	0	0	0	0
Otu000286	1	0	0	0	0	0	0	0	0	0	0	0	0	0	1	0	1	0	0	0	0	1	0	0	0	0	0	0	0	0	4	0	0	0	0	0	0	0	0	0	0	0	0	0	0	0	0	0	0
Otu000287	0	0	0	0	0	0	0	0	0	3	0	0	0	0	192	9	0	0	13	0	0	31	0	0	0	0	0	0	1	0	0	0	0	0	0	0	0	11	0	11	0	0	0	0	0	0	0	0	0
Otu000290	0	0	0	0	0	0	0	0	0	0	0	0	0	0	0	0	0	0	0	0	0	0	0	0	0	0	0	0	0	0	0	0	0	0	0	0	0	0	0	0	0	0	0	0	0	0	0	0	0
Otu000291	0	0	0	0	0	35	0	0	0	0	0	0	0	0	0	0	0	0	0	0	0	0	0	0	0	0	0	0	1	0	0	0	0	0	0	0	0	0	0	0	0	0	0	0	0	0	0	0	0
Otu000292	0	0	0	0	0	0	0	0	0	0	0	0	0	0	0	0	0	0	0	0	0	0	0	0	0	0	0	0	0	0	0	0	0	0	0	0	0	0	0	0	2	0	0	0	0	0	0	0	0
Otu000293	0	0	0	0	0	0	0	109	0	0	0	0	0	0	0	0	0	0	0	0	0	0	0	0	0	0	0	0	0	0	0	0	0	0	0	0	0	0	0	0	0	0	0	0	0	0	0	0	0
Otu000294	0	0	0	0	0	11	0	0	0	0	0	0	0	0	0	2	0	0	0	99	0	0	0	28	0	0	0	0	0	115	0	0	3	0	22	0	0	0	0	0	0	0	0	0	0	0	0	0	0
Otu000295	0	0	0	0	12	0	0	0	0	0	0	0	0	0	4	0	0	0	1	0	0	0	0	0	0	0	0	0	1	0	2	0	5	0	0	0	1	4	0	6	0	0	0	0	0	0	0	0	0
Otu000296	0	0	0	0	0	0	0	0	0	0	0	1	0	3	112	2	0	0	0	0	0	0	0	0	0	0	0	0	0	0	36	0	0	0	0	0	5	5	0	3	0	0	0	0	0	0	0	0	0
Otu000297	1	0	23	0	0	0	0	3	0	0	0	0	0	0	27	1	0	0	0	0	0	0	0	0	0	0	0	0	549	0	0	0	0	0	0	0	0	4	0	0	0	0	0	0	0	0	0	0	0
Otu000298	0	0	0	0	0	0	0	0	0	0	0	0	0	0	0	0	0	0	0	0	0	0	0	0	0	0	0	0	0	0	0	0	0	0	0	0	0	0	0	0	0	0	0	0	0	0	0	0	0
Otu000299	0	0	0	0	0	0	0	0	0	0	0	0	0	0	0	0	0	0	0	0	0	0	0	0	0	0	0	0	0	0	0	0	0	0	0	0	0	0	0	0	0	0	0	0	0	0	0	0	0
Otu000300	0	0	0	0	0	0	0	0	0	0	0	0	0	0	0	0	0	0	0	0	0	0	0	0	0	0	0	0	0	0	0	0	0	0	0	0	0	0	0	0	0	0	0	0	0	0	0	0	0
Otu000301	0	0	0	0	0	0	0	0	0	0	0	0	0	0	0	0	0	0	0	0	0	0	0	0	0	0	0	0	0	0	0	0	0	0	0	0	0	0	0	0	0	2	0	0	0	0	0	0	0
Otu000302	3	0	0	0	0	0	0	0	0	0	0	0	0	0	0	0	0	0	0	0	0	0	0	0	0	0	0	0	0	0	0	0	0	0	0	0	0	0	0	0	0	0	0	0	0	0	0	0	0
Otu000303	0	0	0	0	0	0	0	0	0	0	0	0	0	0	0	0	0	0	0	0	0	0	0	0	0	0	0	0	0	0	0	0	0	0	0	0	0	0	0	0	0	0	0	0	0	0	0	0	0
Otu000304	0	0	0	0	0	0	0	67	0	0	0	0	0	0	0	0	0	0	0	0	0	0	0	0	0	0	0	0	0	0	0	0	0	0	0	0	0	0	0	0	0	0	0	0	0	0	0	0	0
Otu000305	0	0	0	0	0	0	0	43	0	4	0	0	0	0	2	0	0	0	0	0	0	0	0	0	0	0	0	0	0	0	0	0	0	0	0	0	0	0	0	0	0	61	0	0	0	0	0	3	0
Otu000306	0	0	0	0	0	0	0	0	0	0	0	0	0	0	0	0	0	0	0	0	0	0	0	0	0	0	0	0	0	0	0	0	0	0	0	0	0	0	0	0	0	0	0	0	0	0	0	0	0
Otu000307	0	0	0	0	0	0	0	0	0	0	0	0	0	0	0	0	0	0	0	0	0	0	0	0	0	0	0	0	0	0	0	0	8	0	0	0	0	0	0	0	0	0	0	0	0	0	0	0	0
Otu000308	0	0	0	2	0	1	0	0	0	1	1	0	1	0	0	5	0	0	0	0	0	0	0	0	0	0	0	0	0	0	0	0	0	0	0	0	0	0	1	0	0	0	0	0	0	0	2	0	0
Otu000309	0	0	0	0	0	0	0	0	2	0	0	1	0	1	5	0	3	0	2	0	0	1	0	0	0	0	0	0	0	0	1	0	0	0	0	0	0	0	0	0	0	0	0	0	0	0	0	0	0
Otu000310	0	0	0	0	0	0	0	0	0	0	0	0	0	0	0	0	0	0	57	0	0	99	0	0	0	0	0	0	0	0	0	0	0	0	0	0	0	0	0	0	0	0	0	0	0	0	0	0	0
Otu000311	0	13	0	0	0	0	0	0	0	0	0	0	0	0	42	2	3	0	0	0	0	0	0	0	0	0	0	0	0	0	0	0	0	0	0	0	0	0	0	0	0	0	0	0	0	0	0	30	0
Otu000312	0	0	0	0	0	0	1	0	0	0	0	0	0	0	0	0	0	0	0	0	0	0	1	0	0	0	0	0	0	0	0	45	0	0	0	0	0	0	0	0	0	0	0	29	0	0	12	0	17
Otu000313	0	0	0	0	0	0	0	0	0	0	0	0	0	0	0	0	0	0	0	0	0	0	0	0	0	0	0	0	0	0	0	0	0	0	0	0	0	0	0	0	0	0	0	0	0	0	0	0	0
Otu000314	0	0	0	0	0	0	0	0	0	0	0	0	0	0	0	0	0	0	0	0	0	0	0	0	0	0	0	0	0	0	0	0	0	0	0	0	0	0	0	0	0	0	0	0	0	0	0	0	0
Otu000315	0	0	76	0	0	0	0	0	0	0	0	0	0	0	0	0	0	0	0	0	0	0	0	0	0	0	0	0	0	0	0	0	19	0	0	0	0	0	0	2	0	0	0	0	0	0	0	0	0
Otu000316	0	0	0	0	1	0	0	0	0	0	0	0	0	0	2	2	0	5	0	0	2	0	0	0	0	0	0	0	0	0	43	0	13	0	0	0	15	22	0	32	0	0	0	0	0	0	0	0	0
Otu000317	0	0	0	0	0	0	0	0	0	0	0	0	0	0	0	0	0	0	0	0	0	0	0	0	0	0	0	0	0	0	4	0	1	0	0	0	0	0	0	0	0	0	0	0	0	0	0	8	0
Otu000318	0	0	0	0	0	0	0	0	0	1	0	0	0	0	0	0	0	0	0	0	0	0	0	0	0	0	0	0	0	0	0	0	0	0	0	0	0	0	0	0	0	0	0	0	0	0	0	0	0
Otu000319	0	0	0	0	0	0	0	0	0	0	0	0	0	0	0	0	0	0	12	0	0	31	0	0	0	0	0	0	0	0	0	0	0	8	0	18	0	0	0	0	0	0	0	0	0	0	0	0	0
Otu000320	0	0	0	0	0	0	0	0	0	0	0	0	0	0	0	0	0	0	0	0	0	0	0	0	0	0	0	0	0	0	0	0	0	0	0	0	0	0	0	0	0	0	0	0	0	0	0	0	0
Otu000321	0	0	0	0	2	0	0	0	1	0	0	0	0	0	2	1	0	8	0	0	1	0	0	0	0	0	0	0	0	0	45	0	11	0	0	0	9	18	0	18	0	0	0	0	0	0	0	0	0
Otu000322	0	0	0	0	0	0	0	0	0	0	0	3	0	9	0	3	0	0	0	0	0	0	0	0	0	0	0	0	0	0	0	0	0	0	0	0	0	0	0	0	0	0	0	0	0	0	0	0	0
Otu000323	4	0	0	0	1	0	0	8	0	12	1	0	3	0	29	2	0	0	0	0	6	0	0	0	0	0	0	0	0	0	26	0	0	3	0	0	0	0	0	0	0	0	0	0	0	0	0	1	0
Otu000324	0	1	0	0	0	0	0	0	0	0	0	0	0	0	0	0	0	0	0	0	0	0	0	0	0	0	0	0	0	0	0	0	0	0	0	0	0	0	0	0	0	0	0	0	0	0	0	0	0
Otu000325	0	0	0	0	0	0	0	65	0	0	22	0	0	0	0	0	0	0	0	0	0	0	0	0	0	0	0	0	0	0	0	0	0	149	0	18	0	0	0	0	0	0	0	0	0	0	0	0	0
Otu000326	0	0	0	1	0	1	0	0	0	0	0	0	0	0	0	0	0	0	0	0	0	0	0	0	0	0	0	0	0	0	0	0	0	0	0	0	0	0	0	0	0	0	0	0	0	0	0	0	0
Otu000327	0	0	17	0	0	0	0	0	0	0	0	0	0	0	0	0	0	106	0	0	91	0	0	0	0	0	0	0	0	0	0	0	0	0	0	0	0	0	0	0	0	0	0	0	0	0	0	0	0
Otu000328	0	0	0	0	0	0	0	0	0	0	0	0	0	0	0	0	0	0	0	0	0	0	1	0	0	0	0	0	0	0	0	0	0	5	0	150	0	0	0	0	0	0	0	0	0	0	0	0	0
Otu000329	0	0	0	0	0	0	0	0	0	0	0	0	0	0	0	0	0	0	0	0	0	0	0	0	0	0	0	0	0	0	0	0	0	37	0	0	0	0	0	0	0	0	0	0	0	0	0	0	0
Otu000330	11	0	0	0	0	0	0	0	0	6	0	0	0	0	0	0	0	0	0	0	0	0	0	0	0	0	0	0	0	0	0	0	0	0	0	0	0	0	0	0	0	0	0	0	0	0	0	0	0
Otu000331	0	0	0	0	0	0	3	0	0	0	0	0	0	0	0	0	0	0	0	0	0	0	0	0	0	0	0	0	0	0	0	0	0	0	0	0	0	0	0	0	0	0	0	0	0	0	0	0	0
Otu000333	0	0	0	0	0	0	5	3	2	0	0	0	1	0	0	0	0	0	3	0	0	1	0	0	0	0	0	0	0	0	6	0	0	0	0	0	1	2	0	0	0	0	0	2	0	0	2	0	0
Otu000334	0	1	0	0	0	0	1	0	0	0	0	0	4	0	0	3	0	0	1	0	2	0	0	0	0	0	0	0	0	0	1	0	0	2	0	1	0	0	13	0	0	2	0	1	0	0	4	0	0
Otu000335	0	0	0	0	0	0	0	0	1	0	0	1	0	0	2	12	0	0	0	0	7	0	0	0	0	0	3	0	0	0	0	0	0	0	0	0	0	0	0	0	0	0	0	0	0	1	0	0	0
Otu000336	1	0	0	0	0	0	0	0	0	1	0	0	0	0	0	0	0	0	43	0	0	61	0	0	0	0	0	0	0	0	16	0	8	0	0	0	0	0	0	3	0	0	0	0	0	0	0	0	0
Otu000337	0	0	0	2	0	0	0	0	0	0	0	0	0	0	0	0	0	0	2	0	0	0	0	0	0	0	0	0	0	0	0	0	0	0	0	0	0	0	0	0	0	0	0	0	0	0	0	1	0
Otu000338	0	0	0	0	0	0	0	0	0	0	0	0	0	0	0	0	0	0	0	0	0	0	0	0	0	0	0	0	0	0	0	0	0	0	0	0	0	0	0	0	0	0	0	0	0	0	0	0	0
Otu000339	0	1	1	0	5	0	0	0	0	0	0	2	0	0	0	0	0	0	0	1	2	0	5	0	0	0	0	0	0	0	7	2	1	0	0	0	0	0	0	0	0	0	1	3	10	6	7	0	2
Otu000340	0	0	0	0	0	0	0	0	0	0	0	0	0	0	0	1	0	0	0	0	0	0	1	0	0	0	0	0	0	0	0	0	0	0	0	0	0	0	2	0	0	0	0	0	0	0	0	0	0
Otu000341	0	0	0	0	0	0	0	0	0	0	0	0	0	0	0	0	0	0	0	0	0	0	0	0	0	0	0	0	64	0	0	0	0	0	0	0	0	0	0	0	0	0	0	0	0	0	0	0	0
Otu000342	0	0	0	0	0	0	0	13	0	0	0	0	0	0	0	0	0	4	0	0	0	0	0	0	0	0	0	0	130	0	0	1	0	0	0	0	0	0	0	0	0	0	0	1	0	0	0	0	0
Otu000343	0	0	0	0	1	0	0	0	0	0	0	1	0	0	0	0	3	0	0	0	1	0	2	0	0	0	0	0	0	0	3	6	2	0	1	0	2	0	0	6	0	0	0	3	0	0	0	2	0
Otu000344	0	0	0	0	0	0	0	3	0	0	0	0	0	0	0	0	0	0	0	0	0	0	0	0	0	0	0	0	0	0	0	0	0	0	0	0	0	0	0	0	0	0	0	0	0	0	0	0	0
Otu000345	0	0	0	0	0	0	0	0	0	0	0	0	0	0	0	0	0	0	0	0	0	0	0	0	0	0	0	0	0	0	0	0	0	0	0	0	0	0	0	0	0	0	0	0	0	0	0	0	0
Otu000346	0	0	0	0	0	0	0	0	0	0	0	0	0	0	0	0	0	0	0	0	0	0	0	0	0	0	0	0	0	0	0	0	0	0	0	0	0	0	0	0	0	0	0	0	0	0	0	0	0
Otu000347	0	0	0	0	0	0	0	0	0	0	0	0	0	0	0	0	0	0	0	0	0	0	0	0	0	0	0	0	0	0	0	0	0	0	0	0	0	0	0	0	0	0	0	0	0	0	0	0	0
Otu000348	0	0	0	0	0	0	0	0	2	0	0	0	0	0	0	0	1	0	0	0	1	0	0	0	0	0	0	0	0	0	1	4	2	0	0	0	0	1	0	0	0	0	0	4	0	1	1	0	1
Otu000349	0	0	0	0	0	0	0	0	0	0	0	0	0	0	0	0	0	0	0	0	0	0	0	0	0	0	0	0	0	0	0	1	0	0	0	0	0	0	0	0	0	0	0	0	0	0	0	0	0
Otu000350	0	0	0	0	0	0	0	0	0	0	1	0	0	0	0	0	0	4	0	0	22	0	0	0	0	0	0	0	0	0	7	0	0	0	0	0	0	0	0	0	0	0	0	0	0	0	0	0	0
Otu000351	0	0	0	2	0	3	0	0	0	0	0	0	0	0	0	1	0	0	0	0	0	0	0	0	0	0	0	0	0	0	0	0	0	0	0	0	0	0	0	0	0	0	0	0	0	0	0	0	0
Otu000352	0	0	0	0	0	0	0	0	0	0	0	0	0	0	0	0	0	0	0	0	0	0	0	0	0	0	0	0	0	0	134	0	0	0	0	0	250	222	0	266	0	0	0	0	0	0	0	0	0
Otu000353	0	0	415	1	0	0	0	0	0	0	0	0	0	0	0	0	0	0	0	0	0	0	0	0	0	0	0	0	0	0	0	0	0	0	0	0	0	0	0	0	0	0	0	0	0	0	0	0	0
Otu000354	0	0	0	0	2	0	0	0	0	0	0	0	0	0	2	0	0	0	0	0	1	0	0	0	0	0	0	0	0	0	25	0	9	0	0	0	6	4	0	8	0	0	0	0	0	0	0	0	0
Otu000355	0	0	0	0	0	0	0	0	0	0	0	0	0	0	0	0	0	0	0	0	0	0	0	0	0	0	0	0	0	0	0	0	0	0	0	0	0	0	0	0	0	0	0	0	0	0	0	0	0
Otu000356	0	0	0	0	0	0	0	1	0	0	0	0	0	0	0	0	0	0	0	0	0	0	0	0	0	0	0	0	0	0	2	0	0	0	0	0	0	0	0	0	0	0	0	0	0	0	0	0	0
Otu000357	0	3	0	0	0	0	0	0	0	0	0	0	0	0	0	0	0	1	0	0	0	1	0	0	0	0	0	0	0	1	2	5	0	1	0	0	0	0	0	1	0	0	0	0	0	0	0	0	0
Otu000358	0	0	0	0	0	0	0	1	0	0	0	0	0	0	0	0	0	0	0	0	0	1	0	0	0	0	0	0	0	0	0	0	0	2	0	0	0	0	0	0	0	0	0	0	0	0	0	0	0
Otu000359	0	0	0	0	0	0	0	0	0	0	0	0	0	0	0	0	0	0	0	0	0	0	0	0	0	0	0	0	0	0	0	0	0	0	0	0	3	6	0	0	0	0	0	0	0	0	0	0	0
Otu000360	0	0	0	0	0	0	0	0	0	0	0	0	0	0	0	0	0	0	0	0	0	0	0	140	0	1	0	0	0	0	0	0	0	0	0	0	0	0	0	0	0	0	0	0	0	0	0	0	0
Otu000361	0	0	16	0	0	0	0	0	0	0	0	0	0	0	0	0	0	0	0	0	0	0	0	0	0	0	0	0	0	0	0	0	0	0	0	0	0	0	0	0	0	0	0	0	0	0	0	0	0
Otu000362	0	0	0	0	0	0	0	0	0	0	0	13	0	1	0	5	0	6	0	0	10	0	0	0	0	0	0	0	0	0	0	0	0	0	0	0	0	0	0	0	0	0	0	0	0	0	0	0	0
Otu000364	0	0	0	0	0	0	10	0	287	0	0	0	0	0	0	0	0	0	0	0	0	0	0	0	0	0	0	0	0	0	0	0	0	0	0	0	0	0	0	0	0	0	0	0	0	0	0	0	0
Otu000365	0	0	0	0	0	0	0	0	0	1	0	2	0	2	0	0	0	0	0	0	0	0	0	0	0	0	0	0	0	0	0	0	0	0	0	0	0	0	0	2	0	0	0	0	0	0	0	0	0
Otu000366	0	0	0	0	0	0	0	0	0	0	0	0	0	0	0	0	0	6	0	0	36	0	0	0	0	0	0	0	0	0	0	0	0	0	0	0	0	0	0	0	0	0	0	0	0	0	0	0	0
Otu000367	199	0	0	0	0	0	0	0	0	284	0	0	0	0	0	0	0	0	0	0	0	0	0	0	0	0	0	0	0	0	0	0	0	0	0	0	0	0	0	0	0	0	0	0	0	0	0	0	0
Otu000368	3	3	0	0	0	0	0	0	0	0	0	0	0	0	0	0	0	0	0	0	0	0	0	0	0	0	0	0	0	0	0	0	0	0	0	0	0	0	0	0	0	0	0	0	0	0	0	6	0
Otu000369	0	0	0	0	0	0	0	0	0	0	0	0	0	0	0	0	0	0	0	0	0	0	0	0	0	0	0	0	0	0	0	0	0	0	0	0	0	0	0	0	0	0	0	0	0	0	0	0	0
Otu000370	0	0	0	0	0	0	0	0	0	2	0	0	0	0	0	0	0	0	2	0	0	3	0	0	0	0	0	0	0	0	1	0	0	0	0	0	0	0	0	0	0	0	0	0	0	0	0	0	0
Otu000371	213	0	0	0	0	0	0	0	0	264	0	0	0	0	0	0	0	0	0	0	0	0	0	0	0	0	0	0	0	0	0	0	0	0	0	0	0	0	0	0	0	0	0	0	0	0	0	0	0
Otu000372	0	0	0	0	0	0	0	0	0	0	0	0	0	0	0	0	0	0	0	0	0	0	0	0	0	0	0	0	0	0	0	0	0	0	0	0	1	0	0	5	0	0	0	0	0	0	0	0	0
Otu000374	0	0	0	0	0	0	0	0	0	0	0	0	0	0	0	0	0	0	0	0	0	0	0	0	0	0	0	0	0	0	0	0	0	0	0	0	0	0	0	0	0	0	0	0	0	0	0	0	0
Otu000375	10	0	0	0	0	0	0	42	0	26	0	0	0	0	0	0	0	0	0	0	0	0	0	0	0	0	0	0	0	0	0	0	0	0	0	0	17	4	0	8	0	0	0	0	0	0	0	0	0
Otu000377	0	0	0	0	0	0	0	0	0	0	0	0	0	0	0	1	0	0	0	0	0	0	0	0	0	0	0	4	0	0	0	0	1	0	0	0	0	0	0	0	0	1	0	0	0	0	0	0	0
Otu000378	0	0	0	0	0	0	0	0	0	0	0	0	0	0	2	0	0	0	0	0	0	0	0	0	0	0	0	0	0	0	0	0	0	0	0	0	0	0	0	0	2	0	0	0	0	0	4	0	0
Otu000379	0	0	0	0	0	0	0	0	0	0	0	0	0	0	0	0	4	4	0	0	0	0	0	0	0	0	0	0	0	0	20	0	7	0	0	0	5	5	0	18	0	0	0	0	6	5	0	0	0
Otu000380	0	0	1	0	1	0	0	0	0	0	0	0	0	0	0	0	2	0	0	1	0	0	0	0	0	0	0	0	0	0	1	2	10	0	0	0	2	1	0	18	0	0	0	4	0	0	0	0	0
Otu000381	0	0	0	0	0	0	0	202	0	6	0	0	0	0	0	0	0	0	0	0	0	0	0	0	0	0	0	0	0	0	1	0	0	0	0	0	0	0	0	0	0	0	0	0	0	0	0	0	0
Otu000382	0	0	0	0	0	0	0	0	0	0	0	0	0	0	0	0	0	0	0	0	0	0	0	0	0	0	0	0	0	0	3	0	0	0	0	0	0	0	0	0	0	0	0	0	0	0	0	0	0
Otu000383	0	0	0	0	0	0	0	0	0	0	0	0	0	0	0	0	0	0	0	0	0	0	0	0	0	0	0	0	0	0	0	1	0	0	0	0	0	0	0	0	0	0	0	0	0	0	0	0	0
Otu000384	0	0	0	0	0	0	0	0	0	0	0	0	0	0	0	0	0	0	0	0	0	0	0	0	0	0	0	0	0	0	0	0	0	0	0	0	0	0	0	0	0	0	0	0	0	0	0	168	0
Otu000387	0	0	0	0	4	0	0	0	0	0	0	0	0	0	0	0	0	2	0	1	6	0	4	1	0	0	0	0	0	1	0	3	1	0	1	0	0	0	0	0	0	0	0	4	10	0	1	6	1
Otu000388	0	0	0	0	0	0	0	0	0	1	0	0	0	0	0	0	0	0	0	0	0	0	0	0	0	0	0	0	0	0	0	0	0	0	0	0	3	1	0	7	0	0	0	0	0	0	0	0	0
Otu000389	0	6	1	0	3	0	0	0	0	0	0	0	0	0	0	0	0	2	0	1	11	0	7	2	0	0	0	0	0	1	0	4	1	0	4	0	0	0	0	0	0	0	0	8	5	0	2	10	5
Otu000390	1	0	0	0	0	0	0	0	0	2	0	0	0	0	0	0	0	0	10	0	0	1	0	0	0	0	0	0	0	0	5	0	2	0	0	0	5	1	0	0	0	0	0	0	0	0	0	0	0
Otu000392	0	2	0	0	0	0	0	0	1	0	2	0	0	0	0	0	0	0	0	0	0	0	0	0	0	0	0	0	0	0	0	0	0	0	0	0	0	0	0	0	0	0	0	0	0	0	0	0	0
Otu000393	0	3	0	0	0	0	0	0	0	0	0	0	0	0	0	0	0	0	0	0	0	0	0	0	0	0	0	0	0	0	0	0	0	0	0	0	0	0	0	0	0	0	0	0	0	0	0	15	0
Otu000394	0	0	0	0	0	0	0	0	0	0	0	0	0	0	2	0	13	9	0	0	0	0	0	0	0	0	0	0	0	0	13	0	8	0	0	0	10	10	0	13	0	0	0	0	16	4	0	0	0
Otu000395	0	0	0	0	0	0	0	0	0	0	0	0	0	0	0	0	0	0	0	0	0	0	0	2	0	0	0	0	0	0	1	0	0	0	0	0	0	0	0	1	0	0	0	0	0	0	0	0	0
Otu000396	0	0	0	0	0	0	0	0	0	0	0	0	0	0	0	0	0	0	0	0	0	0	0	0	0	0	0	0	0	0	0	0	0	0	0	0	0	0	0	0	634	0	33	0	0	0	0	0	0
Otu000397	0	0	0	0	0	0	0	6	0	0	0	0	0	0	142	8	0	0	0	0	0	0	0	0	0	0	0	0	0	0	0	0	0	0	0	0	0	0	0	0	0	0	0	0	0	0	0	0	0
Otu000399	0	0	0	0	0	0	0	0	0	0	0	0	0	0	0	0	0	0	0	0	0	0	0	0	0	0	0	0	0	0	0	0	0	0	0	0	0	0	0	0	0	0	0	0	0	0	0	0	0
Otu000400	0	0	0	0	0	0	0	0	0	0	0	0	0	0	0	0	0	0	0	0	0	0	0	0	0	0	0	0	0	0	0	0	0	0	0	0	0	0	0	0	0	0	0	0	0	0	0	0	0
Otu000402	0	0	0	0	0	0	0	0	0	0	0	0	0	0	0	0	0	0	0	0	0	0	0	0	0	0	0	0	0	0	0	0	0	0	0	0	0	65	0	93	0	0	0	0	0	0	0	0	0
Otu000403	1	0	0	0	0	0	0	0	0	0	0	0	0	0	0	0	0	0	0	0	0	0	0	0	0	0	0	0	0	0	0	0	0	0	0	0	0	0	0	0	0	0	0	0	0	0	0	0	0
Otu000404	0	0	0	0	0	0	0	0	0	0	0	0	0	0	0	0	0	0	2	0	0	1	0	0	0	0	0	0	0	0	0	0	0	0	0	0	0	0	0	0	0	0	0	0	0	0	0	0	0
Otu000405	0	0	0	0	0	0	0	0	0	0	0	0	0	0	0	0	0	0	0	0	0	0	0	0	0	0	0	0	0	0	0	0	0	0	0	0	0	0	0	0	0	0	0	0	0	0	0	0	0
Otu000407	0	0	0	0	0	0	0	2	0	12	0	0	0	0	0	0	0	0	4	0	0	4	0	0	0	0	0	0	0	0	12	0	0	0	0	0	0	7	0	4	0	0	0	0	0	0	0	0	0
Otu000408	0	0	0	0	0	0	0	0	0	0	0	0	0	0	0	0	0	1	0	0	6	0	0	0	0	0	0	0	0	0	0	0	0	0	0	0	0	0	0	0	0	0	0	0	0	0	0	0	0
Otu000409	0	0	0	0	0	0	0	0	0	0	0	0	0	0	0	0	0	0	0	0	0	0	20	0	0	0	0	0	0	0	0	3	0	0	0	0	0	0	0	0	0	0	0	3	0	0	0	0	0
Otu000410	1	0	0	0	0	0	0	0	0	0	0	0	0	0	0	0	0	0	0	0	0	0	0	0	0	0	0	0	0	0	0	0	0	0	0	0	0	0	0	0	0	0	0	0	0	0	0	0	0
Otu000413	0	0	0	0	0	0	0	0	0	0	0	0	0	0	0	0	0	0	0	0	0	0	0	0	0	0	0	0	0	0	38	0	32	0	0	0	16	25	0	18	0	0	0	0	0	0	0	0	0
Otu000415	22	0	0	0	0	0	0	0	0	30	0	0	0	0	0	0	0	0	0	0	0	0	0	0	0	0	0	0	0	0	1	0	0	0	0	0	0	0	0	0	0	0	0	0	0	0	0	0	0
Otu000416	0	0	0	0	0	0	0	0	0	0	0	0	0	0	0	0	0	0	0	0	0	0	0	0	0	0	0	0	0	0	0	0	0	0	0	0	0	0	0	0	0	0	0	0	0	0	0	0	0
Otu000417	0	0	0	0	0	0	0	0	0	0	0	0	0	0	0	0	0	0	1	0	0	2	0	0	0	0	0	0	0	0	0	0	0	0	0	0	0	0	0	0	0	0	0	0	0	0	0	0	0
Otu000418	0	0	0	0	0	0	0	0	0	0	0	0	0	0	0	0	0	0	0	0	0	0	0	0	0	0	0	0	0	0	0	0	0	0	0	0	0	0	0	0	0	0	0	0	0	0	0	0	0
Otu000419	0	0	0	0	0	0	0	0	0	11	0	0	0	0	0	0	0	0	77	0	0	171	0	0	0	0	0	0	0	0	0	0	0	0	0	0	0	0	0	0	0	0	0	0	0	0	0	0	0
Otu000420	0	0	0	0	0	0	0	0	0	0	0	0	0	0	9	0	1	0	0	0	0	0	0	0	0	0	0	0	0	0	1	0	0	0	0	0	0	0	0	0	0	0	0	0	0	0	0	6	0
Otu000421	0	0	0	0	0	0	0	0	0	0	0	0	0	0	0	0	0	0	0	0	0	0	0	0	0	0	0	0	0	0	0	0	0	0	0	0	0	0	0	0	0	0	0	0	0	0	0	0	0
Otu000422	0	0	0	0	0	0	0	0	0	0	0	0	0	0	3	0	0	0	63	0	0	32	0	0	0	0	0	0	0	0	0	0	0	38	0	0	0	0	0	0	0	0	0	0	0	0	0	0	0
Otu000423	0	0	0	0	0	0	0	0	0	0	0	0	0	0	0	0	0	0	7	0	0	0	0	0	0	0	0	0	0	0	1	0	0	0	0	0	8	1	0	13	0	0	0	0	0	0	0	0	0
Otu000424	0	0	0	0	0	0	0	0	0	0	0	0	0	0	0	0	0	0	0	0	0	0	0	0	0	0	0	0	0	0	0	0	0	0	0	0	0	0	0	0	0	0	0	0	0	0	0	0	0
Otu000425	0	0	0	0	0	0	0	0	0	0	18	0	0	0	0	0	0	0	0	0	0	0	1	0	0	0	0	0	0	0	0	0	0	0	0	0	0	0	0	0	0	0	0	0	0	0	0	0	0
Otu000428	0	0	0	0	0	0	0	0	0	0	0	0	0	0	0	0	0	0	0	0	0	0	0	0	0	0	0	0	0	0	0	0	0	0	0	0	0	0	0	0	0	0	0	0	0	0	0	0	0
Otu000430	0	2	3	0	3	0	0	0	0	0	0	2	0	0	0	1	0	3	0	1	5	0	3	1	0	0	0	0	0	3	0	1	1	0	5	0	1	0	0	0	0	0	0	8	9	1	5	6	6
Otu000431	0	0	0	0	0	0	0	0	0	0	0	0	0	0	0	0	0	0	0	0	0	0	0	0	0	0	0	0	0	0	17	0	0	0	0	0	1	0	0	0	0	0	2	0	0	0	0	0	0
Otu000432	0	0	0	0	0	0	0	20	0	0	0	0	0	0	56	2	0	0	0	0	0	0	0	0	0	0	0	0	0	0	0	0	12	0	0	0	3	0	0	0	0	0	0	0	0	0	0	0	0
Otu000433	2	0	0	0	0	0	1	0	1	0	0	0	0	0	0	6	0	0	0	0	0	0	0	0	0	0	0	0	0	0	0	0	0	0	0	0	0	0	0	0	0	0	0	0	0	0	0	0	0
Otu000434	0	0	0	0	0	0	0	0	0	0	0	0	0	0	0	0	0	0	0	0	0	0	0	0	0	0	0	0	0	0	0	0	0	0	0	0	0	0	0	0	0	0	0	0	0	0	0	0	0
Otu000437	0	0	0	0	0	0	0	0	0	0	0	0	0	0	0	0	0	0	0	0	0	0	0	0	0	0	0	0	0	0	5	0	1	0	0	0	0	1	0	2	0	0	0	0	0	0	0	0	0
Otu000438	0	0	0	0	0	0	0	0	0	0	0	0	0	0	0	0	0	0	0	0	0	0	0	0	0	0	0	0	0	0	0	0	0	0	0	0	0	0	0	0	0	0	0	0	0	0	0	0	0
Otu000439	0	3	0	0	0	0	2	0	8	1	0	3	0	2	0	2	0	0	1	0	0	1	0	0	0	0	0	0	0	0	0	0	0	0	0	0	0	0	0	0	0	0	0	0	0	0	0	0	0
Otu000440	104	0	0	0	0	0	0	0	0	215	0	0	0	0	0	0	0	0	0	0	0	0	0	0	0	0	0	0	0	0	0	0	0	0	0	0	0	0	0	0	0	0	0	0	0	0	0	0	0
Otu000441	0	0	0	0	0	0	0	0	0	0	0	0	0	0	0	0	0	0	0	0	0	0	0	0	0	0	1	0	0	0	0	0	0	0	0	0	0	0	0	0	0	0	0	0	0	0	0	0	0
Otu000442	0	0	0	0	0	0	0	0	0	0	0	0	0	0	0	0	0	0	0	0	0	0	0	0	0	0	0	0	0	0	0	0	0	0	0	0	0	0	0	0	0	0	0	0	0	0	0	0	0
Otu000443	0	0	0	0	1	0	0	0	0	0	0	0	0	0	0	0	3	0	0	0	0	0	0	0	0	0	0	0	0	0	11	0	1	0	0	0	0	0	0	1	0	0	0	0	0	0	0	0	0
Otu000444	0	0	11	0	0	0	32	0	20	2	0	1	0	4	3	0	3	0	0	0	0	0	0	0	0	0	0	0	0	0	0	2	0	0	0	0	0	0	0	0	0	0	0	5	0	0	0	0	6
Otu000445	0	1	0	0	2	0	0	0	0	0	0	2	0	3	3	1	3	1	0	0	3	0	0	0	0	0	0	0	0	0	0	0	0	0	0	0	0	0	0	0	0	0	0	0	0	0	0	1	0
Otu000446	0	0	0	0	0	0	0	0	0	0	0	3	0	4	0	11	0	0	0	0	0	0	0	0	0	0	0	0	0	0	0	0	0	0	0	0	0	0	0	0	0	0	0	0	0	0	0	0	0
Otu000447	4	0	0	0	0	0	0	0	0	4	0	0	0	1	0	0	0	0	1	0	0	0	0	0	0	0	0	0	0	0	3	0	0	0	0	0	0	9	0	3	0	0	0	0	0	0	0	0	0
Otu000448	0	0	0	0	0	0	0	0	0	0	0	0	0	0	0	0	0	0	0	0	0	0	0	0	0	0	0	0	0	0	0	0	0	0	0	0	0	0	0	0	0	0	0	0	0	0	0	0	1
Otu000449	0	0	0	0	0	4	7	1	1	0	1	0	0	0	1	0	0	2	0	0	3	0	0	0	0	0	0	0	0	0	0	0	0	0	0	0	0	0	1	0	0	2	0	0	0	0	0	0	0
Otu000450	0	0	0	0	0	0	0	0	0	0	0	0	0	0	0	0	0	0	0	0	0	0	0	0	0	0	0	0	0	0	0	0	0	0	0	0	0	0	0	0	0	0	0	0	0	0	0	0	0
Otu000451	0	0	0	0	0	0	0	0	0	0	0	0	0	0	12	2	0	0	0	0	0	0	0	0	0	0	0	0	0	0	0	0	0	0	0	0	0	0	0	0	0	0	0	0	0	0	0	0	0
Otu000452	0	0	0	0	0	0	0	0	0	0	0	0	0	0	0	0	0	0	0	0	0	0	0	0	0	0	0	0	0	0	0	0	0	0	0	0	0	0	0	0	0	0	0	0	0	0	0	0	0
Otu000453	0	0	0	0	0	0	0	0	0	0	0	0	0	0	0	0	0	0	0	0	0	0	0	0	0	0	0	0	0	0	0	0	0	0	0	0	0	0	0	0	0	0	0	0	0	0	0	0	0
Otu000454	139	0	0	0	0	0	0	0	0	207	0	0	0	0	0	0	0	0	0	0	0	0	0	0	0	0	0	0	0	0	0	0	0	0	0	0	0	0	0	0	0	0	0	0	0	0	0	0	0
Otu000455	0	0	0	0	0	0	0	0	0	0	0	0	0	0	0	0	0	0	0	2	0	0	0	1	0	0	0	0	0	0	0	0	0	0	0	0	0	0	0	0	0	0	0	0	2	0	0	0	0
Otu000456	0	0	0	0	0	0	0	0	0	0	0	0	0	0	0	0	0	0	1	0	0	0	0	0	0	0	0	0	0	0	2	0	0	0	0	0	0	0	0	0	0	0	0	0	0	0	0	0	0
Otu000457	0	1	0	0	0	0	6	3	1	0	0	0	0	0	0	0	0	0	2	0	0	1	2	0	0	0	0	0	0	0	11	1	0	0	0	0	0	0	0	0	0	0	0	3	0	0	0	0	0
Otu000458	0	0	0	0	0	0	0	0	0	0	0	1	0	0	0	0	0	0	0	0	0	0	0	1	0	0	0	0	0	0	0	0	0	0	0	0	0	0	0	0	0	0	0	0	0	0	0	0	0
Otu000459	0	0	0	0	0	0	0	0	0	0	0	0	0	0	0	0	0	0	0	0	0	0	0	0	0	0	0	0	0	0	0	0	0	0	0	0	0	0	0	0	0	0	0	0	0	0	0	0	0
Otu000460	0	0	0	0	0	0	0	0	0	0	0	0	0	0	33	1	0	0	0	0	0	0	0	0	0	0	0	0	0	0	0	0	0	0	0	0	0	0	0	0	0	0	0	0	0	0	0	0	0
Otu000461	0	0	0	0	0	0	0	0	0	0	0	0	0	0	0	0	0	0	0	0	0	0	0	0	0	0	0	0	0	0	0	0	0	0	0	0	0	0	0	0	0	0	0	0	0	0	0	0	0
Otu000462	0	0	0	0	0	0	0	0	0	0	0	0	0	0	0	0	0	0	0	0	0	0	0	0	0	0	0	0	0	0	0	0	0	0	0	0	0	0	0	0	0	0	0	0	0	0	0	0	0
Otu000463	0	0	0	0	6	0	0	0	0	0	0	17	0	25	0	6	0	0	0	5	0	0	0	0	0	0	0	0	0	0	0	0	0	0	0	0	0	0	0	0	0	0	0	0	1	0	0	0	0
Otu000464	13	0	0	0	3	0	0	0	0	7	0	0	0	0	0	0	8	0	0	0	0	0	21	0	0	0	0	0	0	0	0	8	0	0	0	0	0	26	0	26	0	0	0	2	0	0	0	0	4
Otu000465	0	3	0	0	0	0	0	0	0	0	0	0	0	0	0	0	0	0	0	0	0	0	0	0	0	0	0	0	0	0	0	0	0	0	0	0	0	0	0	0	0	0	0	0	0	0	0	0	0
Otu000466	0	0	0	0	0	0	0	0	0	0	0	0	0	0	0	0	0	0	0	0	0	0	0	0	0	0	0	0	0	0	0	0	0	0	0	0	0	0	0	0	0	0	0	0	0	1	0	0	0
Otu000467	0	0	0	0	0	0	0	0	0	0	0	0	0	0	0	0	0	0	0	0	0	0	0	0	0	0	0	0	0	0	0	0	0	0	0	0	0	0	0	0	0	0	0	0	0	0	0	0	0
Otu000468	0	12	0	0	0	0	0	0	0	0	0	0	0	0	0	0	0	0	0	0	0	0	0	0	0	0	0	0	0	0	0	0	0	0	0	0	0	0	0	0	0	0	0	0	0	0	0	0	0
Otu000469	0	0	0	0	0	0	0	0	0	0	0	0	0	0	2	0	0	0	0	0	0	0	0	0	0	0	0	0	0	0	2	1	0	0	0	0	0	0	0	0	0	1	0	0	0	0	0	0	0
Otu000470	59	0	0	0	0	0	0	0	0	97	0	0	0	0	0	0	0	0	0	0	0	0	0	0	0	0	0	0	0	0	0	0	0	0	0	0	0	0	0	0	0	0	0	0	0	0	0	0	0
Otu000471	0	0	0	0	0	0	0	19	0	0	0	0	0	0	29	6	0	0	0	0	0	0	0	0	0	0	0	0	0	0	0	0	6	0	0	0	8	0	0	2	0	0	0	0	0	0	0	0	0
Otu000472	0	0	0	1	0	0	0	2	0	0	11	0	1	0	0	0	0	0	0	0	0	0	0	0	0	0	0	0	0	0	0	0	0	0	0	0	0	0	0	0	0	0	0	0	0	0	0	8	0
Otu000473	0	0	0	0	0	0	10	0	5	0	0	0	0	0	0	0	0	0	0	0	0	0	0	0	0	0	0	0	0	0	0	0	0	0	0	0	0	0	0	0	0	0	0	0	0	0	0	0	0
Otu000474	0	0	0	0	0	0	0	0	0	0	0	0	0	0	0	0	0	0	1	0	0	9	0	0	0	0	0	0	0	0	0	6	0	0	0	0	0	1	0	0	0	0	0	6	0	0	0	0	0
Otu000475	0	0	0	0	0	0	0	0	0	0	0	0	0	0	0	0	0	0	25	0	0	10	0	0	0	0	0	0	0	0	0	0	0	0	0	0	0	0	0	0	0	0	0	0	0	0	0	0	0
Otu000476	0	0	0	0	0	0	0	0	0	0	0	0	0	0	0	0	0	0	0	0	0	0	0	0	0	0	0	0	0	0	0	0	0	0	0	0	0	0	0	0	0	0	0	0	0	0	0	0	0
Otu000478	0	0	0	0	0	0	0	0	0	0	0	0	0	0	0	0	0	0	0	0	0	0	0	0	0	0	0	0	0	0	2	0	0	0	0	0	0	3	0	7	0	0	0	0	0	0	0	0	0
Otu000479	0	0	0	0	0	44	0	0	0	0	3	0	0	0	0	0	0	0	0	0	0	0	0	0	0	0	0	0	0	0	0	0	0	0	0	0	0	0	0	0	0	0	0	0	0	0	0	0	0
Otu000480	0	0	0	0	0	0	0	0	0	0	0	0	0	0	0	0	0	0	0	0	0	0	0	0	0	0	0	0	0	0	1	0	10	0	0	0	9	7	0	1	0	0	0	0	0	0	0	0	0
Otu000481	0	1	0	0	0	0	0	0	0	0	0	0	0	0	0	0	0	0	0	0	0	0	0	0	0	0	0	0	0	0	0	0	0	0	0	0	0	0	0	0	0	0	0	0	0	0	0	0	0
Otu000482	0	0	0	0	7	0	0	0	0	0	0	29	0	27	0	2	0	0	0	11	0	0	0	0	0	0	0	0	0	0	0	0	0	0	0	0	0	0	0	0	0	0	0	0	0	0	0	0	0
Otu000483	1	0	0	0	0	0	0	0	0	0	0	0	0	0	0	0	0	0	3	0	0	3	0	0	0	0	0	0	0	0	25	0	0	0	0	0	0	2	0	6	0	0	0	0	0	0	0	0	0
Otu000484	0	0	0	0	0	0	0	0	0	0	0	0	0	0	0	0	0	0	0	0	0	0	0	0	0	0	0	0	0	0	0	0	0	0	0	0	0	0	0	0	0	0	0	0	0	0	0	0	0
Otu000485	0	0	0	0	0	0	0	0	0	0	0	0	0	0	0	0	0	0	0	0	0	0	0	0	0	0	0	0	0	0	0	0	0	0	4	0	0	0	0	0	0	0	0	0	0	0	0	0	0
Otu000486	0	0	0	0	0	0	0	0	0	0	0	0	0	0	0	0	0	0	0	0	0	0	0	0	0	0	0	0	0	0	0	0	0	0	0	0	0	0	0	0	0	0	0	0	0	0	0	0	0
Otu000487	2	0	0	0	0	0	0	0	0	0	0	0	0	0	0	0	0	0	0	0	0	0	0	0	0	0	0	0	0	0	0	0	0	0	0	0	0	0	0	0	0	0	0	0	0	0	0	0	0
Otu000488	2	0	0	0	0	0	0	0	0	0	0	0	0	0	0	0	0	0	0	0	0	0	0	0	0	0	0	0	0	0	0	0	1	0	0	0	0	0	0	0	0	0	0	0	0	0	0	0	0
Otu000489	0	0	0	0	0	0	0	0	0	0	0	0	0	0	0	0	0	0	0	0	0	0	0	0	0	0	0	0	0	0	1	0	0	0	0	0	74	2	0	0	0	0	0	0	0	0	0	0	0
Otu000490	0	0	0	0	0	0	0	0	0	0	0	0	0	0	0	0	0	0	0	0	0	0	0	0	0	0	0	0	0	0	0	0	0	0	0	0	0	0	0	0	0	0	0	0	0	0	0	0	0
Otu000491	0	0	0	0	0	0	0	0	0	0	0	0	0	0	0	0	0	0	0	0	0	0	0	0	0	0	0	0	0	0	0	0	0	0	0	0	0	0	0	0	0	0	0	0	0	0	0	0	0
Otu000492	0	0	0	0	0	0	0	0	0	0	0	0	0	7	0	12	0	0	0	0	0	0	0	0	0	0	0	0	0	0	0	0	0	17	0	0	0	0	0	0	0	0	0	0	0	0	0	0	0
Otu000493	0	0	0	0	9	0	0	0	0	0	0	0	0	0	0	0	1	1	0	0	0	0	0	1	0	0	0	0	0	0	11	0	3	0	0	0	4	1	0	3	0	0	0	0	16	46	0	0	0
Otu000494	0	0	0	0	0	0	0	0	0	0	0	0	0	0	0	0	0	0	21	0	0	0	0	0	0	0	0	0	0	0	0	0	0	0	0	0	0	0	0	0	0	0	0	0	0	0	0	0	0
Otu000495	0	0	0	0	0	0	0	0	0	0	0	0	0	0	0	0	0	0	0	0	0	0	0	0	0	0	0	0	0	0	0	0	0	0	0	0	0	0	0	0	0	0	0	0	0	0	0	0	0
Otu000497	1	0	0	0	0	0	0	0	0	0	0	0	0	0	0	0	0	0	0	0	0	0	0	0	0	0	0	0	0	0	0	0	0	0	0	0	0	0	0	0	0	0	0	0	0	0	0	0	0
Otu000498	0	0	0	0	0	0	0	0	0	0	0	0	0	0	0	0	0	0	0	0	0	0	0	0	0	0	0	0	0	0	0	0	0	0	0	0	0	0	0	0	0	0	0	0	0	0	0	0	0
Otu000499	0	0	0	0	0	0	0	10	0	0	0	8	0	4	12	2	45	0	0	0	0	0	0	0	0	0	0	0	0	0	2	0	0	0	0	0	0	0	0	0	0	0	0	0	0	0	0	0	0
Otu000500	2	0	0	0	0	0	0	0	0	0	0	0	0	0	1	0	0	0	0	0	0	0	0	0	0	0	0	0	0	0	0	0	0	0	0	0	0	0	0	0	0	1	0	0	0	0	0	0	0
Otu000501	0	0	0	0	0	0	0	0	0	0	0	0	0	0	0	0	0	0	0	0	0	0	0	0	0	0	0	0	0	0	0	0	0	0	0	0	0	0	0	0	0	0	0	0	0	0	0	0	0
Otu000502	0	6	0	0	0	0	0	15	0	1	1	0	0	0	0	0	0	0	0	0	0	0	0	0	0	0	0	0	0	0	0	0	0	0	0	0	0	0	0	0	0	0	0	0	0	0	0	0	0
Otu000503	0	0	0	0	0	0	0	0	0	0	0	0	0	0	0	0	0	0	0	0	0	0	0	0	0	0	0	0	0	0	2	0	0	0	0	0	0	0	0	0	0	0	0	0	0	0	0	0	0
Otu000504	0	0	0	0	0	0	0	0	0	0	0	0	0	0	0	0	0	0	0	0	0	0	0	0	0	0	0	0	0	0	0	0	0	0	0	0	0	0	0	0	0	0	0	0	0	0	0	0	0
Otu000505	0	0	0	0	0	0	0	0	0	0	0	0	0	0	0	0	0	0	0	0	0	0	0	0	0	0	0	0	0	0	0	0	0	0	0	0	0	0	0	0	0	0	0	0	0	0	0	0	0
Otu000506	0	0	0	0	0	0	0	0	0	0	0	0	0	0	0	0	0	4	0	0	11	0	0	0	0	0	0	0	0	0	0	0	0	0	0	0	0	0	0	0	0	0	0	0	0	0	0	0	0
Otu000507	2	0	0	0	0	0	0	0	0	3	0	0	0	0	0	0	0	0	4	0	0	1	0	0	0	0	0	0	0	0	0	0	0	0	0	0	3	0	0	0	0	0	0	0	0	0	0	0	0
Otu000508	0	0	0	0	0	0	0	0	0	0	0	0	2	0	0	0	0	0	0	0	0	0	0	0	0	0	0	0	0	0	0	0	0	0	0	0	0	0	0	0	0	0	0	0	0	0	0	0	0
Otu000509	0	0	0	0	0	0	0	0	0	0	0	0	0	0	0	1	0	81	0	0	47	0	0	0	0	0	0	0	0	0	0	0	0	0	0	0	0	0	0	0	0	0	0	0	0	0	0	0	0
Otu000510	0	0	0	0	0	0	0	0	0	0	0	0	0	0	0	0	0	0	0	0	0	0	0	0	0	117	0	92	0	0	0	0	0	0	0	0	0	0	0	0	0	0	0	0	0	4	0	0	0
Otu000511	0	0	0	0	0	0	0	0	0	0	0	0	0	0	0	0	0	0	0	0	0	0	0	0	0	0	0	0	0	0	0	0	0	0	0	0	0	0	0	0	0	0	0	0	0	0	0	0	0
Otu000512	0	1	0	0	0	0	0	0	0	0	0	0	0	0	0	0	7	0	0	0	0	0	0	0	0	0	0	0	0	0	0	0	0	0	0	0	0	0	0	0	0	0	0	0	0	0	0	0	0
Otu000513	0	0	0	0	0	0	0	0	0	0	0	0	0	0	0	0	0	0	0	0	0	0	0	0	0	0	0	0	0	0	0	0	0	0	0	0	0	0	0	0	0	0	0	0	0	0	0	0	0
Otu000514	0	0	0	0	1	0	0	0	1	0	0	0	0	0	3	0	0	4	0	0	0	0	0	0	0	0	0	0	0	0	20	0	12	0	0	0	8	17	0	10	0	0	0	0	0	0	0	0	0
Otu000515	0	0	0	0	0	0	0	0	0	0	0	0	0	0	0	397	0	0	0	0	0	0	0	0	0	0	0	0	0	0	0	0	0	0	0	0	0	0	0	0	0	0	0	0	0	0	0	0	0
Otu000516	0	0	0	0	0	0	0	0	0	0	0	0	0	0	1	0	0	0	0	0	0	0	0	0	0	0	0	0	0	0	3	0	0	0	0	0	1	2	0	0	0	0	0	0	0	0	0	0	0
Otu000517	0	0	0	0	0	0	0	0	0	0	0	1	0	1	1	0	0	0	0	0	0	0	0	0	0	0	0	0	0	0	0	0	12	0	0	0	2	3	0	10	0	0	0	0	0	0	0	0	0
Otu000518	0	0	0	0	0	0	0	0	0	0	0	0	0	0	0	0	0	0	0	0	0	0	0	0	0	0	0	0	0	0	0	0	0	0	0	0	0	0	0	0	0	0	0	0	0	0	0	0	0
Otu000519	0	0	0	0	0	0	0	0	0	0	0	0	0	0	2	0	0	2	0	0	0	0	0	0	0	0	0	0	0	0	7	0	3	0	0	0	2	2	0	3	0	0	0	0	0	0	0	0	0
Otu000520	0	0	0	0	0	0	0	0	0	0	0	0	0	0	0	0	0	0	0	0	0	0	0	0	0	0	0	0	0	0	0	0	0	0	0	0	0	0	0	0	0	0	0	0	0	0	0	0	0
Otu000521	0	0	0	0	0	0	0	0	0	1	0	0	0	0	0	0	0	0	1	0	0	1	0	0	0	0	0	0	0	0	1	0	0	0	0	0	6	0	0	0	0	0	0	0	0	0	0	0	0
Otu000522	0	0	0	0	5	0	0	0	0	0	0	0	0	0	1	0	3	0	0	0	1	0	9	0	0	0	0	0	1	0	0	1	0	0	0	0	0	0	0	0	0	0	0	1	0	0	1	0	4
Otu000523	0	0	0	0	0	0	0	10	0	0	0	0	0	0	1	0	0	0	0	0	0	0	0	0	0	0	0	0	0	0	0	0	5	0	0	0	3	7	0	9	0	0	0	0	0	0	0	0	0
Otu000524	0	0	0	0	0	0	0	0	0	0	0	0	0	0	0	0	0	0	2	0	0	0	0	0	0	0	0	0	0	0	0	171	0	0	0	0	0	0	0	0	0	0	0	0	0	0	0	0	0
Otu000525	0	0	0	0	0	0	0	0	0	0	0	0	0	0	0	0	0	0	0	0	0	0	0	0	0	0	0	0	0	0	0	0	0	0	0	0	0	0	1	0	0	0	0	0	0	0	0	0	0
Otu000526	0	0	0	0	0	0	0	0	0	2	0	0	0	0	0	0	0	0	0	0	0	0	0	0	0	0	0	0	0	0	0	0	0	0	0	0	0	0	0	0	0	0	0	0	0	0	0	0	0
Otu000527	0	0	0	0	0	0	0	0	0	0	0	0	0	0	0	0	0	0	0	0	0	0	0	0	0	0	0	0	0	0	0	0	0	0	0	0	0	0	0	0	0	0	0	0	0	0	0	0	0
Otu000528	0	0	61	0	0	0	0	0	0	0	0	0	0	0	0	0	0	0	0	0	0	0	0	0	0	0	0	0	0	0	0	0	0	0	0	0	0	0	0	0	0	0	0	0	0	0	0	0	0
Otu000529	0	0	0	0	0	0	0	0	0	0	0	0	0	1	0	0	0	0	0	0	0	0	0	0	0	0	0	0	0	0	0	0	0	0	0	0	0	0	0	0	0	0	0	0	0	0	0	0	0
Otu000530	0	0	0	0	0	0	0	2	0	0	0	0	0	0	0	0	0	0	0	0	0	0	0	0	0	0	0	0	0	0	0	0	1	0	0	0	1	0	0	0	0	0	0	0	0	0	0	0	0
Otu000531	0	0	0	0	0	0	1	0	0	0	0	8	0	3	0	0	0	0	0	0	0	0	0	0	0	0	0	0	0	0	0	0	0	0	0	0	0	0	0	0	0	0	0	0	0	0	0	0	0
Otu000532	0	0	0	0	0	0	0	0	0	0	0	0	0	0	0	0	0	0	0	0	0	0	0	0	0	0	0	0	0	0	26	0	12	0	0	0	4	0	0	0	0	0	0	0	0	0	0	0	0
Otu000533	7	0	0	0	0	0	0	0	0	3	0	0	0	0	0	0	0	0	0	0	0	0	0	0	0	0	0	0	0	0	0	0	0	0	0	0	0	0	0	0	0	0	0	0	0	0	0	0	0
Otu000534	1	0	0	0	0	0	0	0	0	2	0	0	0	0	0	0	0	0	0	0	0	0	0	0	0	0	0	0	0	0	0	0	0	0	0	0	0	0	0	0	0	0	0	0	0	0	0	0	0
Otu000535	0	0	0	0	0	0	0	0	0	0	0	0	0	0	0	0	0	0	0	0	0	0	0	0	0	0	0	0	0	0	0	0	0	0	0	0	0	0	0	0	0	0	0	0	0	1	0	0	0
Otu000536	0	71	0	0	0	0	0	0	0	0	0	0	0	0	0	0	0	0	0	0	0	0	0	0	0	0	0	0	0	0	0	0	0	0	0	0	0	0	0	0	0	0	0	0	0	0	0	0	0
Otu000537	0	0	0	0	0	0	0	0	0	0	0	0	0	0	0	0	0	0	0	0	0	0	0	0	0	0	0	0	0	0	0	0	0	0	0	0	0	0	0	0	0	0	0	0	0	0	0	0	0
Otu000538	0	0	0	0	0	0	0	0	0	0	0	0	0	0	0	0	0	0	0	0	0	0	0	0	0	0	0	0	0	0	0	0	0	0	0	0	0	0	0	0	0	0	0	0	0	0	0	0	0
Otu000539	0	0	1	0	1	0	2	0	0	0	0	0	0	0	0	0	3	0	0	0	0	0	3	0	0	0	0	0	0	0	1	1	0	0	0	0	0	0	0	1	0	0	0	0	9	17	1	0	0
Otu000540	0	0	0	0	0	0	0	0	0	0	0	0	0	0	2	1	0	0	0	0	0	0	0	0	0	0	0	0	0	0	1	0	1	0	0	0	0	0	0	0	0	0	0	0	0	0	0	0	0
Otu000541	93	0	0	0	0	0	0	0	0	108	0	0	0	0	0	0	0	0	0	0	0	0	0	0	0	0	0	0	0	0	0	0	0	0	0	0	0	0	0	0	0	0	0	0	0	0	0	0	0
Otu000542	71	0	0	0	0	0	0	0	0	113	0	0	0	0	0	0	0	0	0	0	0	0	0	0	0	0	0	0	0	0	0	0	0	0	0	0	0	0	0	0	0	0	0	0	0	0	0	0	0
Otu000543	0	0	0	0	0	0	0	0	0	6	0	0	0	0	0	0	0	0	0	0	0	0	0	0	0	0	0	0	0	0	0	0	0	0	0	0	0	0	0	0	1	0	0	0	0	0	0	0	0
Otu000545	0	0	0	0	0	0	0	0	0	0	0	0	0	0	0	0	0	0	0	0	0	0	0	8	0	0	0	0	0	0	0	0	0	0	0	0	0	0	0	0	0	0	0	0	0	0	0	0	0
Otu000548	0	0	0	0	0	0	0	0	0	0	0	0	0	0	55	7	0	87	0	0	9	0	0	0	0	0	0	0	0	0	0	0	0	0	0	0	0	0	0	0	0	0	0	0	0	0	0	0	0
Otu000549	0	0	1	0	0	0	0	0	0	0	0	0	0	0	0	0	0	0	0	0	0	0	0	0	0	0	0	0	0	0	0	1	0	0	0	0	0	0	0	0	0	0	0	0	0	0	0	0	0
Otu000550	77	0	0	0	0	0	0	0	0	121	0	0	0	0	0	0	0	0	0	0	0	0	0	0	0	0	0	0	0	0	0	0	0	0	0	0	0	0	0	0	0	0	0	0	0	0	0	0	0
Otu000551	0	0	0	0	0	0	0	0	0	0	0	0	0	0	0	0	0	0	0	0	0	0	0	0	0	0	0	0	0	0	0	0	0	0	0	0	0	0	0	0	0	0	0	0	0	0	0	0	0
Otu000552	0	0	0	0	0	0	0	0	0	0	0	0	0	0	2	0	0	0	4	0	0	4	0	0	0	0	0	0	0	0	0	0	0	0	0	0	0	0	0	0	0	0	0	0	0	0	0	0	0
Otu000553	0	0	0	0	0	0	0	0	0	0	0	0	0	0	0	0	0	0	0	0	0	0	0	0	0	0	0	0	0	0	0	0	0	0	0	0	3	4	0	0	0	0	0	0	0	0	0	0	0
Otu000555	0	0	0	0	0	0	0	1	0	0	0	0	0	0	3	2	0	0	0	0	0	0	0	0	0	0	0	0	0	0	0	0	0	0	0	0	0	0	0	0	0	0	0	0	0	0	0	0	0
Otu000556	5	0	0	0	0	0	0	0	0	1	0	0	0	0	0	0	0	0	0	0	0	0	0	0	0	0	0	0	0	0	0	0	0	0	0	0	0	0	0	0	0	0	0	0	0	0	0	0	0
Otu000557	0	0	0	0	0	0	0	0	0	0	0	0	0	0	4	0	0	0	0	0	0	0	0	0	0	0	0	0	0	0	3	0	0	0	0	0	0	0	0	0	0	0	0	0	0	0	0	0	0
Otu000558	0	0	0	0	0	0	0	0	0	0	0	0	0	0	0	0	0	0	0	0	0	0	0	0	0	0	0	0	0	0	0	1	0	0	0	0	0	1	0	1	0	0	0	0	0	0	0	0	0
Otu000559	0	0	0	0	0	0	0	0	0	0	0	0	0	0	0	0	0	0	0	0	0	0	0	0	0	0	0	0	0	0	0	0	0	0	0	0	0	0	0	0	0	0	0	0	0	0	0	0	0
Otu000560	0	0	0	0	1	0	0	0	0	0	4	0	0	0	0	0	0	0	0	0	0	0	0	0	0	0	0	0	0	0	0	0	0	0	0	0	0	0	0	0	0	0	0	0	0	0	0	1	0
Otu000561	0	0	3	0	0	0	0	0	0	3	0	0	0	0	0	0	0	0	0	0	0	0	0	0	0	0	0	0	0	0	2	0	0	0	0	0	2	3	0	3	0	0	0	0	0	0	0	0	0
Otu000562	0	0	0	0	0	0	0	0	0	0	0	0	0	0	0	0	0	0	38	0	0	14	0	0	0	0	0	0	0	0	0	0	0	0	0	0	0	0	0	0	0	0	0	0	0	0	0	0	0
Otu000563	0	0	0	0	0	0	0	0	0	0	0	0	0	0	0	0	1	0	0	0	0	0	0	0	0	0	0	0	0	0	2	4	0	0	0	0	0	0	0	0	0	0	0	1	0	0	0	0	0
Otu000564	0	5	0	0	0	0	0	0	0	0	0	0	0	0	0	0	0	0	0	0	0	0	0	0	0	0	0	0	0	0	0	0	0	0	0	0	0	0	0	0	0	0	0	0	0	0	0	12	0
Otu000565	14	0	0	0	0	0	0	0	0	19	0	0	0	0	0	0	0	0	0	0	0	0	0	0	0	0	0	0	0	0	0	0	0	0	0	0	0	0	0	0	0	0	0	0	0	0	0	0	0
Otu000566	0	0	0	0	0	0	0	0	0	0	0	0	0	0	0	7	0	0	0	9	0	0	0	1	0	0	0	0	0	6	0	0	0	0	26	0	0	0	0	0	0	0	0	0	0	0	0	0	0
Otu000567	1	0	0	4	0	4	0	4	0	0	0	0	0	0	0	0	0	0	1	0	0	0	0	0	0	0	0	0	0	0	0	0	0	0	0	0	0	0	5	0	7	0	0	0	0	0	0	0	0
Otu000568	0	0	1	0	0	0	0	0	0	1	0	0	0	0	0	0	0	2	0	0	1	0	0	0	0	0	0	0	0	0	10	0	2	0	0	0	3	5	0	5	0	0	0	0	0	0	0	0	0
Otu000569	0	0	0	0	0	0	0	0	0	0	0	0	0	0	0	0	0	0	43	0	0	35	0	0	0	0	0	0	0	0	0	0	0	0	0	0	0	0	0	0	0	0	0	0	0	0	0	0	0
Otu000570	3	0	0	0	0	0	0	0	0	2	0	1	0	0	0	0	0	0	0	0	0	0	0	0	0	0	0	0	0	0	2	0	0	0	0	0	0	0	0	0	0	0	0	0	0	0	0	0	0
Otu000571	0	0	0	0	1	0	0	0	0	0	0	0	0	0	0	0	0	2	0	0	0	0	0	0	0	0	0	0	0	0	4	0	8	0	0	0	2	6	0	2	0	0	0	1	0	0	0	0	0
Otu000572	0	4	0	0	0	0	0	0	0	0	0	0	0	0	0	0	0	0	0	0	0	0	0	0	0	0	0	0	0	0	0	0	0	0	0	0	0	0	0	0	0	0	0	0	0	0	0	0	0
Otu000573	0	0	2	0	3	0	0	0	0	0	0	3	0	0	0	0	0	0	1	4	0	1	1	2	0	0	0	0	0	7	0	0	0	0	7	0	0	0	0	0	0	0	0	1	0	0	0	0	0
Otu000575	0	0	0	0	0	0	0	0	0	0	0	0	0	0	0	0	0	0	0	0	0	0	0	0	0	0	0	0	0	0	0	0	0	0	0	0	0	0	0	0	0	0	0	0	0	0	0	0	0
Otu000576	0	0	0	0	1	0	0	0	0	0	0	3	0	0	0	0	0	2	1	4	1	1	1	9	0	0	0	0	0	10	0	0	0	0	25	0	0	0	0	0	0	0	0	0	0	0	2	0	0
Otu000578	0	0	0	0	0	0	0	60	0	0	0	0	0	0	2	1	0	0	0	0	0	0	0	0	0	0	0	0	0	0	20	0	3	0	0	0	1	0	0	0	0	0	0	0	0	0	0	0	0
Otu000579	0	0	0	0	0	0	0	0	0	0	0	0	0	0	1	0	0	0	0	0	0	1	0	0	0	0	0	0	0	0	0	0	0	0	0	0	0	0	0	0	0	0	0	0	0	0	0	0	0
Otu000580	0	0	0	0	0	0	0	0	0	0	0	0	0	0	0	0	0	0	0	0	0	0	0	0	0	0	0	0	0	0	0	0	0	0	0	0	0	0	0	0	0	0	0	0	0	0	0	0	0
Otu000582	0	0	0	0	0	0	0	0	0	0	0	0	0	0	0	0	4	1	0	0	0	0	0	0	0	0	0	0	0	0	0	0	0	0	0	0	0	0	0	0	0	0	0	0	0	0	0	0	0
Otu000584	0	0	0	0	0	0	0	0	0	0	0	0	0	0	0	0	0	0	0	0	0	0	0	0	0	0	0	0	0	0	1	0	0	0	0	0	0	0	0	0	0	0	0	0	0	0	0	7	0
Otu000585	2	0	0	0	0	0	0	0	0	0	0	0	0	0	0	0	0	0	0	0	0	0	0	0	0	0	0	0	0	0	0	0	0	0	0	0	0	0	0	0	0	0	0	0	0	0	0	0	0
Otu000587	0	0	0	0	0	0	0	0	0	0	0	1	0	1	0	5	0	3	0	0	11	0	0	0	0	0	0	0	0	0	0	0	0	0	0	0	0	0	0	0	0	0	0	0	0	0	0	0	0
Otu000588	0	0	0	0	0	0	0	0	0	0	0	0	0	0	0	0	0	0	0	0	0	0	0	0	0	0	0	0	0	0	0	0	0	0	0	0	0	0	0	0	0	0	0	0	0	0	0	13	0
Otu000591	0	0	0	0	2	0	1	0	0	0	0	0	0	0	0	0	0	4	0	0	1	0	0	0	0	0	0	0	0	0	0	0	0	0	0	0	0	0	0	0	0	0	0	0	5	1	0	0	0
Otu000592	0	0	0	0	0	0	0	0	0	0	0	0	0	0	0	0	0	0	4	0	0	1	0	0	0	0	0	0	0	0	2	0	0	0	0	0	0	0	0	0	0	0	0	0	0	0	0	0	0
Otu000595	0	0	0	0	0	0	0	0	0	0	0	0	0	0	0	0	0	0	0	0	0	0	0	0	0	0	0	0	0	0	0	0	0	0	0	0	0	0	0	0	0	24	0	0	0	0	0	1	0
Otu000596	0	46	0	0	0	0	0	0	0	0	0	0	0	0	0	0	0	0	0	0	0	0	0	0	0	0	0	0	0	0	0	0	0	0	0	0	0	0	0	0	0	0	0	0	0	0	0	0	0
Otu000598	0	45	0	0	0	0	0	0	0	0	0	0	0	0	0	0	0	0	0	0	0	0	0	0	0	0	0	0	0	0	0	0	0	0	0	0	0	0	0	0	0	0	0	0	0	0	0	0	0
Otu000599	0	1	0	0	0	0	1	0	0	0	0	0	0	0	0	0	0	0	0	0	0	0	0	0	0	0	0	0	0	0	0	0	0	0	0	0	0	0	0	0	0	0	0	0	0	0	0	0	0
Otu000600	0	0	0	0	0	0	0	0	0	0	0	0	0	0	4	0	0	0	0	0	0	0	0	0	0	0	0	0	0	0	0	0	0	0	0	0	0	0	0	0	0	0	0	0	0	0	0	0	0
Otu000601	0	0	0	0	0	0	0	0	0	0	0	0	0	0	0	0	0	0	0	0	0	0	0	0	0	0	0	0	0	0	0	0	0	0	0	0	0	0	0	0	0	0	0	0	0	0	0	0	0
Otu000602	0	0	1	0	0	0	0	0	0	0	0	0	0	0	0	0	0	0	0	0	0	0	0	0	0	0	0	0	0	0	0	0	0	0	0	0	0	0	0	0	0	0	0	1	0	0	0	0	0
Otu000603	0	0	0	0	4	0	0	0	0	0	0	10	0	6	0	2	0	0	0	3	0	0	0	0	0	0	0	0	0	0	0	0	0	0	0	0	0	0	0	0	0	0	0	0	0	0	0	0	0
Otu000604	0	0	0	0	0	0	0	0	0	0	0	0	0	0	0	0	0	0	0	0	0	0	0	0	0	0	0	0	0	0	0	0	0	0	0	0	0	0	0	0	0	0	0	0	0	0	0	1	0
Otu000605	1	0	0	0	0	0	0	16	0	0	0	0	0	0	0	0	0	0	0	0	0	0	0	0	0	0	0	0	0	0	0	0	0	0	0	0	3	0	0	9	0	0	0	0	0	0	0	0	0
Otu000607	0	0	1	0	0	0	0	0	0	0	0	0	0	0	0	0	0	0	0	0	0	0	0	0	0	0	0	0	0	0	0	0	0	0	0	0	0	0	0	0	0	0	0	0	0	0	0	0	0
Otu000608	67	0	0	0	0	0	0	0	0	98	0	0	0	0	0	0	0	0	0	0	0	0	0	0	0	0	0	0	0	0	0	0	0	0	0	0	0	0	0	0	0	0	0	0	0	0	0	0	0
Otu000609	0	0	0	0	0	0	0	0	0	0	0	0	0	0	0	0	0	0	11	0	0	6	0	0	0	0	0	0	0	0	0	0	0	0	0	0	0	0	0	0	0	0	0	0	0	0	0	0	0
Otu000610	77	0	0	0	0	0	0	0	0	78	0	0	0	0	0	0	0	0	0	0	0	0	0	0	0	0	0	0	0	0	0	0	0	0	0	0	0	0	0	0	0	0	0	0	0	0	0	0	0
Otu000611	0	2	1	0	2	0	0	0	0	0	0	0	0	0	0	0	0	0	0	0	1	0	2	0	0	0	0	0	0	0	0	3	0	0	1	0	0	0	0	0	0	0	0	2	2	0	2	2	1
Otu000612	0	0	0	0	0	0	0	0	0	0	0	0	0	0	0	0	0	0	0	0	0	0	1	0	0	0	0	0	0	0	5	3	0	0	0	0	1	0	0	2	0	0	0	0	5	18	0	0	0
Otu000613	0	0	0	0	0	0	0	0	0	0	0	0	0	0	0	0	0	0	0	0	0	0	0	0	0	0	0	0	0	0	0	0	0	0	0	0	0	0	0	0	0	0	0	0	0	0	0	0	0
Otu000614	0	0	0	1	0	0	0	0	0	0	0	0	0	0	0	0	0	0	0	0	1	0	0	0	0	0	0	0	0	0	0	0	0	0	0	0	0	0	0	0	0	0	0	0	0	0	1	0	0
Otu000615	0	0	0	0	0	0	0	0	0	0	0	0	0	0	0	3	0	0	0	2	0	0	0	0	0	0	0	0	0	3	0	0	0	0	16	0	0	0	0	0	0	0	0	0	0	0	0	0	0
Otu000616	0	0	0	0	0	0	0	0	0	0	0	3	0	1	0	0	0	1	0	0	3	0	0	0	0	0	0	0	0	0	0	0	0	0	0	0	0	0	0	0	0	0	0	0	0	0	0	0	0
Otu000617	0	0	0	0	0	0	0	0	0	0	0	18	0	19	0	0	0	0	0	0	0	0	0	0	0	0	0	0	0	0	0	0	0	0	0	0	0	0	0	0	0	0	0	0	0	0	0	0	0
Otu000618	0	0	1	0	3	0	0	0	0	0	0	1	0	2	0	0	0	1	2	3	1	0	1	9	0	0	0	0	0	9	0	0	0	0	12	0	0	0	0	0	0	0	0	1	0	0	1	0	0
Otu000619	0	0	0	0	0	0	0	0	0	0	0	0	0	0	0	0	0	0	0	0	0	0	0	0	0	0	0	0	0	0	0	0	0	0	0	0	0	0	0	0	0	0	0	0	0	0	0	0	0
Otu000622	0	0	0	0	0	0	0	0	0	0	0	0	0	0	0	1	0	0	0	0	0	0	0	0	0	0	0	0	0	0	0	0	0	0	0	0	0	0	1	0	0	0	0	0	0	0	0	0	0
Otu000623	0	0	0	0	0	0	0	0	0	0	0	0	0	0	0	4	0	0	0	0	2	0	0	0	0	0	0	0	0	0	2	0	0	0	0	0	0	0	26	0	0	0	0	0	0	0	0	0	0
Otu000624	62	0	0	0	0	0	0	0	0	89	0	0	0	0	0	0	0	0	0	0	0	0	0	0	0	0	0	0	0	0	0	0	0	0	0	0	0	0	0	0	0	0	0	0	0	0	0	0	0
Otu000625	0	0	0	0	0	0	0	0	0	0	0	0	0	0	0	0	0	0	1	0	0	1	0	0	0	0	0	0	0	0	0	0	0	0	0	0	0	0	0	0	0	0	0	0	0	0	0	0	0
Otu000626	0	0	0	0	0	0	0	0	0	0	0	0	0	0	2	0	0	4	0	0	2	0	0	0	0	1	0	1	0	0	1	0	0	0	0	0	0	0	0	0	0	0	0	0	0	0	0	0	0
Otu000627	0	0	0	0	0	0	0	0	0	0	0	0	0	0	0	0	0	0	0	0	0	0	0	0	0	0	0	0	0	0	0	0	0	0	0	0	0	0	0	0	0	0	0	0	7	1	0	0	0
Otu000628	0	0	0	0	0	0	0	0	0	0	0	0	0	0	0	0	0	0	0	0	0	0	0	0	0	0	0	0	0	0	0	0	0	0	0	0	0	0	0	0	0	1	0	0	0	0	0	0	0
Otu000629	0	1	1	0	5	0	0	0	0	0	0	0	0	0	0	0	0	0	0	0	1	0	3	1	0	0	0	0	0	1	0	1	0	0	2	0	0	0	0	0	0	0	0	3	13	0	0	2	2
Otu000630	0	0	0	0	0	0	0	0	0	0	0	0	0	0	0	0	0	0	0	0	0	0	0	0	0	0	0	0	0	0	0	0	0	0	0	0	0	0	0	0	0	0	0	0	0	0	0	0	0
Otu000631	0	0	0	0	0	0	0	0	0	0	0	0	0	0	0	0	0	0	1	0	0	0	0	0	0	0	0	0	0	0	0	0	0	0	0	0	0	0	0	0	0	0	0	0	0	0	0	0	0
Otu000632	0	0	0	0	0	0	2	0	0	0	0	9	0	4	0	0	0	0	0	0	0	0	0	0	0	0	0	0	0	0	0	0	0	0	0	0	0	0	0	0	0	0	0	0	0	0	0	0	0
Otu000633	0	7	0	0	9	0	0	0	3	0	0	0	0	0	2	0	10	0	0	0	0	0	0	0	0	0	0	0	0	0	0	0	0	0	0	0	0	0	0	0	0	0	0	0	0	0	0	0	0
Otu000634	39	0	0	0	0	0	0	0	0	104	0	0	0	0	0	0	0	0	0	0	0	0	0	0	0	0	0	0	0	0	0	0	0	0	0	0	0	0	0	0	0	0	0	0	0	0	0	0	0
Otu000635	0	0	0	0	0	0	0	0	0	0	0	0	0	0	0	0	0	0	0	1	0	0	0	0	0	0	0	0	0	5	0	0	0	0	0	0	0	0	0	0	0	0	0	0	0	0	0	0	0
Otu000636	0	0	0	0	0	0	0	0	0	0	0	0	0	0	1	0	0	0	0	0	0	0	0	0	0	0	0	0	0	0	0	0	0	0	0	0	3	0	0	0	0	0	0	0	0	0	0	0	0
Otu000638	0	0	0	0	0	0	0	0	0	0	0	0	0	0	0	0	0	0	0	0	0	0	0	0	0	1	0	3	0	0	0	0	0	0	0	0	0	0	0	0	0	0	0	0	0	15	0	0	0
Otu000639	0	0	0	0	0	0	0	0	0	0	0	0	0	0	0	0	0	0	0	0	0	0	0	0	0	0	0	0	0	0	0	0	0	0	0	0	0	0	0	0	0	0	0	0	0	0	0	7	0
Otu000640	0	0	0	0	0	0	0	0	0	0	0	0	0	0	0	0	0	0	0	0	0	0	0	0	0	0	0	0	0	0	0	0	0	0	0	0	0	0	0	0	0	0	0	0	0	0	0	0	0
Otu000641	0	3	2	0	5	0	0	0	0	0	0	1	0	0	0	0	0	3	0	0	0	0	4	0	0	0	0	0	0	4	0	0	0	0	4	0	1	0	0	0	0	0	0	9	1	0	4	8	3
Otu000642	0	0	0	0	0	2	0	0	0	0	0	0	0	0	0	0	0	0	0	0	0	0	0	0	0	0	0	0	0	0	0	0	0	0	0	0	0	0	0	0	0	0	0	0	0	0	0	0	0
Otu000643	0	4	0	0	0	0	0	0	0	0	0	0	0	0	0	0	0	0	0	0	0	0	1	2	0	0	0	0	0	0	1	1	0	0	0	0	0	0	0	0	0	0	0	0	3	1	0	1	1
Otu000644	0	4	1	0	3	0	0	0	0	0	0	2	0	0	0	0	0	2	0	0	2	0	2	2	0	0	0	0	0	1	0	0	1	0	0	0	0	0	0	0	0	0	0	8	2	0	0	2	0
Otu000645	0	1	0	0	0	0	0	0	0	0	0	0	0	0	0	0	0	0	0	0	0	0	0	0	0	0	0	0	0	0	0	0	0	0	0	0	0	0	0	0	0	0	0	0	0	0	1	0	0
Otu000646	0	0	0	0	0	0	0	0	0	0	0	0	0	0	0	0	0	0	0	0	0	0	0	0	0	0	0	0	0	0	0	0	0	0	0	0	0	0	0	0	0	0	0	0	0	0	0	0	0
Otu000648	0	0	0	0	2	0	0	0	0	0	0	7	0	6	0	1	0	0	0	3	0	0	0	0	0	0	0	0	0	0	0	0	0	0	0	0	0	0	0	0	0	0	0	0	0	0	0	0	0
Otu000649	0	0	0	0	0	0	0	0	0	0	0	0	0	0	1	0	0	2	0	0	3	0	0	0	0	0	0	7	0	0	2	0	0	0	0	0	0	0	2	0	0	1	0	0	0	0	1	0	0
Otu000650	0	0	0	0	0	0	0	0	0	15	0	0	0	0	8	0	0	0	0	0	0	0	0	0	0	0	0	0	0	0	1	0	0	0	0	0	17	3	0	2	0	0	0	0	0	0	0	0	0
Otu000651	0	0	0	0	0	0	0	0	0	0	0	0	0	0	0	0	3	3	0	0	0	0	0	0	0	0	0	0	0	0	4	0	4	0	0	0	3	1	0	2	0	0	0	0	7	7	0	0	0
Otu000652	0	0	0	0	0	0	0	0	0	0	0	0	0	0	0	0	0	0	0	0	0	0	0	0	0	0	0	0	0	0	1	0	0	0	0	0	0	0	0	0	0	0	0	0	0	0	0	0	0
Otu000653	0	0	0	0	0	0	0	1	0	0	0	0	0	0	0	0	0	0	0	0	0	0	0	0	0	0	0	0	0	0	0	0	0	0	0	0	0	0	0	0	0	0	0	0	0	0	0	0	0
Otu000654	0	0	0	0	0	0	0	0	0	0	0	0	0	0	0	0	0	0	0	0	0	0	0	0	0	0	0	0	0	0	0	0	0	0	0	0	0	0	0	0	0	0	0	0	0	0	0	0	0
Otu000655	0	0	0	0	0	0	0	0	0	0	0	0	0	0	0	0	0	12	0	0	0	0	0	0	0	0	0	0	0	0	0	0	0	0	0	0	0	0	0	0	0	0	0	0	0	0	0	0	0
Otu000656	0	0	0	0	0	0	0	0	0	0	0	0	0	0	0	0	0	0	6	0	0	3	0	0	0	0	0	0	0	0	17	0	0	0	0	0	0	0	0	0	0	0	0	0	0	0	0	0	0
Otu000657	0	0	1	0	0	0	0	0	0	0	0	0	0	0	0	0	0	0	0	0	0	0	0	0	0	0	0	0	0	0	0	0	0	0	0	0	0	0	0	0	0	0	0	0	0	0	0	0	0
Otu000658	0	0	0	0	0	0	0	0	0	0	0	0	0	0	0	0	5	0	0	0	0	0	0	0	0	0	0	0	0	0	1	0	2	0	0	0	0	0	0	1	0	0	0	0	0	0	0	0	0
Otu000659	0	0	0	0	0	0	0	0	0	0	0	0	0	0	0	0	0	0	0	0	0	0	0	0	0	0	0	0	0	0	0	0	0	0	0	0	0	0	0	0	0	0	0	0	0	0	0	0	0
Otu000660	0	0	0	0	0	0	0	0	0	0	0	0	0	0	0	0	0	0	0	0	0	0	0	0	0	0	0	0	0	0	0	0	0	0	0	0	0	0	0	0	0	0	0	0	0	0	0	0	0
Otu000661	0	0	0	0	0	0	0	0	0	0	27	0	0	0	0	0	0	0	0	0	0	0	0	0	0	0	0	0	0	0	0	0	0	0	0	0	0	0	0	0	0	0	0	0	0	0	0	0	0
Otu000662	77	0	0	0	0	0	0	0	0	55	0	0	0	0	0	0	0	0	0	0	0	0	0	0	0	0	0	0	0	0	0	0	0	0	0	0	0	0	0	0	0	0	0	0	0	0	0	0	0
Otu000663	0	2	0	0	0	0	1	3	0	0	15	0	4	0	0	0	0	0	0	0	0	0	0	0	0	0	0	0	0	0	0	0	2	0	0	0	1	0	0	0	0	0	0	0	0	0	0	0	0
Otu000664	0	0	3	0	7	0	0	0	0	0	0	0	0	0	0	0	0	1	0	0	5	0	1	0	0	0	0	0	0	0	0	2	0	0	3	0	0	0	0	0	0	0	0	7	2	0	2	6	0
Otu000665	12	0	0	0	0	0	0	0	0	20	0	0	0	0	0	0	0	0	0	0	0	0	0	0	0	0	0	0	0	0	0	0	0	0	0	0	0	0	0	0	0	0	0	0	0	0	0	0	0
Otu000666	0	0	0	0	0	0	0	0	0	0	0	0	0	0	0	0	0	0	0	0	0	1	0	0	0	0	0	0	0	0	0	0	0	0	0	0	0	0	0	0	0	0	0	0	0	0	0	0	0
Otu000667	0	0	0	0	0	0	0	0	0	0	0	0	0	0	0	0	0	0	0	0	0	0	0	0	0	0	0	0	0	0	0	0	0	0	0	0	0	0	0	0	0	1	0	0	0	0	0	0	0
Otu000669	0	0	0	0	1	0	0	0	0	0	0	0	0	0	0	0	0	0	0	0	3	0	0	0	0	0	0	0	0	0	0	2	0	0	0	0	1	0	0	1	0	0	0	0	4	2	2	0	0
Otu000670	0	0	0	0	0	0	0	0	0	0	0	0	0	0	0	0	0	0	11	0	0	5	0	0	0	0	0	0	0	0	0	0	0	0	0	0	0	0	0	0	0	0	0	0	0	0	0	0	0
Otu000671	0	0	0	0	0	0	0	0	0	0	0	0	0	0	0	0	0	0	0	0	0	0	0	0	0	0	0	0	0	0	3	0	0	0	0	0	0	0	0	0	0	0	0	1	0	0	0	0	0
Otu000672	0	0	0	0	0	0	0	0	0	0	0	0	0	0	0	0	0	0	41	0	0	13	0	0	0	0	0	0	0	0	0	0	0	0	0	0	0	0	0	0	0	0	0	0	0	0	0	0	0
Otu000673	0	0	0	0	0	0	0	0	0	0	0	0	0	0	0	0	6	0	0	0	2	0	0	0	0	0	0	0	0	0	0	0	0	0	0	0	0	0	0	0	0	0	0	0	0	2	0	0	0
Otu000676	0	0	0	0	0	0	0	0	0	0	0	0	1	0	0	0	0	0	0	0	0	0	0	0	0	0	0	0	0	0	0	0	0	0	0	0	0	0	0	0	0	0	0	0	0	0	0	2	0
Otu000677	0	0	0	0	0	0	0	0	0	0	0	0	0	0	0	0	0	0	0	0	0	0	0	0	0	0	0	0	0	0	0	0	0	0	0	0	0	0	0	0	0	0	0	0	0	0	0	0	0
Otu000678	2	0	0	0	0	0	0	0	0	1	0	0	0	0	0	0	0	0	0	0	0	0	0	0	0	0	0	0	0	0	0	0	0	0	0	0	0	0	0	0	0	0	0	0	0	0	0	0	0
Otu000679	0	0	0	0	0	0	0	0	0	0	0	0	0	0	0	0	0	0	1	0	0	1	0	2	0	0	0	0	0	0	0	0	0	0	0	0	0	0	0	0	0	0	0	0	0	0	0	0	0
Otu000680	0	4	0	0	0	0	0	1	0	0	0	0	0	0	0	0	0	0	0	0	0	0	0	0	0	0	0	0	0	0	0	0	0	0	0	0	0	0	0	0	0	0	0	0	0	0	0	0	0
Otu000681	0	0	0	0	0	0	0	0	0	0	0	0	0	0	0	0	0	0	0	0	0	0	0	0	0	0	0	0	0	0	0	0	0	0	0	0	0	0	0	0	0	0	0	0	0	0	0	0	0
Otu000682	0	0	0	0	0	0	0	0	0	0	0	0	0	0	0	0	0	0	0	0	0	0	0	0	0	0	0	0	0	0	0	0	0	0	0	0	0	0	0	0	0	0	0	0	0	0	0	0	0
Otu000683	2	0	0	0	0	0	0	0	0	0	0	0	0	0	0	0	0	0	0	0	0	0	0	0	0	0	0	0	0	0	6	0	0	0	0	0	0	0	0	2	0	0	0	0	0	0	0	0	0
Otu000684	0	0	0	0	0	0	0	0	0	0	0	0	0	0	0	0	0	0	0	0	0	0	0	0	0	0	0	0	0	0	0	0	0	0	0	0	0	0	0	0	0	0	0	0	0	0	0	0	0
Otu000685	3	0	2	0	0	0	0	0	0	1	0	0	0	0	0	0	0	0	1	0	0	6	0	0	0	0	0	0	2	0	0	0	0	0	0	0	0	0	0	0	0	0	0	0	0	0	0	0	0
Otu000686	0	0	0	0	1	0	0	0	0	0	0	0	0	0	1	1	0	0	0	0	1	0	0	0	0	0	0	0	0	0	3	0	9	0	0	0	1	8	0	12	0	0	0	0	0	0	0	0	0
Otu000687	48	0	0	0	0	0	0	0	0	63	0	0	0	0	0	0	0	0	0	0	0	0	0	0	0	0	0	0	0	0	0	0	0	0	0	0	0	0	0	0	0	0	0	0	0	0	0	0	0
Otu000688	0	0	0	0	0	0	0	0	0	0	0	0	0	0	0	0	0	0	0	0	0	0	0	0	0	0	0	0	0	0	2	0	1	0	0	0	1	0	0	1	0	0	0	0	0	0	0	0	0
Otu000689	0	0	0	0	0	0	0	0	0	0	0	0	0	0	0	0	0	0	0	0	0	0	0	0	0	0	0	0	0	0	0	0	0	0	0	0	0	0	0	0	0	0	0	0	0	0	0	0	0
Otu000690	10	0	0	0	0	0	0	0	0	29	0	0	0	0	0	0	0	0	0	0	0	0	0	0	0	0	0	0	0	0	0	0	0	0	0	0	0	0	0	0	0	0	0	0	0	0	0	0	0
Otu000691	0	0	0	0	0	0	0	0	0	0	0	0	0	0	0	0	0	0	0	0	0	0	0	0	0	0	0	0	0	0	0	0	0	0	0	0	0	0	0	0	0	0	0	0	0	0	0	0	0
Otu000692	0	0	0	0	0	0	0	0	0	0	0	0	0	0	0	0	0	0	1	0	0	2	0	0	0	0	0	0	0	0	5	0	0	0	0	0	0	0	0	0	0	0	0	0	0	0	0	0	0
Otu000693	0	0	0	0	0	0	0	0	1	0	0	0	0	0	1	0	0	3	1	0	0	0	0	0	0	0	0	0	0	0	6	0	2	0	0	0	5	4	0	3	0	0	0	0	0	1	0	0	0
Otu000694	0	0	0	0	0	0	0	0	0	0	0	0	0	0	0	0	0	0	0	0	0	0	0	0	0	0	0	0	0	0	0	0	0	0	0	0	0	0	0	0	0	0	0	0	0	0	0	0	0
Otu000695	73	0	0	0	0	0	0	0	0	61	0	0	0	0	0	0	0	0	0	0	0	0	0	0	0	0	0	0	0	0	0	0	0	0	0	0	0	0	0	0	0	0	0	0	0	0	0	0	0
Otu000696	0	0	0	0	0	0	0	0	0	0	0	0	0	0	0	0	0	0	0	0	0	0	0	0	0	0	0	0	0	0	0	0	0	0	0	0	0	0	0	0	0	0	0	0	0	0	0	0	0
Otu000697	0	0	1	0	2	0	0	0	0	0	0	0	0	0	0	0	0	2	0	0	0	0	0	0	0	0	0	0	0	0	12	0	2	0	0	0	1	1	0	4	0	0	0	0	0	0	0	0	0
Otu000698	2	0	0	0	0	0	0	0	0	0	0	0	0	0	0	0	0	0	0	0	0	0	0	0	0	0	0	0	0	0	0	0	0	0	0	0	0	0	0	0	0	0	0	0	0	0	0	0	0
Otu000699	0	0	0	0	0	6	0	0	0	0	0	0	0	0	0	0	0	0	0	14	0	0	0	5	0	0	0	0	1	11	0	0	1	0	2	0	0	1	0	0	0	0	0	0	0	0	0	0	0
Otu000700	0	0	0	0	0	0	0	0	0	0	0	0	0	0	0	0	0	0	0	0	0	0	0	0	0	0	0	0	0	0	4	0	2	0	0	0	6	21	0	4	0	0	0	0	0	0	0	0	0
Otu000702	0	0	0	0	0	0	0	0	0	0	0	0	0	0	0	0	0	0	0	0	0	0	0	0	0	0	0	0	0	0	0	0	0	0	0	0	0	0	0	0	0	0	0	0	0	0	0	0	0
Otu000703	0	0	0	0	0	0	0	0	0	0	0	0	0	0	0	0	0	0	0	0	0	0	0	0	0	0	0	0	0	0	0	0	0	0	0	0	0	0	0	0	0	0	0	0	0	0	0	0	0
Otu000704	0	0	0	0	1	0	0	0	0	0	0	0	0	0	0	0	3	0	0	0	0	0	1	0	0	0	0	0	0	0	0	0	0	0	0	0	1	0	0	0	0	0	0	0	5	10	0	0	0
Otu000705	58	0	0	0	0	0	0	0	0	68	0	0	0	0	0	0	0	0	0	0	0	0	0	0	0	0	0	0	0	0	0	0	0	0	0	0	0	0	0	0	0	0	0	0	0	0	0	0	0
Otu000706	0	0	0	0	0	0	0	0	0	0	0	0	0	0	1	0	0	0	0	0	0	0	0	0	12	0	0	0	0	0	0	0	0	0	0	0	0	0	0	0	0	0	0	0	0	0	0	0	0
Otu000707	0	0	0	0	0	0	0	0	0	0	0	0	0	0	0	0	0	0	1	0	0	0	0	0	0	0	0	0	0	0	0	0	0	0	0	0	0	0	0	0	0	0	0	1	0	0	0	0	0
Otu000708	0	1	0	0	0	0	1	0	3	0	0	0	0	0	0	0	0	0	0	0	0	0	0	0	0	0	0	0	0	0	0	0	0	0	0	0	0	0	0	0	0	0	0	0	0	0	0	0	0
Otu000710	0	0	0	0	0	0	0	0	0	0	0	0	0	0	0	0	0	0	0	0	0	0	2	0	0	0	0	0	0	0	5	7	0	0	0	0	1	0	0	0	0	0	0	0	0	0	0	0	0
Otu000711	0	0	0	0	0	0	0	0	0	3	0	0	0	0	0	0	0	0	0	0	0	0	0	0	0	0	0	0	0	0	0	0	0	0	0	0	0	0	0	0	0	0	0	0	0	0	0	0	0
Otu000712	0	0	0	0	0	0	0	0	0	0	0	0	0	0	0	0	1	0	0	0	0	0	0	0	0	0	0	0	0	0	18	0	3	0	0	0	0	6	0	0	0	0	0	0	0	0	0	0	0
Otu000713	0	0	0	0	0	0	0	0	0	0	0	0	0	0	0	0	0	0	0	0	0	0	0	0	0	0	0	0	0	0	0	0	0	0	0	0	0	0	0	0	0	0	0	0	0	0	0	0	0
Otu000715	0	0	0	0	0	0	0	0	0	0	0	0	0	0	4	0	13	0	5	0	0	0	0	0	0	0	0	0	0	0	0	0	0	0	0	0	0	0	0	0	0	0	0	0	0	0	0	0	0
Otu000717	0	0	0	0	0	0	0	0	0	0	0	0	0	0	0	0	0	2	0	0	1	0	0	0	0	0	0	0	0	0	0	0	0	0	0	0	0	0	0	0	0	0	0	0	0	0	0	0	0
Otu000718	0	0	13	0	0	0	0	0	0	0	0	0	0	0	0	0	0	0	0	0	0	0	0	0	0	0	0	0	0	0	0	0	0	0	0	0	0	0	0	0	0	0	0	0	0	0	0	0	0
Otu000719	0	0	0	0	0	0	0	0	0	0	0	0	0	0	0	0	0	0	0	0	0	0	0	0	0	0	0	0	0	0	0	0	0	0	0	0	0	0	0	0	0	0	0	0	0	0	0	0	0
Otu000720	0	0	0	0	0	0	0	0	0	0	0	0	0	0	0	0	0	0	0	0	0	0	0	0	0	0	0	0	0	0	0	0	0	0	0	0	0	0	0	0	0	0	0	0	0	0	0	0	0
Otu000721	0	0	0	0	0	0	0	0	0	0	0	0	0	0	0	0	0	0	0	0	0	0	0	0	0	1	0	3	0	0	0	0	0	0	0	0	0	0	0	0	0	59	0	0	0	0	0	0	0
Otu000722	0	0	0	0	0	0	2	0	0	0	0	0	0	0	0	0	0	0	0	0	0	0	0	0	0	0	0	0	0	0	0	0	0	0	0	0	0	0	0	0	0	0	0	0	0	0	0	0	0
Otu000723	0	0	0	0	0	0	0	0	0	0	0	0	0	0	0	0	0	0	10	0	0	0	0	0	0	0	0	0	0	0	0	0	0	0	0	0	0	0	0	0	0	0	0	0	0	0	0	0	0
Otu000724	0	0	0	0	0	0	0	0	0	0	0	0	0	0	0	0	0	0	0	0	0	0	0	0	0	0	0	0	0	0	0	0	0	0	0	0	0	0	0	0	0	0	0	0	0	0	0	0	0
Otu000725	0	0	0	0	0	0	0	0	0	0	0	0	0	0	0	0	0	0	66	0	0	98	0	0	0	0	0	0	0	0	0	0	0	0	0	0	0	0	0	0	0	0	0	0	0	0	0	0	0
Otu000726	0	0	0	0	0	0	0	0	0	0	0	0	0	0	0	0	0	0	4	0	0	5	0	0	0	0	0	0	0	0	0	0	0	0	0	0	0	0	0	0	0	0	0	0	0	0	0	0	0
Otu000727	0	0	0	0	0	0	0	1	0	0	0	0	0	0	0	0	0	0	0	0	0	0	0	0	0	0	0	0	0	0	0	0	0	0	0	0	0	0	0	0	0	0	0	0	0	0	0	0	0
Otu000728	0	0	0	0	0	0	0	0	0	0	0	0	0	0	0	0	0	0	0	0	0	0	0	0	0	0	0	0	0	0	0	0	0	0	0	0	0	0	0	0	0	0	0	0	0	0	0	0	0
Otu000729	0	8	0	0	0	0	0	0	0	0	0	0	0	0	0	0	0	0	0	0	0	0	5	0	0	0	0	0	0	0	0	1	0	0	0	0	0	0	0	0	0	0	0	3	0	0	6	0	4
Otu000730	0	2	0	0	0	0	0	0	0	0	0	0	0	0	0	0	0	0	0	0	0	0	0	0	0	0	0	0	0	0	6	0	0	0	0	0	1	0	0	1	0	0	0	0	0	0	0	0	0
Otu000731	0	0	0	0	0	0	0	0	0	0	0	0	0	0	0	0	0	0	0	0	0	0	0	0	0	0	0	0	0	0	4	0	0	0	0	0	0	0	0	0	0	0	0	0	0	0	0	0	0
Otu000732	0	0	0	0	0	0	0	0	0	0	0	0	0	0	0	0	0	0	0	2	0	0	0	0	0	0	0	0	0	0	0	0	0	0	13	0	0	0	0	0	0	0	0	0	0	0	0	0	0
Otu000733	0	0	0	0	3	0	0	0	0	0	0	0	0	0	0	0	10	0	0	0	1	0	13	0	0	0	0	0	0	0	0	5	0	0	0	0	0	0	0	0	0	0	0	0	0	0	0	0	0
Otu000734	7	0	0	0	0	0	0	0	0	6	0	0	0	0	0	0	0	0	0	0	0	0	0	0	0	0	0	0	0	0	0	0	0	0	0	0	0	0	0	0	0	0	0	0	0	0	0	0	0
Otu000735	0	0	0	0	0	0	0	0	0	0	0	0	0	0	0	0	0	0	0	0	0	0	0	0	0	0	0	0	0	0	0	0	0	0	0	0	0	0	0	0	0	0	0	0	0	0	0	0	0
Otu000737	0	2	2	0	1	0	0	0	0	0	0	1	0	0	0	0	0	0	0	1	1	0	3	1	0	0	0	0	0	0	1	1	1	0	0	0	0	0	0	0	0	0	0	1	3	0	1	1	2
Otu000738	0	0	0	0	0	0	0	0	0	0	0	0	0	0	0	0	0	0	0	0	0	0	0	0	0	0	0	0	0	0	8	0	5	0	0	0	4	1	0	1	0	0	0	0	0	0	0	0	0
Otu000740	0	0	0	0	5	0	0	0	0	0	0	0	0	0	0	0	0	0	0	3	1	0	1	5	0	0	0	0	0	5	0	0	0	0	13	0	0	0	0	0	0	0	0	0	0	0	0	0	0
Otu000743	0	0	0	0	0	0	0	2	0	0	0	4	0	0	2	0	0	0	0	0	0	0	0	0	0	0	0	0	0	0	8	0	0	0	0	0	1	0	0	0	0	0	0	0	0	0	0	0	0
Otu000744	0	0	0	0	2	0	0	0	0	0	0	2	0	1	0	1	0	0	0	1	0	0	0	0	0	0	0	0	0	0	0	0	0	0	0	0	0	0	0	0	0	0	0	0	0	0	0	0	0
Otu000745	0	0	0	0	6	0	0	0	1	0	0	1	0	0	0	0	0	0	1	0	0	0	0	0	0	0	0	0	0	7	0	0	0	0	6	0	0	0	0	0	0	0	0	1	1	0	2	0	5
Otu000746	0	0	0	0	0	0	0	0	0	0	0	0	0	0	0	0	0	1	0	0	0	0	0	0	0	0	0	0	0	0	7	0	2	0	0	0	0	2	0	2	0	0	0	0	0	0	0	0	0
Otu000747	0	2	0	0	0	0	1	0	0	0	0	0	0	0	0	0	0	0	0	0	0	0	0	0	0	0	0	0	0	0	0	0	0	0	0	0	0	0	0	0	0	0	0	0	0	0	0	0	0
Otu000748	0	0	0	0	0	0	0	0	0	0	0	0	0	0	0	0	0	0	0	0	1	0	0	0	0	0	0	0	0	0	8	0	0	0	0	0	1	1	0	1	0	0	0	0	0	0	0	0	0
Otu000749	6	0	0	0	0	0	0	0	0	3	0	0	0	0	0	0	0	0	0	0	0	0	0	0	0	0	0	0	0	0	0	0	0	0	0	0	0	0	0	0	0	0	0	0	0	0	0	0	0
Otu000750	0	0	0	0	0	0	0	0	0	0	0	0	0	0	0	0	0	0	0	0	0	0	0	0	0	0	0	0	0	0	0	0	0	0	0	0	0	0	0	0	1	0	0	0	0	0	0	0	0
Otu000751	0	0	0	0	7	0	0	0	1	0	0	0	0	0	0	0	0	0	0	0	0	0	0	0	0	0	0	0	1	0	0	0	0	0	0	1	0	0	0	0	0	0	0	0	0	0	0	0	0
Otu000753	0	0	1	0	1	0	0	0	0	0	0	0	0	0	0	0	0	0	0	0	4	0	0	0	0	0	0	0	0	1	0	1	0	0	2	0	0	0	0	0	0	0	0	0	1	0	0	0	0
Otu000754	0	0	0	0	0	0	0	0	0	0	0	0	0	0	0	0	0	0	8	0	0	3	0	0	0	0	0	0	0	0	0	0	0	0	0	0	0	0	0	0	0	0	0	0	0	0	0	0	0
Otu000755	0	0	0	0	0	0	0	0	0	0	0	0	0	0	0	0	0	0	0	0	0	0	0	0	0	0	0	0	0	0	0	0	0	0	0	0	0	0	0	0	0	0	0	0	0	0	0	0	0
Otu000756	0	0	0	0	0	0	0	0	0	0	0	0	0	0	1	0	0	0	0	0	0	0	0	0	0	0	0	0	0	0	0	0	0	0	0	0	0	0	0	0	0	0	0	0	0	0	0	0	0
Otu000757	0	0	0	0	8	0	0	0	0	0	0	0	0	0	0	0	0	0	0	0	0	0	0	0	0	0	0	0	0	0	0	0	0	0	0	0	0	0	0	0	0	0	0	0	0	0	0	0	0
Otu000759	0	8	0	0	0	0	0	0	0	0	3	0	0	0	0	0	0	0	0	0	2	0	0	0	0	0	0	0	0	0	0	0	0	0	0	0	0	0	0	0	0	0	0	0	0	0	0	2	0
Otu000760	32	0	0	0	0	0	0	0	0	35	0	0	0	0	0	0	0	0	0	0	0	0	0	0	0	0	0	0	0	0	0	0	0	0	0	0	0	0	0	0	0	0	0	0	0	0	0	0	0
Otu000761	43	0	0	0	0	0	0	0	0	52	0	0	0	0	0	0	0	0	0	0	0	0	0	0	0	0	0	0	0	0	0	0	0	0	0	0	0	0	0	0	0	0	0	0	0	0	0	0	0
Otu000763	0	0	0	0	0	0	0	0	0	0	0	0	0	0	0	0	0	0	0	0	0	0	0	0	0	0	0	0	0	0	0	0	0	0	0	0	0	0	1	0	0	0	0	0	0	0	0	0	0
Otu000765	0	0	0	0	0	0	0	0	0	0	0	0	0	0	0	0	0	0	6	0	0	4	0	0	0	0	0	0	0	0	0	0	0	0	0	0	0	0	0	0	0	0	0	0	0	0	0	0	0
Otu000766	0	0	0	1	0	0	0	0	0	0	0	0	0	0	0	0	0	0	0	0	0	0	0	0	0	0	0	0	0	0	0	0	0	0	0	0	0	0	0	0	0	0	0	0	0	0	0	0	0
Otu000767	0	0	0	0	4	0	0	0	0	0	0	0	0	0	0	0	0	0	0	0	1	0	0	0	0	0	0	0	0	0	9	0	1	0	0	0	0	1	0	0	0	0	0	0	0	0	0	0	0
Otu000768	0	0	0	0	0	0	0	5	0	0	0	0	0	0	8	0	0	0	0	0	0	0	0	0	0	0	0	0	0	0	0	0	0	0	0	0	0	0	0	0	0	0	0	0	0	0	0	0	0
Otu000769	0	0	0	0	1	0	0	0	0	0	0	0	0	2	0	0	0	0	0	0	0	0	0	53	0	0	0	0	0	0	0	0	0	0	0	0	0	0	0	0	0	0	0	0	0	0	0	0	0
Otu000770	0	0	0	0	0	0	2	0	0	0	0	1	0	0	0	0	0	0	0	0	0	0	0	0	0	0	0	0	0	0	0	0	0	0	0	0	0	0	0	0	0	0	0	0	0	0	0	0	0
Otu000771	0	0	0	0	0	0	0	0	0	0	0	0	0	0	0	0	0	0	0	0	0	0	0	0	0	0	0	0	0	0	0	0	0	0	0	0	0	0	0	0	0	0	0	0	0	0	0	0	0
Otu000772	0	0	0	0	0	0	0	0	0	0	0	0	0	0	0	0	0	0	5	0	0	7	0	0	0	0	0	0	0	0	0	0	0	0	0	0	0	0	0	0	0	0	0	0	0	0	0	0	0
Otu000773	39	0	0	0	0	0	0	0	0	58	0	0	0	0	0	0	0	0	0	0	0	0	0	0	0	0	0	0	0	0	0	0	0	0	0	0	0	0	0	0	0	0	0	0	0	0	0	0	0
Otu000774	0	0	1	0	0	0	0	0	0	0	0	0	0	0	0	0	1	0	1	0	0	0	4	0	0	0	0	0	0	0	0	3	0	0	0	0	0	0	0	0	0	0	0	0	0	0	0	0	0
Otu000775	0	1	2	0	1	0	0	0	0	0	0	0	0	1	0	0	0	1	0	0	1	0	1	0	0	0	0	0	0	1	0	1	0	0	3	0	0	0	0	0	0	0	0	1	8	0	0	2	0
Otu000777	0	0	0	0	0	0	0	0	0	0	0	0	0	0	0	0	0	0	0	0	0	0	0	0	0	0	0	0	0	0	0	0	0	0	0	0	0	0	0	0	0	3	0	0	0	0	0	0	0
Otu000778	0	0	0	0	0	0	0	0	0	0	0	0	0	0	0	0	0	0	0	0	0	0	0	0	0	0	0	0	0	0	0	0	0	0	0	0	0	0	0	0	0	0	0	0	0	0	0	0	0
Otu000779	4	0	0	0	0	0	0	0	0	1	0	0	0	0	0	0	0	0	0	0	0	0	0	0	0	0	0	0	0	0	0	0	0	0	0	0	0	0	0	0	0	0	0	0	0	0	0	0	0
Otu000780	0	0	0	0	0	0	0	0	0	0	2	0	0	0	1	0	0	1	0	0	1	0	0	0	0	1	0	2	0	0	1	0	0	0	0	0	0	0	0	0	0	0	0	0	0	0	0	0	0
Otu000781	0	0	0	0	0	0	0	0	0	0	0	0	0	0	0	0	0	0	0	0	0	0	0	0	0	0	0	0	0	0	0	0	0	0	0	0	0	0	0	0	2	0	0	0	0	0	0	0	0
Otu000782	0	0	0	0	0	0	0	1	0	0	0	0	0	0	0	0	0	0	0	0	0	0	0	0	0	0	0	0	0	0	0	0	0	0	0	0	0	0	0	0	0	0	0	0	0	0	0	0	0
Otu000783	0	0	0	0	0	0	0	0	0	0	0	0	0	0	0	0	0	0	0	0	0	0	0	0	0	0	0	0	0	0	0	0	0	0	0	0	0	0	0	0	0	0	0	0	0	0	0	0	0
Otu000784	0	0	0	0	0	0	0	0	0	0	0	0	0	0	0	0	0	0	0	0	0	0	0	0	0	0	0	0	0	0	0	0	0	0	0	0	0	0	0	0	0	0	0	0	0	0	0	0	0
Otu000785	1	0	0	0	0	0	0	0	0	0	0	0	0	0	0	0	0	0	0	0	0	0	0	0	0	0	0	0	0	0	0	0	0	0	0	0	0	0	0	0	0	0	0	0	0	0	0	0	0
Otu000786	40	0	0	0	0	0	0	0	0	44	0	0	0	0	0	0	0	0	0	0	0	0	0	0	0	0	0	0	0	0	0	0	0	0	0	0	0	0	0	0	0	0	0	0	0	0	0	0	0
Otu000787	0	0	0	0	0	0	0	0	0	0	0	0	0	0	0	0	0	0	0	0	0	0	0	0	0	0	0	0	0	0	0	0	0	0	0	0	0	0	0	0	0	0	0	0	0	0	0	0	0
Otu000788	0	0	0	0	0	0	0	0	0	0	0	0	0	0	0	0	0	0	0	0	0	0	0	0	0	0	0	0	0	0	0	0	0	0	0	0	0	0	0	0	0	0	0	0	0	0	0	0	0
Otu000791	0	0	0	0	0	0	0	0	0	0	0	0	0	0	0	0	0	0	0	0	0	0	0	0	0	0	0	0	0	0	0	0	0	0	0	0	0	0	0	0	10	0	0	0	0	0	0	0	0
Otu000792	1	0	0	0	0	1	0	0	0	0	0	0	0	0	0	0	0	0	0	0	0	0	0	0	0	0	0	0	0	0	0	0	0	0	0	0	0	0	0	0	0	0	0	0	0	0	0	0	0
Otu000793	0	25	0	0	0	0	0	0	0	0	0	0	0	0	0	0	0	1	0	0	0	0	0	0	0	0	0	0	0	0	1	0	0	0	0	0	0	0	0	1	0	0	0	0	0	0	0	0	0
Otu000795	0	0	0	0	0	0	0	0	0	0	0	0	0	0	0	0	0	0	0	0	0	0	0	0	0	0	0	0	0	0	0	0	0	0	0	0	0	0	0	0	0	0	0	0	0	1	0	0	0
Otu000796	0	0	0	0	3	0	0	0	0	0	0	0	0	0	0	0	0	0	0	1	0	0	2	1	0	0	0	0	0	3	0	1	0	0	1	0	0	0	0	0	0	0	0	0	0	0	0	1	0
Otu000797	0	0	0	0	1	0	0	0	0	0	0	6	0	11	0	1	0	0	0	3	0	0	0	0	0	0	0	0	0	0	0	0	0	0	0	0	0	0	0	0	0	0	0	0	0	0	0	0	0
Otu000798	0	0	0	0	0	0	0	0	0	0	0	0	0	0	0	0	2	0	0	0	0	0	0	0	0	0	0	0	0	0	0	0	0	0	0	0	0	0	0	0	0	0	0	0	0	0	0	0	0
Otu000799	0	0	0	0	0	0	0	0	0	0	0	0	0	0	0	0	0	0	0	0	0	0	0	0	0	0	0	0	0	0	0	0	0	0	0	0	0	0	0	0	0	0	0	0	0	0	0	0	0
Otu000800	0	0	0	0	0	0	0	0	0	0	0	0	0	0	0	0	0	0	0	0	0	0	0	0	0	0	0	0	0	0	0	0	0	0	0	0	0	0	0	0	0	0	0	0	0	0	0	0	0
Otu000801	0	0	0	0	0	0	0	0	0	0	0	0	0	0	0	0	0	1	0	0	1	0	0	0	0	0	0	0	0	0	5	0	1	0	0	0	1	0	0	0	0	0	0	0	0	0	0	0	0
Otu000802	0	0	0	1	0	0	0	0	0	0	0	0	0	0	0	0	0	0	0	0	0	0	0	0	0	0	0	0	0	0	0	0	0	0	0	0	0	0	0	0	0	0	0	0	0	0	0	0	0
Otu000803	0	0	0	0	0	0	0	0	0	0	0	0	0	0	0	0	0	0	0	0	0	0	0	0	0	0	0	0	0	0	0	0	0	0	0	0	0	0	0	0	0	0	0	0	0	0	0	0	0
Otu000804	0	0	0	0	0	0	0	0	0	0	0	0	0	0	0	0	0	0	0	0	0	0	0	0	0	0	0	0	0	0	0	0	0	0	0	0	0	0	0	0	0	0	0	0	0	0	0	0	0
Otu000805	0	0	0	0	0	0	0	0	0	0	3	0	0	0	0	0	0	0	0	0	0	0	0	0	0	0	0	0	0	0	0	0	0	0	0	0	0	0	0	0	0	0	0	0	0	0	0	0	0
Otu000806	0	0	0	0	0	0	0	0	0	0	0	1	0	0	0	0	0	0	0	0	2	0	0	0	0	0	0	0	0	0	0	0	0	0	0	0	0	0	0	0	0	0	0	0	0	0	0	0	0
Otu000808	0	0	0	0	0	0	0	0	0	0	0	0	0	0	0	0	0	0	0	0	0	0	0	0	0	0	0	0	0	0	0	0	0	0	0	0	0	0	0	0	0	0	0	0	0	0	0	0	0
Otu000810	0	0	0	0	0	0	0	0	0	0	0	0	0	0	1	0	0	0	1	0	0	3	0	0	0	0	0	0	0	0	33	0	0	0	0	0	3	1	0	1	0	0	0	0	0	0	0	0	0
Otu000812	0	0	0	0	0	0	9	0	0	0	0	0	0	0	0	0	0	0	0	0	0	0	0	0	0	0	0	0	0	0	0	0	0	0	0	0	0	0	0	0	0	0	0	0	0	0	0	0	0
Otu000813	0	0	0	0	0	0	0	0	0	0	0	0	0	0	0	0	0	0	1	0	0	0	0	0	0	0	0	0	0	0	0	0	0	0	0	0	4	7	0	9	0	0	0	0	0	0	0	0	0
Otu000814	0	0	0	0	0	0	0	0	0	0	0	0	0	0	0	0	0	0	0	0	0	0	0	0	0	0	0	0	0	0	0	0	6	0	0	0	0	1	0	2	0	0	0	0	0	0	0	0	0
Otu000815	0	0	0	0	0	0	0	0	0	0	0	0	0	0	0	0	0	0	0	0	0	0	0	0	0	0	0	0	0	0	0	0	0	0	0	0	0	0	0	0	0	0	0	0	0	0	0	0	0
Otu000816	0	0	0	0	1	0	0	0	0	0	0	1	0	0	0	0	0	0	0	0	0	0	0	0	0	0	0	0	0	0	0	0	0	0	0	0	0	0	0	0	0	0	0	0	0	0	0	0	0
Otu000817	0	0	0	0	0	0	0	0	0	0	0	0	0	0	0	0	1	0	0	0	0	0	0	0	0	0	0	0	0	0	0	0	0	0	0	0	0	0	0	0	1	0	86	0	0	0	0	0	0
Otu000818	0	0	0	0	4	0	0	0	0	0	0	1	0	0	0	0	0	0	0	4	0	1	0	4	0	0	0	0	0	6	0	0	0	0	2	0	0	0	0	0	0	0	0	0	0	0	0	0	0
Otu000819	0	0	0	0	0	0	0	0	0	4	0	0	0	0	0	0	0	0	0	0	0	0	0	0	0	0	0	0	0	0	0	0	1	0	0	0	0	0	0	0	0	0	0	0	0	0	0	0	0
Otu000820	37	0	0	0	0	0	0	0	0	67	0	0	0	0	0	0	0	0	0	0	0	0	0	0	0	0	0	0	0	0	0	0	0	0	0	0	0	0	0	0	0	0	0	0	0	0	0	0	0
Otu000821	0	0	0	0	0	0	0	0	0	0	0	0	0	0	0	0	0	0	0	0	0	0	0	0	0	0	0	0	0	0	0	0	0	0	0	0	0	0	0	0	0	0	0	0	0	0	0	0	0
Otu000822	0	0	0	0	0	0	0	0	0	0	1	0	0	0	0	0	0	0	0	0	0	0	0	0	7	0	1	0	0	0	0	0	0	0	0	0	0	0	0	0	0	0	0	0	0	0	0	0	0
Otu000823	0	0	0	0	0	0	0	0	0	0	0	0	0	0	0	0	0	0	0	0	0	0	0	0	0	0	0	0	0	0	0	0	0	0	0	0	0	0	0	0	0	0	0	0	0	0	0	0	0
Otu000825	0	0	0	0	0	0	0	0	0	0	0	0	0	0	0	0	0	0	0	0	0	0	0	0	0	0	0	0	0	0	0	0	0	0	0	0	0	0	0	0	0	0	0	0	0	0	0	0	0
Otu000826	0	0	0	0	0	0	0	0	0	0	0	0	0	0	0	0	0	0	0	0	0	0	0	0	0	0	0	0	0	0	6	0	14	0	0	0	7	8	0	17	0	0	0	0	0	0	0	0	0
Otu000827	0	0	0	0	0	0	0	1	0	0	0	0	0	0	0	0	0	1	0	0	0	0	0	0	0	0	0	0	0	0	0	0	0	0	0	0	0	0	0	0	0	0	0	0	0	0	0	0	0
Otu000828	0	0	0	0	0	0	0	0	0	0	0	0	0	0	0	0	0	0	0	0	0	0	0	0	0	0	0	0	0	0	0	0	0	0	0	0	0	0	0	0	0	0	0	1	0	0	0	0	0
Otu000830	0	0	0	0	0	0	0	0	0	0	0	0	0	0	0	0	0	0	0	0	0	0	0	0	0	0	0	0	0	0	4	0	5	0	0	0	12	8	0	7	0	0	0	0	0	0	0	0	0
Otu000831	0	0	0	0	0	0	0	0	0	0	0	0	0	0	1	0	0	0	0	0	0	0	0	0	0	0	0	0	0	0	0	0	1	0	0	0	0	0	0	0	0	0	0	0	0	0	0	0	0
Otu000832	0	0	0	0	0	0	0	0	0	0	0	0	0	0	0	0	2	0	0	0	0	0	0	0	0	0	0	0	0	0	1	0	3	0	0	0	1	0	0	1	0	0	0	0	2	0	0	0	0
Otu000833	0	0	0	0	0	0	0	0	0	0	0	0	0	0	0	0	0	0	0	0	0	0	0	0	0	0	0	0	0	0	0	0	0	0	0	0	0	0	0	0	0	0	0	0	0	0	0	6	0
Otu000834	0	0	0	0	0	0	0	0	0	0	0	0	0	0	0	0	0	0	0	0	0	0	0	0	0	0	0	0	0	0	1	0	0	0	0	0	0	0	0	0	0	0	0	0	0	0	0	0	0
Otu000836	0	0	0	0	0	0	0	0	0	0	0	0	0	0	0	0	0	0	0	0	0	0	0	0	0	0	0	0	0	0	0	0	0	0	0	0	0	0	0	0	0	0	0	0	0	0	0	0	0
Otu000838	0	0	0	0	0	0	0	0	0	0	0	0	0	0	0	0	0	0	0	0	0	0	0	0	0	0	0	0	0	0	4	0	4	0	0	0	0	1	0	4	0	0	0	0	0	0	0	0	0
Otu000839	0	1	0	0	0	0	0	0	0	0	0	0	0	0	0	0	0	0	0	0	0	0	0	0	0	0	0	0	0	0	0	0	0	0	0	0	0	0	0	0	0	0	0	0	0	0	0	0	0
Otu000840	0	0	0	0	0	0	0	0	0	0	0	0	0	0	0	0	0	0	0	0	0	0	0	0	0	0	0	0	0	0	0	0	0	0	0	0	0	0	0	0	0	0	0	0	0	0	0	0	0
Otu000842	1	0	0	0	0	0	0	4	0	0	0	0	0	0	2	0	0	0	0	0	0	0	0	6	0	0	0	0	0	0	0	0	0	0	0	0	0	0	0	0	0	0	0	0	0	0	0	0	0
Otu000843	0	1	0	0	2	0	0	0	0	0	0	0	0	0	0	0	0	0	0	0	1	0	1	0	0	0	0	0	0	0	0	3	0	0	0	0	0	0	0	0	0	0	0	0	2	0	0	0	0
Otu000845	0	0	0	0	0	0	0	0	0	0	0	0	0	0	0	0	0	0	0	2	0	0	0	0	0	0	0	0	0	0	0	0	0	0	4	0	0	0	0	0	0	0	0	0	0	0	0	0	0
Otu000846	0	0	2	0	1	0	0	0	0	0	0	1	0	0	0	0	0	0	0	0	1	0	1	1	0	0	0	0	1	0	0	4	0	0	2	0	0	0	0	0	0	0	0	1	3	0	1	2	0
Otu000847	0	0	0	0	0	0	0	0	0	0	0	0	0	0	0	0	0	0	0	0	0	0	0	0	0	0	0	0	0	0	0	0	0	0	0	0	0	0	0	0	0	0	0	0	0	0	0	0	0
Otu000848	0	0	2	0	2	0	0	0	0	0	0	0	0	0	0	0	0	0	0	0	0	0	0	0	0	0	0	0	1	0	0	0	0	1	0	0	0	0	0	0	0	0	0	0	0	0	0	0	0
Otu000849	0	0	0	0	1	0	0	0	0	0	0	0	0	0	0	0	0	1	0	0	2	0	0	0	0	0	0	0	0	0	0	0	0	0	0	0	0	0	0	0	0	0	0	0	0	0	1	0	0
Otu000851	0	0	0	0	0	0	0	0	0	0	0	0	0	0	0	0	0	0	0	0	0	0	0	0	0	0	0	0	0	0	0	7	1	0	0	0	0	0	0	0	0	0	0	0	0	0	0	0	0
Otu000852	0	0	0	0	0	0	0	0	0	0	0	0	0	0	0	0	0	0	0	0	0	0	0	0	0	0	0	0	0	0	0	0	0	0	0	0	0	0	0	0	0	0	0	0	0	0	0	0	0
Otu000853	0	0	0	0	0	0	0	0	0	0	0	0	0	0	1	0	0	0	0	0	0	0	0	0	0	1	0	5	0	0	0	0	0	0	0	0	0	0	0	0	0	0	0	1	0	0	0	0	0
Otu000854	0	2	0	0	0	0	0	0	0	0	0	0	0	0	0	0	0	0	1	0	0	2	0	0	0	0	0	0	0	0	0	0	0	0	0	0	0	0	0	0	0	0	0	0	0	0	0	0	0
Otu000855	0	4	1	0	1	0	0	0	0	0	0	0	0	0	0	0	0	0	0	1	0	0	2	0	0	0	0	0	0	1	0	0	0	0	0	0	0	0	0	0	0	0	0	0	1	0	0	1	1
Otu000856	0	0	0	0	1	0	0	0	0	0	0	0	0	0	0	0	0	1	0	0	0	0	0	0	0	0	0	0	0	0	7	0	5	0	0	0	1	3	0	2	0	0	0	0	0	0	0	0	0
Otu000857	0	0	0	0	2	0	0	0	0	0	0	0	0	0	0	0	1	0	0	0	0	0	3	0	0	0	0	0	0	0	0	1	0	0	0	0	0	0	0	0	0	0	0	2	0	0	0	0	0
Otu000858	0	0	0	0	0	0	0	0	0	0	0	0	0	0	0	0	0	0	0	0	0	0	0	0	0	0	0	0	0	0	0	0	0	0	0	0	0	0	0	0	0	0	0	1	0	0	0	0	0
Otu000859	0	0	0	0	0	0	0	0	0	0	0	0	0	0	1	0	0	0	0	0	0	0	0	0	0	0	0	0	0	0	0	3	0	0	0	0	0	0	0	0	0	0	0	0	0	0	0	0	0
Otu000860	0	0	0	0	0	0	0	0	0	0	0	0	0	0	0	0	0	0	0	0	0	0	0	0	0	0	0	0	0	0	0	0	0	0	0	0	0	0	0	0	0	0	0	0	0	0	0	0	0
Otu000862	0	3	1	0	3	0	0	0	0	0	0	0	0	0	0	0	0	0	0	0	0	0	0	1	0	0	0	0	0	1	0	0	0	0	0	0	0	0	0	0	0	0	0	0	2	0	0	0	0
Otu000863	0	0	0	0	0	0	0	0	0	0	0	0	0	1	0	0	1	0	0	0	0	0	0	0	0	0	0	0	0	0	0	0	0	0	0	0	0	0	0	0	0	0	0	0	0	0	0	0	0
Otu000864	0	0	0	0	0	0	0	0	0	0	0	0	0	0	0	0	0	0	0	0	0	0	0	0	0	0	0	0	0	0	1	0	0	0	0	0	0	0	0	0	0	15	0	0	0	0	0	0	0
Otu000865	0	0	0	0	0	0	1	0	0	0	0	0	0	0	0	0	0	0	0	0	0	0	0	0	0	0	0	0	0	0	0	0	0	0	0	0	0	0	0	0	0	0	0	0	0	0	0	0	0
Otu000866	0	0	1	0	0	0	0	0	0	0	0	0	0	0	0	0	0	0	0	0	0	0	0	0	0	0	0	0	0	0	0	0	0	0	0	0	0	0	0	0	0	0	0	0	0	0	0	0	0
Otu000867	0	2	1	0	0	0	0	0	0	0	0	0	0	0	0	0	0	3	0	0	6	0	0	0	0	0	0	0	0	1	0	1	0	0	1	0	0	0	0	0	0	0	0	1	1	0	0	3	1
Otu000868	0	0	0	0	0	0	0	0	8	0	0	0	0	0	0	0	0	0	0	0	0	0	0	0	0	0	0	0	0	0	0	0	0	0	0	0	0	0	0	0	0	0	0	0	0	0	0	0	0
Otu000869	0	0	0	0	0	0	1	0	0	0	0	0	0	0	0	0	0	0	0	0	0	0	0	0	0	0	0	0	0	0	0	0	0	0	0	0	0	0	0	0	0	0	0	0	0	0	0	0	0
Otu000870	41	0	0	0	0	0	0	0	0	31	0	0	0	0	0	0	0	0	0	0	0	0	0	0	0	0	0	0	0	0	0	0	0	0	0	0	0	0	0	0	0	0	0	0	0	0	0	0	0
Otu000871	0	0	0	0	0	0	0	0	0	0	0	0	0	0	0	0	0	0	0	0	0	0	0	0	0	0	0	0	0	0	0	0	0	0	0	0	0	0	0	0	0	0	0	0	0	0	0	0	0
Otu000872	0	0	0	0	0	0	0	0	0	0	0	0	0	0	0	0	0	0	0	0	0	0	0	0	0	0	0	0	0	0	0	0	0	0	0	0	0	0	0	0	1	0	0	0	0	0	0	0	0
Otu000873	0	0	0	0	0	0	0	0	0	0	0	0	0	0	0	0	1	0	0	0	0	0	0	0	0	0	0	0	0	0	0	0	0	0	0	0	0	0	0	0	0	0	0	0	0	0	0	0	0
Otu000874	0	1	1	0	0	0	0	0	0	0	0	0	0	0	0	0	0	0	0	0	0	0	1	0	0	0	0	0	0	0	0	0	0	0	0	0	0	0	0	0	0	0	0	1	1	1	1	0	0
Otu000875	0	0	0	0	0	0	0	0	0	0	0	0	0	0	0	0	2	0	0	0	0	0	0	0	0	0	0	0	0	0	0	1	1	0	0	0	2	0	0	1	0	0	0	0	2	2	0	0	0
Otu000876	0	0	0	0	0	0	0	0	0	0	0	0	0	0	0	0	0	0	0	0	0	1	0	0	0	0	0	0	0	0	0	0	0	0	0	0	0	0	0	0	0	0	0	0	0	0	0	0	0
Otu000877	26	0	0	0	0	0	0	0	0	51	0	0	0	0	0	0	0	0	0	0	0	0	0	0	0	0	0	0	0	0	0	0	0	0	0	0	0	0	0	0	0	0	0	0	0	0	0	0	0
Otu000878	0	0	0	0	0	0	0	0	0	0	0	0	0	0	0	0	0	0	0	0	0	0	0	0	0	0	0	0	0	0	0	0	0	0	0	0	0	0	0	0	0	0	0	0	0	0	0	0	0
Otu000880	18	0	0	0	0	0	0	0	0	67	0	0	0	0	0	0	0	0	0	0	0	0	0	0	0	0	0	0	0	0	0	0	0	0	0	0	0	0	0	0	0	0	0	0	0	0	0	0	0
Otu000881	28	0	0	0	0	0	0	0	0	37	0	0	0	0	0	0	0	0	0	0	0	0	0	0	0	0	0	0	0	0	0	0	0	0	0	0	0	0	0	0	0	0	0	0	0	0	0	0	0
Otu000882	0	0	0	0	0	0	0	0	0	0	0	1	0	0	0	0	0	0	0	0	0	0	0	0	0	0	0	0	0	0	0	0	1	0	0	0	0	0	0	0	0	12	0	0	0	0	0	1	0
Otu000883	0	0	47	0	0	0	0	0	0	0	0	0	0	0	0	0	0	0	0	0	0	0	0	0	0	0	0	0	0	0	0	0	0	0	0	0	0	0	0	0	0	0	0	0	0	0	0	0	0
Otu000884	0	0	0	0	0	0	0	0	0	0	0	0	0	0	0	0	0	0	0	0	0	0	0	0	0	0	0	0	0	0	0	0	0	0	0	0	0	0	0	0	0	0	0	0	0	0	0	0	0
Otu000885	0	0	0	0	0	0	0	0	0	0	0	0	0	0	0	0	0	0	0	0	0	0	0	0	0	0	0	0	0	0	20	0	7	0	0	0	5	7	0	2	0	0	0	0	0	0	0	0	0
Otu000886	0	2	0	0	9	0	0	0	0	0	0	0	0	0	0	0	6	0	0	0	0	0	0	0	0	0	0	0	0	0	0	0	0	0	0	0	0	0	0	0	0	0	0	0	0	0	0	0	0
Otu000887	40	0	0	0	0	0	0	0	0	42	0	0	0	0	0	0	0	0	0	0	0	0	0	0	0	0	0	0	0	0	0	0	0	0	0	0	0	0	0	0	0	0	0	0	0	0	0	0	0
Otu000888	0	0	0	0	0	0	0	0	0	0	0	0	0	0	0	0	0	0	0	0	0	0	0	0	0	0	0	0	0	0	3	0	1	0	0	0	0	1	0	1	0	0	0	0	0	0	0	0	0
Otu000889	0	0	0	0	0	0	0	0	0	0	0	0	0	0	0	0	0	0	0	0	0	0	0	0	0	0	0	0	0	0	1	0	0	0	0	0	0	0	0	0	0	10	0	0	0	0	0	0	0
Otu000890	0	0	0	0	0	0	0	0	0	0	0	0	0	0	7	0	0	0	0	0	0	0	0	0	0	0	0	0	0	0	2	0	0	0	0	0	0	0	0	0	0	0	0	0	0	0	0	0	0
Otu000891	0	0	0	0	0	0	0	1	0	0	0	0	0	0	0	0	1	0	0	0	0	0	0	0	0	0	0	0	0	0	0	0	0	0	0	0	0	0	0	0	0	0	0	0	0	0	0	0	0
Otu000892	34	0	0	0	0	0	0	0	0	30	0	0	0	0	0	0	0	0	0	0	0	0	0	0	0	0	0	0	0	0	0	0	0	0	0	0	0	0	0	0	0	0	0	0	0	0	0	0	0
Otu000893	0	0	0	0	0	0	0	0	0	0	0	0	0	0	0	0	0	0	0	0	0	0	0	0	0	0	0	0	0	0	0	0	0	0	0	0	0	0	0	0	0	0	0	0	0	0	0	0	0
Otu000894	0	1	3	0	1	0	0	0	0	0	0	1	0	0	0	0	0	0	0	0	0	0	5	1	0	0	0	0	0	2	0	0	1	0	0	0	0	0	0	0	0	0	0	1	0	0	1	1	0
Otu000895	0	0	0	0	0	0	0	0	0	3	0	0	0	0	0	0	0	0	0	0	0	0	0	0	0	0	0	0	0	0	0	0	0	0	0	0	0	0	0	0	0	0	0	0	0	0	0	0	0
Otu000896	0	0	0	0	0	0	0	0	0	0	0	0	0	0	0	0	0	1	0	0	0	0	0	0	0	0	0	0	0	0	0	0	0	0	0	0	3	0	0	2	0	0	0	0	0	0	0	0	0
Otu000897	0	0	0	0	1	0	0	0	0	0	0	0	0	0	0	0	0	0	0	0	0	0	0	0	0	0	0	0	0	0	1	0	1	0	0	0	0	0	0	0	0	0	0	0	0	0	0	0	0
Otu000898	0	0	0	0	0	0	0	0	0	0	0	0	0	0	0	0	0	0	0	0	0	0	0	0	0	0	0	0	0	0	0	0	0	0	0	0	0	0	0	0	0	0	0	0	0	0	0	0	0
Otu000899	0	0	0	0	0	0	0	0	0	0	0	0	0	0	0	0	0	0	0	0	0	0	0	0	0	0	0	0	0	0	0	0	0	0	0	0	0	0	0	0	0	0	0	0	0	0	0	0	0
Otu000900	0	0	0	0	0	0	0	0	0	0	0	0	0	0	1	0	2	0	0	0	0	0	0	0	0	0	0	0	0	0	0	0	1	0	0	0	6	2	0	0	0	0	0	0	0	13	0	0	0
Otu000901	0	0	1	0	2	0	0	0	0	0	0	0	0	0	0	0	0	1	0	0	1	0	5	0	0	0	0	0	0	0	1	0	0	0	0	0	1	0	0	0	0	0	0	2	2	1	1	0	0
Otu000902	0	0	0	0	0	0	0	0	0	0	0	0	0	0	0	0	0	0	0	0	0	0	0	0	0	0	0	0	0	0	0	0	0	0	0	0	0	0	0	0	0	0	0	0	0	0	0	0	0
Otu000903	0	0	0	0	0	3	0	0	0	0	0	0	0	0	0	0	0	0	0	12	0	0	0	4	0	0	0	0	0	8	0	0	0	0	2	0	0	2	0	0	0	0	0	0	0	0	0	0	0
Otu000904	0	0	0	0	1	0	0	0	0	0	0	1	0	0	0	0	0	0	0	0	0	0	1	0	0	0	0	0	0	0	0	0	0	0	0	0	0	0	0	0	0	0	0	5	0	0	0	0	1
Otu000905	0	0	0	0	0	0	0	0	0	0	0	0	0	0	0	0	0	0	0	0	0	0	0	0	0	0	0	0	0	0	0	0	0	0	0	0	0	0	0	0	0	0	0	0	0	0	0	0	0
Otu000908	0	0	0	0	0	0	0	0	0	0	0	0	0	0	0	0	0	0	0	0	0	0	0	0	0	0	0	0	0	0	0	0	0	0	0	0	0	0	0	0	0	0	0	0	0	0	0	0	0
Otu000909	0	0	0	0	0	0	0	0	0	0	0	0	0	0	0	0	1	0	0	0	0	0	0	0	0	0	0	0	0	0	0	0	0	0	0	0	0	0	0	0	0	0	0	0	0	0	0	0	0
Otu000910	0	0	0	0	0	0	0	0	0	0	0	0	0	0	0	0	0	0	0	0	0	0	0	0	0	0	0	0	0	0	0	0	0	0	0	0	0	0	0	0	0	0	0	0	0	0	0	0	0
Otu000911	0	0	0	0	0	0	0	0	0	0	0	2	0	0	0	0	0	0	0	0	1	0	0	0	0	0	0	0	0	0	0	0	0	0	0	0	0	0	0	0	0	0	0	0	0	0	0	0	0
Otu000912	3	0	0	0	0	0	0	0	0	3	0	0	0	0	0	0	0	0	0	0	0	0	0	0	0	0	0	0	0	0	0	0	0	0	0	0	0	0	0	0	0	0	0	1	0	0	0	0	0
Otu000913	0	0	0	0	0	0	0	0	0	0	0	0	0	0	0	0	0	0	0	0	0	0	0	0	0	0	0	0	0	0	0	0	0	0	0	0	0	0	0	0	0	0	0	0	0	0	0	0	0
Otu000914	0	0	0	0	0	0	0	0	0	0	0	0	0	0	0	0	0	0	0	0	0	0	0	0	0	0	0	0	0	0	0	0	0	0	0	0	0	0	0	0	0	0	0	0	0	0	0	0	0
Otu000915	0	0	0	0	0	0	0	0	0	0	0	0	0	0	0	0	0	0	0	0	0	0	0	0	0	0	0	0	0	0	0	0	0	0	0	0	0	0	0	0	0	0	0	0	0	0	0	0	0
Otu000916	0	1	0	0	0	0	0	1	0	0	0	0	0	0	0	0	0	0	0	0	0	0	0	0	0	0	0	0	0	0	0	0	0	0	0	0	0	0	0	0	0	0	0	0	0	0	0	0	0
Otu000917	36	0	0	0	0	0	0	0	0	39	0	0	0	0	0	0	0	0	0	0	0	0	0	0	0	0	0	0	0	0	0	0	0	0	0	0	0	0	0	0	0	0	0	0	0	0	0	0	0
Otu000918	0	0	0	0	5	0	0	0	0	0	0	0	0	0	0	0	0	1	0	0	2	0	2	0	0	0	0	0	0	0	0	0	0	0	2	0	0	0	0	0	0	0	0	2	3	0	2	3	2
Otu000919	0	0	0	0	0	0	0	0	0	0	0	0	0	0	0	6	0	0	0	3	0	0	0	0	0	0	0	0	0	3	0	0	0	0	25	0	0	0	0	0	0	0	0	0	0	0	0	0	0
Otu000920	0	0	0	0	0	0	0	0	0	0	0	0	0	0	0	0	0	0	0	0	0	0	0	0	0	0	0	0	0	0	0	0	0	0	0	0	0	0	0	0	0	1	0	0	0	0	0	0	0
Otu000921	6	0	0	0	0	0	0	0	0	3	0	0	0	0	0	0	0	0	0	0	0	0	0	0	0	0	0	0	0	0	7	0	0	0	0	0	0	0	0	0	0	0	0	0	0	0	0	0	0
Otu000922	0	0	0	0	0	0	0	0	0	0	0	0	0	0	0	0	0	0	0	0	0	0	0	0	0	0	0	0	0	0	0	0	0	0	0	0	0	0	0	0	0	5	0	0	0	0	0	0	0
Otu000923	0	0	0	0	0	0	0	0	0	0	0	0	0	0	0	0	0	0	0	0	0	0	0	0	0	0	0	0	0	0	0	0	0	0	0	0	0	0	0	0	0	0	0	0	0	0	0	0	0
Otu000924	0	0	0	0	2	0	0	0	0	0	0	0	0	0	0	0	0	0	0	0	1	0	3	1	0	0	0	0	0	0	0	1	0	0	0	0	0	0	0	0	0	0	0	1	3	0	0	0	0
Otu000925	0	0	0	0	0	0	0	0	0	0	0	0	0	0	0	0	0	0	0	0	0	0	0	0	0	0	0	0	0	0	0	0	0	0	0	0	0	0	0	0	0	0	0	0	0	0	0	0	0
Otu000926	0	0	0	0	0	0	0	0	0	0	0	0	0	0	0	0	0	0	0	0	2	0	0	0	0	0	0	0	0	0	0	0	0	0	0	0	0	0	0	0	0	0	0	0	0	0	0	0	0
Otu000927	0	0	0	0	0	0	0	0	0	0	0	0	0	0	0	0	0	0	1	0	0	0	0	0	0	0	0	0	0	0	0	0	0	0	0	0	0	0	0	0	0	0	0	0	0	0	0	0	0
Otu000928	0	0	0	0	0	0	0	0	0	0	0	0	0	0	0	0	0	0	0	0	0	0	0	0	0	0	0	0	0	0	0	0	0	0	0	0	0	0	0	0	0	0	0	0	0	0	0	0	0
Otu000929	0	0	0	0	0	0	0	0	0	0	0	0	0	0	0	0	0	0	0	0	0	0	0	0	0	0	0	0	0	0	0	0	0	0	0	0	0	0	0	0	0	0	0	0	0	0	0	0	0
Otu000930	0	0	0	0	0	0	0	0	0	0	0	0	0	0	0	0	0	0	0	0	0	0	0	0	1	0	0	0	58	0	0	0	0	0	0	0	0	0	0	0	0	0	0	0	0	0	0	0	0
Otu000931	0	0	0	0	0	0	0	0	0	0	0	0	0	0	0	0	0	0	0	0	0	0	0	0	0	0	0	0	0	0	5	0	1	0	0	0	1	1	0	1	0	0	0	0	0	0	0	0	0
Otu000932	0	0	0	0	3	0	0	0	0	0	0	1	0	0	0	0	0	0	0	0	0	0	0	0	0	0	0	0	0	0	0	0	0	0	0	0	0	0	0	0	0	0	0	0	0	0	0	0	0
Otu000933	2	0	0	0	0	0	0	0	0	0	0	0	0	0	0	0	0	0	0	0	0	0	0	0	0	0	0	0	0	0	0	0	0	0	0	0	0	0	0	0	0	0	0	0	0	0	0	0	0
Otu000934	0	0	0	0	0	0	0	0	0	0	0	0	0	0	0	0	0	0	0	0	0	0	0	0	0	0	0	0	0	0	6	0	0	0	0	0	0	0	0	0	0	0	0	0	0	0	0	0	0
Otu000935	0	0	0	0	3	0	0	0	0	0	0	1	0	0	0	0	0	0	0	0	1	0	1	1	0	0	0	0	0	0	0	0	1	0	0	0	0	0	0	0	0	0	0	0	2	1	0	3	0
Otu000936	37	0	0	0	0	0	0	0	0	41	0	0	0	0	0	0	0	0	0	0	0	0	0	0	0	0	0	0	0	0	0	0	0	0	0	0	0	0	0	0	0	0	0	0	0	0	0	0	0
Otu000938	0	0	0	0	0	0	0	0	0	0	0	0	0	0	0	0	0	0	0	0	0	1	0	0	0	0	0	0	0	0	0	0	0	0	0	0	0	0	0	0	0	0	0	0	0	0	0	0	0
Otu000939	0	0	0	0	0	0	0	0	0	0	0	0	0	0	0	0	0	0	0	0	0	0	0	0	0	0	0	0	0	0	0	0	0	0	0	0	0	0	0	0	0	0	0	0	0	0	0	0	0
Otu000940	0	0	0	0	0	0	0	0	0	0	0	0	0	0	0	0	0	0	0	0	0	0	0	0	0	0	0	0	0	0	5	0	0	3	0	0	0	0	0	0	0	0	0	0	0	0	0	0	0
Otu000941	0	0	0	0	0	0	0	0	0	0	0	0	0	0	0	0	0	0	0	0	0	0	0	0	0	0	0	0	0	0	5	0	2	0	0	0	3	2	0	2	0	0	0	0	1	0	0	0	0
Otu000943	0	0	0	0	2	0	0	0	0	0	0	0	0	0	0	0	0	0	0	0	0	0	0	0	0	0	0	0	0	0	0	0	0	0	0	0	0	0	0	0	0	0	0	0	0	0	0	0	0
Otu000944	44	0	0	0	0	0	0	0	0	25	0	0	0	0	0	0	0	0	0	0	0	0	0	0	0	0	0	0	0	0	0	0	0	0	0	0	0	0	0	0	0	0	0	0	0	0	0	0	0
Otu000945	0	0	0	0	0	0	0	0	0	0	0	0	0	0	0	0	0	0	0	0	0	0	0	0	0	0	0	0	0	0	0	0	0	0	0	0	0	0	6	0	9	0	0	0	0	0	0	0	0
Otu000946	0	0	0	0	0	0	0	0	0	0	0	0	1	0	1	0	0	1	0	0	0	0	0	0	0	0	0	0	0	0	0	0	0	0	0	0	0	0	0	0	0	0	0	0	0	0	0	0	0
Otu000947	0	0	0	0	0	0	0	0	0	0	0	0	0	0	0	0	0	0	0	0	0	0	0	0	0	0	0	0	0	0	0	0	0	0	0	0	0	0	0	0	0	0	0	0	0	0	0	0	0
Otu000948	28	0	0	0	0	0	0	0	0	41	0	0	0	0	0	0	0	0	0	0	0	0	0	0	0	0	0	0	0	0	0	0	0	0	0	0	0	0	0	0	0	0	0	0	0	0	0	0	0
Otu000949	0	0	0	0	1	0	0	0	0	0	0	0	0	0	0	0	0	0	0	0	0	0	2	0	0	0	0	0	0	0	0	1	0	0	1	0	0	0	0	0	0	0	0	2	2	1	0	0	1
Otu000950	0	0	1	0	4	0	0	0	0	0	0	1	0	1	0	0	0	0	0	0	2	0	2	0	0	0	0	0	0	0	0	2	0	0	1	0	0	0	0	0	0	0	0	3	0	0	0	0	0
Otu000951	0	1	0	0	0	0	0	0	0	0	0	2	0	0	1	0	0	0	0	0	0	0	0	0	0	0	0	0	0	0	0	0	0	0	0	0	0	0	0	0	0	6	0	0	0	0	0	2	0
Otu000952	0	1	1	0	0	0	0	0	0	0	0	0	0	0	0	0	0	0	0	0	0	0	5	0	0	0	0	0	0	0	0	1	0	0	0	0	0	0	0	0	0	0	0	1	0	0	0	0	1
Otu000953	0	1	2	0	4	0	0	0	0	0	0	0	0	0	0	0	0	0	0	0	0	0	0	0	0	0	0	0	0	0	1	0	0	0	0	0	0	0	0	0	0	0	0	0	0	0	0	0	1
Otu000954	0	0	0	0	0	0	0	0	0	0	0	0	0	0	0	0	0	0	0	0	0	0	0	0	0	0	0	0	0	0	0	0	0	0	0	0	0	0	0	0	0	0	0	0	0	0	0	0	0
Otu000955	0	0	0	0	0	0	0	0	0	0	0	0	0	0	0	0	0	0	0	0	0	0	0	0	0	0	0	0	0	0	0	0	0	0	0	0	0	0	0	0	0	0	0	0	0	0	0	0	0
Otu000956	0	0	0	0	0	0	0	0	0	0	0	0	0	0	0	0	0	0	0	0	0	0	0	0	0	0	0	0	0	0	0	0	0	0	0	0	0	0	0	0	0	4	0	0	0	0	0	0	0
Otu000957	0	0	0	0	0	0	0	0	0	0	0	0	0	0	0	0	0	0	0	2	0	0	0	6	0	0	0	0	0	4	0	0	0	0	3	0	0	0	0	0	0	0	0	0	0	0	0	0	0
Otu000958	24	0	0	0	0	0	0	0	0	31	0	0	0	0	0	0	0	0	0	0	0	0	0	0	0	0	0	0	0	0	0	0	0	0	0	0	0	0	0	0	0	0	0	0	0	0	0	0	0
Otu000959	0	1	0	0	0	0	0	0	0	0	0	0	0	0	1	0	2	0	0	0	0	0	0	0	0	0	0	0	0	0	0	0	0	3	0	2	0	0	0	0	0	1	0	0	0	0	0	0	0
Otu000960	1	0	0	1	0	0	0	0	0	0	0	0	0	0	0	0	0	0	0	0	0	0	0	0	0	0	0	0	0	0	0	0	0	0	0	0	0	0	0	0	0	0	0	0	0	0	0	0	0
Otu000961	0	0	0	0	0	0	0	0	0	0	0	1	0	0	0	0	0	0	0	0	0	0	0	0	0	0	0	0	0	0	0	0	0	0	0	0	0	0	0	0	0	5	0	0	0	0	0	4	0
Otu000964	0	0	0	0	0	0	0	0	0	0	0	0	0	0	0	0	0	0	0	0	0	0	0	0	0	0	0	0	0	0	1	0	0	0	0	0	0	0	0	0	0	0	0	0	0	0	0	0	0
Otu000965	9	0	0	0	0	0	0	0	0	37	0	0	0	0	0	0	0	0	0	0	0	0	0	0	0	0	0	0	0	0	0	0	0	0	0	0	0	0	0	0	0	0	0	0	0	0	0	0	0
Otu000966	0	0	0	0	0	0	0	0	0	0	0	0	0	0	0	0	0	0	0	0	0	0	0	0	0	0	0	0	0	0	0	0	0	0	0	0	0	0	0	0	0	0	0	0	0	0	0	0	0
Otu000967	0	0	0	0	0	0	0	0	0	0	0	0	0	0	0	0	0	1	0	0	0	0	0	0	0	0	0	0	0	0	5	0	6	0	0	0	4	2	0	3	0	0	0	0	0	0	0	0	0
Otu000968	0	0	0	0	0	0	0	0	0	0	58	0	0	0	0	0	0	0	0	0	0	0	0	0	0	0	0	0	0	0	0	0	0	0	0	0	0	0	0	0	0	0	0	0	0	0	0	0	0
Otu000969	0	0	0	0	0	0	0	0	0	0	0	0	0	0	0	0	0	0	0	0	0	0	1	2	0	0	0	0	0	0	0	0	0	0	0	0	0	0	0	0	0	0	0	1	0	0	0	0	0
Otu000970	0	0	0	0	0	0	0	0	0	0	0	0	0	0	0	0	0	0	0	0	0	0	0	0	0	0	0	0	0	0	0	0	0	0	0	0	0	0	0	0	0	0	0	0	0	0	0	0	0
Otu000971	0	0	0	0	1	0	0	0	0	0	0	2	0	0	0	0	0	0	0	0	0	0	0	5	0	0	0	0	0	0	0	0	0	0	0	0	0	0	0	0	0	0	0	0	0	0	0	0	0
Otu000972	0	0	0	0	0	0	0	0	0	0	0	0	0	0	0	0	0	0	0	0	0	0	0	0	0	0	0	0	0	0	0	0	0	0	0	0	0	0	0	0	0	0	0	0	0	0	0	0	0
Otu000973	0	0	0	0	0	0	0	0	0	0	0	0	0	0	0	0	0	0	0	0	0	0	0	0	0	0	0	0	0	0	0	0	0	0	0	0	0	0	0	0	0	0	0	0	0	0	0	0	0
Otu000974	0	0	0	0	0	0	0	0	0	0	0	0	0	0	0	0	0	0	0	0	0	0	0	0	0	0	0	0	0	0	0	0	0	0	0	0	0	0	0	0	0	0	0	0	0	0	0	0	0
Otu000975	0	0	0	0	0	0	0	0	0	0	0	0	0	0	0	0	0	0	0	10	0	0	0	5	0	0	0	0	0	10	0	0	0	0	4	0	0	0	0	0	0	0	0	0	0	0	0	0	0
Otu000976	0	0	0	0	0	0	0	0	0	0	0	0	0	0	0	0	0	0	0	0	0	0	4	0	0	0	0	0	0	0	0	0	0	0	0	0	0	0	0	0	0	0	0	0	0	0	0	0	0
Otu000977	0	0	0	0	1	0	0	0	0	0	0	1	0	0	0	0	0	0	1	1	0	0	0	5	0	0	0	0	0	2	0	0	0	0	6	0	0	0	0	0	0	0	0	0	0	0	0	0	0
Otu000978	0	0	0	0	0	0	0	0	0	0	0	0	0	0	2	0	0	1	0	0	0	0	0	0	0	0	0	0	0	0	1	0	6	0	0	0	1	0	0	6	0	0	0	0	0	0	0	0	0
Otu000979	0	0	0	0	0	0	0	0	0	0	0	0	0	0	0	0	0	0	0	0	0	0	0	0	0	0	0	0	0	0	0	0	0	0	0	0	0	0	0	0	3	0	0	0	0	0	0	0	0
Otu000980	0	0	0	0	0	0	0	0	0	0	0	0	0	0	0	0	0	0	0	0	0	0	0	0	0	0	0	0	0	0	0	0	0	0	0	0	0	0	0	0	0	0	0	0	0	0	0	0	0
Otu000981	0	0	0	0	0	0	0	0	0	0	0	0	0	0	0	0	0	0	0	0	0	0	0	0	0	0	0	0	0	0	0	0	0	0	0	0	0	0	0	0	0	1	0	0	0	0	0	0	0
Otu000982	0	0	0	0	0	0	0	0	0	0	0	0	0	0	0	0	0	0	0	0	0	0	0	0	0	0	0	0	0	0	0	0	0	0	0	0	0	0	0	0	0	0	0	0	0	0	0	0	0
Otu000983	0	0	0	0	1	0	0	0	0	0	0	1	0	3	0	0	0	0	0	4	0	0	0	0	0	0	0	0	0	0	0	0	0	0	0	0	0	0	0	0	0	0	0	0	0	0	0	0	0
Otu000984	0	0	0	0	0	0	0	0	0	0	0	0	0	0	0	0	0	0	0	0	0	0	0	0	0	0	0	0	0	0	0	0	0	0	0	0	0	0	0	0	0	0	0	0	0	0	0	0	0
Otu000985	0	0	0	0	0	0	0	0	0	0	0	0	0	0	0	0	0	0	0	0	0	0	0	0	0	0	0	0	0	0	0	0	0	0	0	0	0	0	0	0	0	0	0	0	0	0	0	0	0
Otu000986	0	0	0	0	0	0	0	0	0	0	0	0	0	0	0	0	0	0	1	0	0	2	0	0	0	0	0	0	0	0	0	0	0	0	0	0	0	0	0	0	0	0	0	0	0	0	0	0	0
Otu000987	0	0	0	0	0	0	0	0	1	0	0	0	0	0	0	0	0	0	0	0	0	0	0	0	0	0	0	0	0	0	0	0	0	0	0	0	0	0	0	0	0	0	0	0	0	0	0	0	0
Otu000988	0	0	0	0	0	0	0	0	0	0	0	0	0	0	0	0	0	0	1	0	0	0	0	0	0	0	0	0	0	0	0	0	0	0	0	0	0	0	0	0	0	0	0	0	0	0	0	0	0
Otu000989	0	0	0	0	0	0	0	0	0	0	0	0	0	0	0	0	0	0	0	0	0	0	21	0	0	0	0	0	0	0	0	9	0	0	0	0	0	9	0	7	0	0	0	0	0	0	0	0	0
Otu000990	0	0	4	0	0	0	0	0	0	0	0	1	0	0	0	0	0	1	0	0	1	1	0	5	0	0	0	0	0	10	0	0	0	0	9	0	0	0	0	0	0	0	0	0	0	0	1	0	0
Otu000991	0	0	0	0	0	0	0	0	0	5	0	0	0	0	0	0	0	0	0	0	0	0	0	0	0	0	0	0	0	0	0	0	0	0	0	0	0	0	0	0	0	0	0	0	0	0	0	0	0
Otu000992	0	1	1	0	0	0	0	0	0	0	0	1	0	0	0	0	0	0	0	0	0	0	2	0	0	0	0	0	0	1	0	2	0	0	0	0	0	0	0	0	0	0	0	0	1	0	1	2	2
Otu000993	0	0	0	0	0	0	0	0	0	0	0	0	0	0	0	0	0	0	80	0	0	1	0	0	0	0	0	0	0	0	0	0	0	0	0	0	0	0	0	0	0	0	0	0	0	0	0	0	0
Otu000994	0	0	0	0	1	0	0	0	0	0	0	0	0	0	0	0	0	0	0	0	0	0	1	1	0	0	0	0	1	1	0	0	0	0	0	0	0	0	0	0	0	0	0	0	0	0	0	0	0
Otu000995	0	0	0	0	0	0	0	0	0	17	0	0	0	0	0	0	0	0	0	0	0	0	0	0	0	0	0	0	0	0	0	0	0	0	0	0	0	0	0	0	0	0	0	0	0	0	0	0	0
Otu000996	0	0	0	0	1	0	0	0	0	0	0	0	0	0	0	0	0	0	0	0	0	0	0	1	0	0	0	0	0	6	0	1	0	0	1	0	0	0	0	0	0	0	0	0	0	0	0	0	0
Otu000997	0	0	0	0	2	0	0	0	0	0	0	0	0	0	0	0	0	0	0	0	2	0	0	1	0	0	0	0	0	0	0	0	0	0	0	0	0	0	0	0	0	0	0	1	2	0	1	0	3
Otu000998	0	0	0	0	0	0	0	0	0	0	0	0	0	0	0	0	0	0	0	0	0	0	0	0	0	0	0	0	0	0	5	0	1	0	0	0	0	1	0	0	0	0	0	0	0	0	0	0	0
Otu000999	0	0	0	0	0	0	0	0	0	0	0	0	0	0	0	0	0	0	0	0	0	0	0	0	0	0	0	0	0	0	0	0	0	0	0	0	0	0	0	0	0	0	0	0	0	0	0	0	0
Otu001000	0	0	0	0	0	0	0	0	0	0	0	0	0	0	0	0	0	0	0	0	0	0	0	0	0	0	0	0	0	0	0	0	0	0	0	0	0	0	0	0	0	0	0	0	0	0	0	0	0
Otu001001	0	0	0	0	0	0	0	0	0	0	0	0	0	0	0	0	0	0	0	0	0	0	0	0	0	0	0	0	0	0	0	0	0	0	0	0	0	0	0	0	0	0	0	0	0	0	0	0	0
Otu001002	0	0	0	0	0	0	0	0	0	0	0	0	0	0	0	0	0	0	0	0	0	0	0	0	0	0	0	0	0	0	0	0	0	0	0	0	0	0	0	0	0	0	0	0	0	0	0	0	0
Otu001003	0	0	0	0	0	0	0	0	0	0	0	0	0	0	0	0	0	0	0	0	0	0	0	0	0	0	0	0	0	0	0	0	0	0	0	0	0	0	0	0	0	0	0	0	0	0	0	0	0
Otu001004	0	0	0	0	0	0	0	0	0	0	0	0	0	0	0	0	0	0	0	0	0	0	0	0	0	0	0	0	0	0	0	0	0	0	0	0	0	0	0	0	0	0	0	0	0	0	0	0	0
Otu001005	0	0	0	0	0	0	0	0	0	0	0	0	0	0	0	0	0	0	0	0	0	0	0	0	0	0	0	0	0	0	0	0	0	0	0	0	0	0	0	0	0	0	0	0	0	0	0	0	0
Otu001006	13	0	0	0	0	0	0	0	0	41	0	0	0	0	0	0	0	0	0	0	0	0	0	0	0	0	0	0	0	0	0	0	0	0	0	0	0	0	0	0	0	0	0	0	0	0	0	0	0
Otu001007	0	0	0	0	1	0	0	0	0	0	0	1	0	0	0	0	3	0	0	0	0	0	0	0	0	0	0	0	0	0	0	0	0	0	0	0	0	0	0	0	0	0	0	0	0	0	0	0	1
Otu001008	0	1	0	0	0	0	1	0	1	0	0	0	0	0	0	0	0	0	0	0	0	0	0	0	0	0	0	0	0	0	0	0	0	0	0	0	0	0	0	0	0	0	0	0	0	0	0	0	0
Otu001009	0	0	0	0	0	0	0	0	0	0	0	0	0	0	0	0	0	0	0	0	0	0	0	0	0	0	0	0	0	0	0	0	0	0	0	0	0	0	0	0	0	0	0	0	0	0	0	0	0
Otu001011	0	5	0	0	0	0	0	0	0	0	1	0	2	0	0	0	1	0	0	0	0	0	0	0	0	0	0	0	0	0	0	0	0	0	0	0	0	0	0	0	0	0	0	0	0	0	0	1	0
Otu001012	0	0	0	0	0	0	0	2	0	0	0	0	0	0	0	0	0	0	0	0	0	0	0	0	0	0	0	0	0	0	0	0	0	0	0	0	0	0	0	0	0	0	0	0	0	0	0	0	0
Otu001013	0	0	0	0	0	0	0	0	0	0	0	1	0	0	0	0	0	1	0	0	1	0	0	0	0	0	0	0	0	0	0	0	0	0	0	0	0	0	0	0	0	0	0	0	0	0	0	0	0
Otu001014	0	0	0	0	0	0	0	0	0	0	0	0	0	0	0	0	0	0	2	0	0	3	0	0	0	0	0	0	0	0	0	0	0	0	0	0	0	1	0	1	0	0	0	0	0	0	0	0	0
Otu001015	36	0	0	0	0	0	0	0	0	51	0	0	0	0	0	0	0	0	0	0	0	0	0	0	0	0	0	0	0	0	0	0	0	0	0	0	0	0	0	0	0	0	0	0	0	0	0	0	0
Otu001016	0	0	0	0	0	0	0	0	0	0	0	0	0	0	0	0	0	0	0	0	0	0	0	0	0	0	0	0	0	0	0	0	0	0	0	0	0	0	0	0	0	0	0	0	0	0	0	0	0
Otu001017	0	0	0	0	0	0	0	0	0	0	0	0	0	0	0	0	0	0	0	0	0	0	0	0	0	2	0	3	0	0	0	0	0	0	0	0	0	0	0	0	0	0	0	0	0	4	0	0	0
Otu001018	0	0	0	0	0	0	0	0	0	0	0	0	0	0	0	0	0	0	10	0	0	1	0	0	0	0	0	0	0	0	0	0	0	0	0	0	0	0	0	0	0	0	0	0	0	0	0	0	0
Otu001019	0	0	0	0	0	0	0	0	0	0	0	0	0	0	0	0	0	0	0	0	0	0	0	0	0	0	0	0	0	0	0	0	0	0	0	0	0	0	0	0	0	0	0	0	0	0	0	0	0
Otu001020	0	0	0	0	0	0	0	0	0	0	0	0	0	0	0	0	0	0	0	0	0	0	0	0	0	0	0	0	0	0	0	0	0	0	0	0	0	0	0	0	0	0	0	0	0	0	0	0	0
Otu001021	0	0	0	0	0	0	0	7	0	0	0	0	0	0	0	0	0	0	1	0	0	1	0	0	0	0	0	0	0	0	1	0	15	0	0	0	3	5	0	1	0	0	0	0	0	0	0	0	0
Otu001022	0	0	0	0	0	0	0	0	0	0	0	0	0	0	0	0	0	0	0	0	0	0	0	0	0	0	0	0	0	0	0	0	0	0	0	0	0	0	0	0	0	0	0	0	0	0	0	0	0
Otu001023	0	0	0	0	0	0	0	1	0	0	0	0	0	0	0	0	0	0	0	0	0	0	0	0	0	0	0	0	0	0	1	0	0	0	0	0	0	0	0	0	0	0	0	0	0	0	0	0	0
Otu001024	0	0	0	0	1	0	0	0	1	0	0	0	0	0	0	0	0	0	0	0	0	0	0	0	0	0	0	0	0	0	0	0	0	0	0	0	0	0	0	0	0	0	0	0	0	0	0	0	0
Otu001025	0	0	0	0	0	0	0	0	0	0	0	1	0	0	1	0	0	0	1	1	0	0	0	3	0	0	0	0	1	3	0	0	0	0	1	0	0	0	0	0	0	0	0	0	0	0	0	0	0
Otu001027	0	0	0	0	1	0	0	0	0	0	0	0	0	0	0	0	0	0	0	0	0	0	0	0	0	0	0	0	0	0	0	0	0	0	0	0	0	0	0	0	0	0	0	0	0	0	0	0	0
Otu001029	0	0	0	0	0	0	0	0	0	0	0	1	0	0	0	0	7	0	0	0	0	0	0	0	0	0	0	0	0	0	0	0	0	0	0	0	0	0	0	0	0	0	0	0	0	0	0	0	0
Otu001030	0	0	0	0	0	0	0	0	0	0	0	0	0	0	0	0	0	0	0	0	0	0	0	0	0	0	0	0	0	0	0	0	0	0	0	0	0	0	0	0	0	0	0	0	0	0	0	0	0
Otu001031	0	1	0	0	0	0	0	0	0	0	0	0	0	0	0	0	0	0	0	0	0	0	0	0	0	0	0	0	0	0	0	0	0	0	0	0	0	0	0	0	0	0	0	0	0	0	0	0	0
Otu001032	0	0	0	0	2	0	0	0	0	0	0	2	0	0	0	0	0	1	0	0	0	0	1	0	0	0	0	0	0	1	0	3	0	0	0	0	0	0	0	0	0	0	0	5	1	0	0	1	2
Otu001033	19	0	0	0	0	0	0	0	0	26	0	0	0	0	0	0	0	0	0	0	0	0	0	0	0	0	0	0	0	0	0	0	0	0	0	0	0	0	0	0	0	0	0	0	0	0	0	0	0
Otu001034	0	0	0	0	0	0	0	0	0	0	0	0	0	0	0	0	0	0	0	0	0	2	0	0	0	0	0	0	0	0	0	0	0	0	0	0	0	0	0	0	0	0	0	0	0	0	0	0	0
Otu001035	0	0	0	0	0	0	0	0	0	0	0	0	0	0	0	0	0	0	0	0	0	0	0	0	0	0	0	0	0	0	0	0	0	4	0	95	0	0	0	0	0	0	0	0	0	0	0	0	0
Otu001036	0	0	0	0	2	0	0	0	0	0	0	0	0	0	0	0	0	0	0	0	1	0	1	0	0	0	0	0	0	0	0	1	0	0	0	0	0	0	0	0	0	0	0	1	0	1	0	0	0
Otu001037	0	0	1	0	0	0	0	0	0	0	0	0	0	0	0	0	0	0	0	0	0	0	0	0	0	0	0	0	0	0	0	0	0	0	0	0	0	0	0	0	0	0	0	0	0	0	1	1	1
Otu001038	0	0	0	0	0	0	0	0	0	0	0	0	0	0	0	0	0	0	0	0	0	0	0	0	0	0	0	0	0	0	1	0	0	0	0	0	0	0	0	0	0	0	0	0	0	0	0	0	0
Otu001039	17	0	0	0	0	0	0	0	0	7	0	0	0	0	0	0	0	0	0	0	0	0	0	0	0	0	0	0	0	0	0	0	0	0	0	0	0	0	0	0	0	0	0	0	0	0	0	0	0
Otu001040	0	0	0	0	1	0	0	0	0	0	0	0	0	0	0	0	0	0	0	1	0	0	0	4	0	0	0	0	0	4	0	0	0	0	5	0	0	0	0	0	0	0	0	0	0	0	0	0	0
Otu001041	29	0	0	0	0	0	0	0	0	29	0	0	0	0	0	0	0	0	0	0	0	0	0	0	0	0	0	0	0	0	0	0	0	0	0	0	0	0	0	0	0	0	0	0	0	0	0	0	0
Otu001042	34	0	0	0	0	0	0	0	0	34	0	0	0	0	0	0	0	0	0	0	0	0	0	0	0	0	0	0	0	0	0	0	0	0	0	0	0	0	0	0	0	0	0	0	0	0	0	0	0
Otu001043	0	0	0	0	0	0	1	0	3	2	0	0	0	0	0	0	0	0	0	0	0	0	0	0	0	0	0	0	0	0	2	0	0	0	0	0	0	0	0	0	0	0	0	0	0	0	0	0	0
Otu001044	0	0	0	0	0	0	0	0	0	0	0	0	0	0	0	0	0	0	0	0	0	0	0	0	0	0	0	0	0	0	0	0	0	0	0	0	0	0	0	0	42	0	1	0	0	0	0	0	0
Otu001046	0	0	0	0	0	0	0	0	0	0	0	0	0	0	0	0	0	0	0	0	0	0	0	0	0	0	0	0	0	0	0	0	0	0	0	0	0	0	0	0	0	0	0	0	0	0	0	1	0
Otu001047	0	0	1	0	1	0	0	0	0	0	0	0	0	0	0	0	0	0	0	0	0	0	0	1	0	0	0	0	0	1	0	0	0	0	0	0	0	0	0	0	0	0	0	2	0	0	2	1	1
Otu001048	0	0	0	0	0	0	0	0	0	0	0	0	0	0	0	0	0	0	0	0	0	0	0	0	0	0	0	0	0	0	0	0	0	0	0	0	0	0	0	0	0	0	0	0	0	0	0	0	0
Otu001049	0	0	0	0	0	0	0	2	0	0	0	0	0	0	1	0	0	0	0	0	0	0	0	0	0	0	0	0	0	0	2	0	0	0	0	0	0	0	0	0	0	0	0	0	0	0	0	0	0
Otu001050	0	0	0	0	0	0	0	0	0	0	0	0	0	0	0	0	0	0	9	0	0	5	0	0	0	0	0	0	0	0	0	0	0	0	0	0	0	0	0	0	0	0	0	0	0	0	0	0	0
Otu001052	0	0	0	0	0	0	0	0	0	0	0	5	0	2	0	1	0	0	0	0	0	0	0	0	0	0	0	0	0	0	0	0	0	0	0	0	0	0	0	0	0	0	0	0	0	0	0	0	0
Otu001053	0	1	0	0	0	0	0	0	0	0	0	0	0	0	0	0	0	0	0	0	0	0	0	0	0	0	0	0	0	0	0	0	0	0	0	0	0	0	0	0	0	0	0	0	0	0	0	0	0
Otu001054	0	0	0	0	0	0	0	0	0	0	0	0	0	0	0	0	5	1	0	0	0	0	0	0	0	0	0	0	0	0	0	0	0	0	0	0	0	0	0	0	0	0	0	1	0	0	0	0	0
Otu001055	0	0	0	0	0	0	0	0	0	0	0	0	0	0	0	0	0	0	0	0	0	0	0	0	0	0	0	0	0	0	0	0	0	0	0	0	0	0	0	0	0	0	0	0	0	0	0	0	0
Otu001056	0	0	0	0	0	0	0	0	0	0	0	0	0	0	0	0	0	0	0	0	0	1	0	0	0	0	0	0	0	0	0	0	0	0	0	0	0	0	0	0	0	0	0	0	0	0	0	0	0
Otu001058	0	0	0	0	0	0	0	0	0	0	0	0	0	0	0	0	0	0	0	0	0	0	0	0	0	0	0	0	0	0	0	0	0	0	0	0	0	0	0	0	0	0	0	0	0	3	0	0	0
Otu001059	0	0	0	0	0	0	0	0	0	0	0	0	0	0	0	0	0	0	0	0	0	0	0	0	0	0	0	0	0	0	0	0	0	2	0	0	0	0	0	0	0	0	0	0	0	0	0	0	0
Otu001060	0	0	0	0	0	0	0	0	0	0	0	0	0	0	0	0	0	0	0	0	0	0	0	0	0	0	0	0	0	0	3	1	0	0	0	0	0	0	0	0	0	0	0	0	4	25	0	0	0
Otu001061	0	0	0	0	0	0	0	2	0	0	0	0	0	0	0	0	0	0	0	0	0	0	0	0	0	0	0	0	0	0	0	0	0	0	0	0	0	0	0	0	0	0	0	0	0	0	0	0	0
Otu001062	0	0	0	0	0	0	0	0	0	0	0	0	0	0	0	0	1	0	0	0	0	0	0	0	0	0	0	0	0	0	1	0	0	0	0	0	0	0	0	0	0	0	0	0	0	0	0	0	0
Otu001063	0	0	0	0	0	0	0	0	0	0	0	0	0	0	0	0	0	0	0	0	0	0	0	0	0	0	0	0	0	0	1	0	0	0	0	0	0	0	0	0	0	0	0	0	0	0	0	0	0
Otu001064	0	0	0	0	0	0	0	0	0	0	0	0	0	0	0	0	0	0	0	0	0	0	0	0	0	0	0	0	0	0	0	0	0	0	0	0	5	0	0	0	0	0	0	0	0	0	0	0	0
Otu001066	0	0	0	0	0	0	0	0	0	0	0	0	0	0	0	0	0	0	0	0	0	0	0	0	0	0	0	0	0	0	3	0	0	0	0	0	0	0	0	1	0	0	0	0	0	0	0	0	0
Otu001067	0	0	0	0	1	0	0	0	0	0	0	0	0	0	0	0	1	0	0	0	0	0	0	0	0	0	0	0	0	0	1	0	0	0	0	0	0	0	0	0	0	0	0	0	0	0	0	0	0
Otu001068	0	0	0	0	0	0	0	0	0	0	0	0	0	0	0	0	0	0	0	0	0	0	0	0	0	0	0	0	0	0	0	0	0	0	0	0	0	0	0	0	0	0	0	0	0	0	0	0	0
Otu001069	0	0	0	0	0	91	0	0	0	0	0	0	0	0	0	0	0	0	0	0	0	0	0	0	0	0	0	0	0	0	0	0	0	0	0	0	0	0	0	0	0	0	0	0	0	0	0	0	0
Otu001071	0	0	0	0	0	0	0	0	0	0	0	0	0	0	0	0	0	0	0	0	0	0	0	0	0	0	0	0	0	0	0	0	0	0	0	0	0	0	0	0	0	0	0	0	0	0	0	0	0
Otu001072	29	0	0	0	0	0	0	0	0	25	0	0	0	0	0	0	0	0	0	0	0	0	0	0	0	0	0	0	0	0	0	0	0	0	0	0	0	0	0	0	0	0	0	0	0	0	0	0	0
Otu001073	0	0	0	0	0	0	0	0	0	0	0	0	0	0	0	0	0	0	0	0	0	0	0	0	0	0	0	1	0	0	0	0	0	0	0	0	0	0	0	0	0	0	0	0	0	4	0	0	0
Otu001074	0	0	0	0	0	0	0	0	0	0	0	0	0	0	0	0	0	0	0	0	0	0	0	0	0	0	0	0	0	0	0	0	0	0	0	0	0	0	0	0	0	0	0	0	0	0	0	0	0
Otu001076	0	0	0	0	0	0	0	0	0	0	0	0	0	0	0	0	0	1	0	0	1	0	0	0	0	0	0	0	0	0	0	0	0	0	0	0	0	0	0	0	0	0	0	0	0	0	0	0	0
Otu001077	0	0	0	0	0	0	0	0	0	0	0	0	0	0	0	0	0	0	0	0	0	0	0	0	0	0	0	0	0	0	0	0	0	0	0	0	0	0	0	0	0	0	0	0	0	0	0	0	0
Otu001078	0	0	0	0	0	0	0	0	0	0	0	0	0	0	0	0	0	0	0	0	0	0	0	0	0	0	0	0	0	0	1	0	0	0	0	0	0	0	0	0	0	0	0	0	0	0	0	0	0
Otu001079	0	0	0	0	0	0	0	0	0	0	0	0	0	0	0	0	0	2	0	0	0	0	0	0	0	0	0	0	0	0	4	0	2	0	0	0	2	0	0	0	0	0	0	0	1	0	0	0	0
Otu001080	0	0	0	0	0	0	0	1	0	1	1	0	0	0	0	0	0	0	0	0	1	0	0	0	0	0	0	0	0	0	0	0	0	0	0	0	0	0	0	0	0	0	0	0	0	0	0	0	0
Otu001081	0	0	0	0	0	0	0	0	0	0	0	0	0	0	1	0	0	0	0	0	0	0	0	0	0	0	0	0	0	0	0	0	0	0	0	0	0	0	0	0	0	0	0	0	0	0	0	0	0
Otu001082	0	0	0	0	0	7	0	0	0	0	0	0	0	0	0	1	0	0	0	3	0	0	0	3	0	0	0	0	0	0	0	0	0	0	5	0	0	1	0	1	0	0	0	0	0	0	0	0	0
Otu001083	0	0	0	0	0	0	0	0	0	0	0	0	0	0	0	0	0	0	1	0	0	0	0	0	0	0	0	0	0	0	0	0	0	0	0	0	0	0	0	0	0	0	0	0	0	0	0	0	0
Otu001084	0	0	0	2	0	0	0	0	0	0	0	0	0	0	0	0	0	0	0	0	0	0	0	0	0	0	0	0	0	0	0	0	0	0	0	0	0	0	0	0	0	0	0	0	0	0	0	0	0
Otu001085	0	6	0	0	0	0	0	0	0	0	0	0	0	0	0	0	0	0	0	0	0	0	0	0	0	0	0	0	0	0	0	0	0	0	0	0	0	0	0	0	0	0	0	0	0	0	0	0	0
Otu001087	0	0	0	0	0	0	0	0	0	0	0	0	0	0	0	0	0	0	0	0	0	0	0	0	0	0	0	0	0	0	0	0	0	0	0	0	0	0	0	0	0	0	0	0	0	0	0	0	0
Otu001088	0	0	0	0	0	0	0	0	0	0	0	0	0	0	0	0	0	0	0	0	0	0	0	0	0	0	0	0	0	0	0	0	0	0	0	0	0	0	0	0	1	0	0	0	0	0	0	0	0
Otu001089	0	0	2	0	0	0	0	0	0	0	0	0	0	0	0	0	1	0	0	0	0	0	5	0	0	0	0	0	0	0	0	5	0	0	0	0	0	0	0	0	0	0	0	0	0	0	0	0	0
Otu001090	0	0	0	0	0	0	0	0	0	0	0	0	0	0	0	0	0	1	0	0	0	0	0	0	0	0	0	0	0	0	0	0	0	0	0	0	0	0	0	0	0	0	0	0	0	0	0	0	0
Otu001091	0	0	0	0	0	0	0	0	0	0	0	0	0	0	0	0	0	0	0	0	0	0	0	0	0	0	0	0	0	0	0	0	0	0	0	0	0	0	0	0	0	0	0	0	0	0	0	0	0
Otu001092	0	0	0	0	0	0	0	0	0	0	0	0	0	0	0	0	0	0	0	0	1	0	0	0	0	0	0	0	0	0	2	0	1	0	0	0	0	0	0	0	0	0	0	0	0	0	0	0	0
Otu001093	0	0	0	0	0	0	0	0	0	0	0	0	0	0	0	0	0	0	0	0	0	0	0	0	0	0	0	0	0	0	0	0	4	0	0	0	0	0	0	0	0	0	0	0	0	0	0	0	0
Otu001094	0	3	0	0	0	0	0	0	0	0	4	0	0	0	1	0	0	0	0	0	0	0	0	0	0	0	0	0	0	0	0	0	0	0	0	0	0	0	0	0	0	0	0	0	0	0	0	1	0
Otu001095	0	0	0	0	0	0	0	0	0	0	0	1	0	0	0	0	0	0	0	0	0	0	0	3	0	0	0	0	0	9	0	0	0	0	6	0	0	0	0	0	0	0	0	0	0	0	0	0	0
Otu001096	0	0	0	0	1	0	0	0	0	0	0	0	0	1	0	0	0	0	1	0	0	0	0	2	0	0	0	0	0	1	0	0	0	0	4	0	0	0	0	0	0	0	0	0	0	0	0	0	0
Otu001097	0	0	0	0	0	0	0	0	0	0	0	0	0	0	0	0	0	0	0	0	0	0	0	0	0	0	0	0	0	0	1	0	1	0	0	0	0	0	2	0	0	0	0	0	0	0	0	0	0
Otu001098	0	0	0	0	0	0	0	0	0	0	0	0	0	0	0	1	0	0	0	4	0	0	0	4	0	0	0	0	0	12	0	0	0	0	1	0	0	0	0	0	0	0	0	0	0	0	0	0	0
Otu001101	0	0	0	0	1	0	0	0	0	0	0	0	0	0	0	0	0	0	0	0	4	0	2	0	0	0	0	0	0	2	0	1	0	0	0	0	0	0	0	0	0	0	0	1	0	0	0	1	0
Otu001102	0	0	0	0	0	0	0	0	0	0	0	0	0	0	0	0	0	0	0	0	0	0	0	0	0	0	0	0	0	0	0	0	0	0	0	0	0	0	0	0	0	0	0	0	0	0	0	0	0
Otu001103	0	0	0	0	0	0	0	0	0	0	0	0	0	0	0	0	2	0	0	0	0	0	0	0	0	0	0	0	0	0	0	0	0	0	0	0	0	0	0	0	0	0	0	0	0	0	0	0	0
Otu001104	0	0	1	0	1	0	0	0	0	0	0	0	0	0	0	0	0	0	0	1	1	1	0	1	0	0	0	0	0	2	0	0	0	0	4	0	0	0	0	0	0	0	0	0	0	0	0	0	0
Otu001105	0	0	0	0	0	0	0	0	0	0	0	0	0	0	0	0	0	0	0	0	0	0	0	0	0	0	0	0	0	0	0	0	0	0	0	0	0	0	0	0	0	0	0	0	0	0	0	0	0
Otu001106	0	0	0	0	0	0	0	0	0	0	0	0	0	0	0	0	1	0	0	0	0	0	2	0	0	0	0	0	0	0	0	2	0	0	0	0	0	0	0	0	0	0	0	0	0	0	0	0	0
Otu001107	19	0	0	0	0	0	0	0	0	25	0	0	0	0	0	0	0	0	0	0	0	0	0	0	0	0	0	0	0	0	0	0	0	0	0	0	0	0	0	0	0	0	0	0	0	0	0	0	0
Otu001108	0	0	0	0	0	0	0	0	0	0	0	0	0	0	0	0	0	0	0	0	0	0	0	0	0	0	0	0	0	1	0	0	0	0	2	0	0	0	0	0	0	0	0	0	0	0	0	0	0
Otu001109	0	3	0	0	0	0	0	0	0	0	0	0	0	0	0	1	0	0	0	0	0	0	2	1	0	0	0	0	0	0	0	0	0	0	1	0	0	0	0	0	0	0	0	1	2	0	2	1	0
Otu001111	0	0	0	0	0	0	0	0	0	0	0	0	0	0	0	0	0	0	0	0	0	0	0	0	0	0	0	0	0	0	0	0	0	0	0	0	0	0	0	0	0	0	26	0	0	0	0	0	0
Otu001112	0	0	0	0	0	1	0	0	0	1	0	0	0	0	0	0	0	0	0	0	0	0	0	0	0	0	0	0	0	0	0	0	0	0	0	0	0	0	0	0	0	0	0	0	0	0	0	0	0
Otu001113	0	0	0	0	0	0	0	0	0	0	0	0	0	0	0	0	0	0	0	0	0	0	0	0	0	0	0	0	0	0	3	0	3	0	0	0	1	0	0	6	0	0	0	0	0	0	1	0	0
Otu001114	0	0	0	0	0	0	0	0	0	0	0	0	0	0	0	0	0	0	0	0	0	0	0	0	0	0	0	0	0	0	0	0	0	0	0	0	0	0	0	0	0	0	0	0	0	0	0	0	0
Otu001116	0	0	0	0	0	0	0	0	0	0	0	0	0	0	0	0	0	0	0	0	0	0	0	0	0	0	0	0	0	0	0	0	0	0	0	0	0	0	0	0	0	0	0	0	0	0	0	0	0
Otu001117	0	0	0	0	0	0	0	0	0	0	0	0	0	1	0	0	0	0	0	0	0	0	0	0	0	0	0	0	0	0	0	0	0	0	0	0	0	0	0	0	0	0	0	0	0	0	0	0	0
Otu001120	20	0	0	0	0	0	0	0	0	42	0	0	0	0	0	0	0	0	0	0	0	0	0	0	0	0	0	0	0	0	0	0	0	0	0	0	0	0	0	0	0	0	0	0	0	0	0	0	0
Otu001121	0	0	0	0	0	0	0	0	0	0	0	0	0	0	0	0	0	0	0	0	0	0	0	0	0	0	0	0	0	0	0	0	0	0	0	0	0	0	1	0	32	0	1	0	0	0	0	0	0
Otu001122	0	0	0	0	0	0	0	0	0	0	0	0	0	0	0	0	0	0	2	0	0	3	0	0	0	0	0	0	0	0	0	0	0	0	0	0	0	0	0	0	0	0	0	0	0	0	0	0	0
Otu001123	0	0	0	0	0	0	0	0	0	0	0	0	0	0	0	0	0	0	0	0	0	1	0	0	0	0	0	0	0	0	0	0	0	0	0	0	0	0	0	0	0	0	0	0	0	0	0	0	0
Otu001124	0	0	0	0	0	0	0	0	0	0	0	0	0	0	0	0	0	0	0	0	0	0	0	0	0	0	0	0	0	0	14	0	1	0	0	0	0	1	0	0	0	0	0	0	0	0	0	0	0
Otu001125	0	0	0	0	0	0	0	0	0	0	0	0	0	0	0	0	0	0	0	0	0	0	0	0	0	0	0	0	0	0	0	0	0	0	0	0	0	0	0	0	0	0	0	0	0	0	0	0	0
Otu001126	29	0	0	0	0	0	0	0	0	27	0	0	0	0	0	0	0	0	0	0	0	0	0	0	0	0	0	0	0	0	0	0	0	0	0	0	0	0	0	0	0	0	0	0	0	0	0	0	0
Otu001127	0	0	0	0	0	0	0	0	0	0	0	0	0	0	0	0	0	2	0	0	6	0	0	0	0	0	0	0	0	0	0	0	0	0	0	0	0	0	0	0	0	0	0	1	4	0	0	0	0
Otu001130	0	0	0	0	0	0	0	0	0	0	0	0	0	0	0	0	0	0	0	0	0	0	0	0	0	0	0	0	1	0	0	0	0	0	0	3	0	0	0	0	0	0	0	0	6	3	0	0	0
Otu001131	0	0	0	0	0	0	0	0	0	0	0	0	0	0	0	0	0	0	0	0	0	0	0	0	0	0	0	0	0	0	0	0	0	0	0	0	0	0	0	0	0	0	0	0	0	0	0	0	0
Otu001132	0	2	0	0	1	0	0	0	0	0	0	2	0	1	0	0	0	1	0	1	0	0	0	1	0	0	0	0	0	0	0	0	0	0	3	0	0	0	0	0	0	0	0	2	0	0	2	1	0
Otu001133	0	2	0	0	1	0	0	0	0	0	0	0	0	0	0	0	0	0	0	0	0	0	0	0	0	0	0	0	0	1	0	1	0	0	0	0	0	0	0	0	0	0	0	0	0	0	1	1	0
Otu001134	0	0	0	0	0	9	0	0	0	0	0	0	0	0	0	0	0	0	0	3	0	0	0	0	0	0	0	0	0	8	0	0	1	0	3	0	0	1	0	0	0	0	0	0	0	0	0	0	0
Otu001135	0	0	0	0	0	0	0	0	0	0	0	0	0	0	1	0	0	0	0	0	0	0	0	0	0	0	0	0	0	0	0	0	0	0	0	0	0	0	0	0	0	0	0	0	0	0	0	0	0
Otu001136	0	0	1	0	0	0	0	0	0	0	0	0	0	0	0	0	0	3	0	0	0	0	0	0	2	0	0	0	0	0	0	0	0	0	0	0	0	0	0	0	0	0	0	0	1	0	0	0	0
Otu001137	0	0	0	0	3	0	0	0	0	0	0	0	0	0	0	0	0	0	0	0	0	0	1	0	0	0	0	0	0	1	1	0	0	0	2	0	0	0	0	0	0	0	0	1	1	0	0	2	0
Otu001138	0	0	0	0	0	0	0	0	0	0	0	0	0	0	0	0	0	0	0	0	0	0	0	0	0	0	0	0	0	0	0	0	0	0	0	0	0	0	0	0	0	0	0	0	0	0	0	0	0
Otu001139	1	0	0	0	0	0	0	0	0	0	0	0	0	0	0	0	0	0	0	0	0	0	0	0	0	0	0	0	0	0	0	0	0	0	0	0	0	0	0	0	0	0	0	0	0	0	0	0	0
Otu001140	2	0	0	0	0	0	0	0	0	4	0	0	0	0	0	0	0	0	0	0	0	0	0	0	0	0	0	0	0	0	0	0	0	0	0	0	0	0	0	0	0	0	0	0	0	0	0	0	0
Otu001141	0	0	0	0	0	0	0	0	0	0	0	0	0	0	0	0	0	0	9	0	0	6	0	0	0	0	0	0	0	0	1	0	0	0	0	0	5	2	0	2	0	0	0	0	0	0	0	0	0
Otu001143	0	1	1	0	1	0	0	0	0	0	0	0	0	0	0	0	0	0	0	0	0	0	0	0	0	0	0	0	0	1	0	1	0	0	0	0	0	0	0	0	0	0	0	1	0	0	0	0	0
Otu001144	1	0	0	0	0	0	0	0	0	0	0	0	0	0	0	0	0	0	0	0	0	0	0	0	0	0	0	0	0	0	0	0	0	0	0	0	0	0	1	0	2	0	0	0	0	0	0	0	0
Otu001145	0	2	0	0	0	0	0	0	0	0	0	0	0	0	0	0	0	0	0	0	0	0	0	0	0	0	0	0	0	0	0	0	0	0	0	0	0	0	0	0	0	0	0	0	0	0	0	0	0
Otu001146	0	0	0	0	1	0	0	0	0	0	0	0	0	0	0	0	0	0	0	0	0	0	0	0	0	0	0	0	0	0	0	0	0	0	0	0	0	0	0	0	0	0	0	1	0	0	1	0	1
Otu001147	0	0	0	0	1	0	0	0	0	0	0	0	0	0	0	0	0	0	0	0	0	0	0	0	0	0	0	0	0	0	0	0	0	0	0	0	0	0	0	0	0	0	0	0	0	0	0	0	0
Otu001148	15	0	0	0	0	0	0	0	0	25	0	0	0	0	0	0	0	0	0	0	0	0	0	0	0	0	0	0	0	0	0	0	0	0	0	0	0	0	0	0	0	0	0	0	0	0	0	0	0
Otu001149	24	0	0	0	0	0	0	0	0	32	0	0	0	0	0	0	0	0	0	0	0	0	0	0	0	0	0	0	0	0	0	0	0	0	0	0	0	0	0	0	0	0	0	0	0	0	0	0	0
Otu001150	0	0	0	0	0	0	0	0	0	0	0	0	0	0	0	0	0	0	0	0	0	0	0	0	0	0	0	0	0	0	0	0	0	0	0	0	0	0	0	0	0	2	0	0	0	0	0	0	0
Otu001151	0	0	0	0	0	0	0	0	0	0	0	0	0	0	0	0	0	0	0	0	0	0	0	0	0	0	0	0	0	0	0	0	0	0	0	0	0	0	0	0	0	19	0	0	0	0	0	0	0
Otu001152	0	0	0	0	0	0	0	0	0	0	0	0	0	0	1	0	0	0	0	0	0	0	0	0	0	0	0	0	0	0	0	0	0	0	0	0	0	0	0	0	0	0	0	0	0	0	0	0	0
Otu001153	0	0	0	0	4	0	0	0	0	0	0	0	0	0	0	0	0	0	0	0	0	1	1	1	0	0	0	0	0	3	0	0	1	0	1	0	0	0	0	0	0	0	0	0	0	0	0	3	0
Otu001154	0	0	0	0	0	0	0	0	0	0	0	0	0	0	0	0	0	0	0	0	0	0	0	0	0	0	0	0	0	0	0	0	0	0	0	0	0	0	0	0	0	0	0	0	0	0	0	0	0
Otu001155	0	0	0	0	0	0	0	0	0	0	0	0	0	0	0	0	0	0	0	0	0	0	0	0	0	0	0	0	0	0	0	0	0	0	0	0	0	0	0	0	0	0	0	0	0	0	0	0	0
Otu001157	0	0	0	0	0	0	0	0	0	0	0	0	0	0	0	0	0	0	0	0	0	0	5	0	0	0	0	0	0	0	0	2	1	0	0	0	2	0	0	1	0	0	0	3	0	0	2	0	4
Otu001158	0	0	0	0	0	0	0	0	0	0	0	0	0	0	0	0	0	0	0	0	0	0	0	0	0	0	0	0	0	0	0	0	0	0	0	0	0	0	0	0	0	0	0	0	0	0	0	0	0
Otu001159	0	0	0	0	0	0	0	0	0	0	0	0	0	0	1	0	0	0	0	0	1	0	0	0	0	0	0	0	0	0	0	0	0	0	0	0	0	0	0	0	0	0	0	0	0	0	0	0	0
Otu001160	33	0	0	0	0	0	0	0	0	39	0	0	0	0	0	0	0	0	0	0	0	0	0	0	0	0	0	0	0	0	0	0	0	0	0	0	0	0	0	0	0	0	0	0	0	0	0	0	0
Otu001162	0	0	0	0	0	0	0	0	0	0	0	0	0	0	0	0	0	0	0	0	0	0	0	0	0	0	0	0	0	0	0	1	0	0	0	0	0	0	0	0	0	0	0	1	0	0	0	0	0
Otu001163	0	0	0	0	0	0	0	0	0	0	0	0	0	0	0	0	0	0	0	0	0	0	0	0	0	0	0	0	0	0	0	0	0	0	0	0	0	0	0	0	0	0	0	0	0	0	0	0	0
Otu001165	0	0	0	0	0	0	0	0	0	0	0	0	0	0	0	0	0	0	0	0	0	0	0	0	0	0	0	0	0	0	0	0	0	0	0	0	0	0	0	0	0	0	0	0	0	0	0	0	0
Otu001167	0	0	0	0	0	0	0	0	0	0	0	0	0	0	0	0	0	0	0	0	0	0	0	0	0	0	0	2	0	0	0	0	0	0	0	0	0	0	0	0	0	0	0	0	0	0	0	0	0
Otu001168	0	0	0	0	0	0	0	0	0	0	0	0	0	0	1	0	0	0	0	0	0	0	0	0	0	0	0	0	0	0	3	0	0	0	0	0	2	0	0	1	0	0	0	0	0	0	0	0	0
Otu001169	0	0	0	0	0	0	0	0	0	0	0	0	0	0	0	0	0	0	0	0	0	0	0	0	0	0	0	0	0	0	3	0	0	0	0	0	1	0	0	0	0	0	0	0	0	0	0	0	0
Otu001170	0	0	0	0	0	0	0	0	0	0	0	2	0	0	0	0	0	0	0	0	0	0	0	0	0	0	0	0	0	0	0	0	0	0	0	0	0	0	0	0	0	0	0	0	0	0	0	0	0
Otu001171	0	0	0	0	0	0	0	0	0	0	0	0	0	0	0	0	0	0	0	0	0	0	0	0	0	0	0	0	0	0	0	0	0	0	0	0	0	0	0	0	34	0	2	0	0	0	0	0	0
Otu001172	33	0	0	0	0	0	0	0	0	22	0	0	0	0	0	0	0	0	0	0	0	0	0	0	0	0	0	0	0	0	0	0	0	0	0	0	0	0	0	0	0	0	0	0	0	0	0	0	0
Otu001173	0	0	0	0	0	0	0	0	0	0	0	0	0	0	0	0	0	1	0	0	1	0	0	0	0	0	0	0	0	0	0	0	0	0	0	0	0	0	0	0	0	0	0	0	0	0	0	0	0
Otu001174	0	0	0	0	0	0	0	0	0	0	0	0	0	0	0	0	0	0	0	0	0	0	0	0	0	0	0	0	0	0	0	0	0	0	0	0	0	0	0	0	0	0	0	0	0	0	0	0	0
Otu001175	0	0	0	0	0	7	0	0	0	0	0	0	0	0	0	0	0	0	0	10	0	0	0	4	0	0	0	0	0	6	0	0	1	0	1	0	1	0	0	0	0	0	0	0	0	0	0	0	0
Otu001176	0	0	0	0	0	0	0	0	0	0	0	0	0	0	0	0	0	0	0	0	0	0	0	0	0	0	0	0	0	0	0	0	0	0	0	0	0	0	0	0	0	0	0	0	0	0	0	0	0
Otu001177	0	0	0	0	0	0	0	0	0	0	0	0	0	0	0	0	0	0	0	0	0	0	0	0	0	0	0	0	0	0	0	0	0	0	0	0	0	0	0	0	0	0	0	0	0	0	0	0	0
Otu001178	0	0	0	0	0	0	0	2	0	0	0	0	0	0	0	0	0	0	0	0	0	0	0	0	0	0	0	0	0	0	0	0	0	0	0	0	0	0	0	0	0	0	0	0	0	0	0	0	0
Otu001179	0	0	0	0	0	0	0	0	0	0	0	0	0	0	0	0	0	0	0	0	0	0	0	0	0	0	0	0	0	0	2	0	0	0	0	0	0	0	0	0	0	0	0	0	0	0	0	0	0
Otu001180	0	0	0	0	0	0	0	0	0	0	0	0	0	0	1	0	0	0	0	0	0	0	0	0	0	0	0	0	0	0	2	0	2	0	0	0	2	1	0	3	0	0	0	0	1	0	0	0	0
Otu001182	0	0	0	0	0	0	0	1	0	0	0	0	0	0	0	0	0	0	0	0	0	0	0	0	0	0	0	0	0	0	0	0	0	0	0	0	0	0	0	0	0	0	0	0	0	0	0	1	0
Otu001183	0	0	0	0	0	0	0	0	0	0	0	0	0	0	0	0	0	0	0	0	0	0	0	0	0	0	0	0	0	0	0	0	0	0	0	0	0	0	0	0	0	0	0	0	0	0	0	0	0
Otu001184	0	0	0	0	0	0	0	0	0	0	0	0	0	0	0	0	0	0	0	0	0	0	0	0	0	0	0	0	0	0	0	0	0	0	0	0	0	0	0	0	0	0	0	0	0	0	0	0	0
Otu001185	0	0	0	0	0	0	0	0	0	0	0	0	0	0	0	0	0	0	0	0	0	0	0	0	0	0	0	0	0	0	0	0	0	0	0	0	0	0	0	0	0	0	0	0	0	0	0	0	0
Otu001186	0	0	0	0	1	0	0	0	0	0	0	0	0	0	0	0	0	0	0	0	0	0	0	0	0	0	0	0	0	0	1	0	0	0	0	0	0	1	0	0	0	0	0	0	0	5	0	0	0
Otu001187	0	0	0	0	0	0	0	1	0	0	0	0	0	0	0	0	0	0	1	0	0	0	0	0	0	0	0	0	0	0	0	0	0	0	0	0	0	0	0	0	0	0	0	0	0	0	0	0	0
Otu001188	0	0	0	0	1	0	0	0	0	0	0	1	0	0	0	0	0	0	1	1	0	0	0	0	0	0	0	0	0	2	0	0	0	0	3	0	0	0	0	0	0	0	0	0	0	0	0	0	0
Otu001189	0	1	0	0	0	0	0	0	0	0	0	0	0	0	0	0	0	0	0	0	0	0	0	0	0	0	0	0	0	0	0	0	0	0	0	0	0	0	0	0	0	0	0	0	0	0	0	0	0
Otu001190	0	0	0	0	0	0	0	0	0	0	0	0	0	0	1	0	0	0	0	0	1	0	0	0	0	0	0	0	0	0	4	0	0	0	0	0	1	1	0	0	0	0	0	0	0	0	0	0	0
Otu001191	0	0	0	0	0	0	0	0	0	0	0	0	0	0	0	0	0	0	0	0	0	0	0	0	0	0	0	0	0	0	0	0	0	0	0	0	0	0	0	0	0	0	0	0	0	0	0	0	0
Otu001192	0	0	0	0	0	0	0	0	0	2	0	0	0	0	0	0	0	0	0	0	0	0	0	0	0	0	0	0	0	0	0	0	0	0	0	0	0	0	0	0	0	0	0	0	0	0	0	0	0
Otu001193	0	0	0	0	0	0	0	0	0	0	0	0	0	0	0	0	0	1	0	0	1	0	0	0	0	0	0	0	0	1	0	0	0	0	1	0	0	0	0	0	0	0	0	1	0	0	0	2	0
Otu001194	0	0	0	0	0	0	0	0	0	0	0	0	0	0	0	0	0	0	0	0	0	0	0	0	0	0	0	0	0	0	0	0	0	0	0	0	0	0	0	0	0	0	0	0	0	0	0	0	0
Otu001196	0	0	1	0	0	0	0	0	1	0	0	0	0	0	0	0	0	0	0	0	0	0	0	0	0	0	0	0	2	0	0	0	0	0	0	1	0	0	0	0	0	0	0	0	0	0	0	0	0
Otu001197	0	0	0	0	0	0	0	0	0	0	0	0	0	0	0	0	0	0	0	0	1	0	0	0	0	0	0	0	1	0	0	0	0	0	0	1	0	0	0	0	0	0	0	0	2	3	0	0	0
Otu001198	0	1	0	0	0	0	0	0	0	0	0	0	0	0	0	0	0	0	0	0	0	0	0	0	0	0	0	0	0	0	0	0	0	0	0	0	0	0	0	0	0	0	0	0	0	0	0	0	0
Otu001199	0	0	0	0	0	0	0	0	0	0	0	0	0	0	0	0	0	0	0	0	0	0	0	0	0	0	0	0	0	0	0	0	0	0	0	0	0	0	0	0	0	1	3	0	0	0	0	0	0
Otu001200	0	0	0	0	0	0	0	0	0	0	0	0	0	0	0	1	0	0	0	0	0	0	0	0	0	0	0	0	0	0	2	0	1	0	0	0	1	1	0	3	0	0	0	0	0	0	0	0	0
Otu001201	0	0	0	0	0	0	0	0	0	0	0	0	0	0	0	0	0	2	0	0	0	0	0	0	0	0	0	0	0	0	3	0	4	0	0	0	1	4	0	4	0	0	0	0	0	0	0	0	0
Otu001202	0	0	0	0	0	0	0	0	0	0	0	0	0	0	0	0	0	0	0	0	1	0	0	0	0	0	0	0	0	0	0	0	0	0	0	1	0	0	0	0	0	0	0	0	1	0	0	0	0
Otu001203	0	0	0	0	0	0	0	0	0	0	0	0	0	0	0	0	0	0	0	0	0	0	0	0	0	0	0	0	0	0	0	0	0	0	0	0	0	0	0	0	0	0	0	0	0	0	0	0	0
Otu001204	0	0	0	0	1	0	0	0	0	0	0	0	0	0	0	0	0	0	0	0	0	0	0	0	0	0	0	0	0	0	0	0	0	0	0	0	0	0	0	0	0	0	0	0	0	0	0	0	0
Otu001205	0	0	0	0	0	0	0	0	0	0	0	0	0	0	0	0	0	0	0	0	0	0	0	0	0	0	0	0	0	0	0	0	0	0	0	0	0	0	0	0	0	21	0	0	0	0	0	0	0
Otu001206	0	4	0	0	1	0	0	0	0	0	0	0	0	0	0	0	0	0	0	0	1	0	1	0	0	0	0	0	0	0	0	1	0	0	1	0	0	0	0	0	0	0	0	0	0	0	1	1	0
Otu001207	0	0	0	0	2	0	0	0	0	0	0	0	0	0	0	0	0	0	0	0	0	0	0	0	0	0	0	0	0	0	1	0	0	0	1	0	0	1	0	0	0	0	0	0	0	1	1	1	0
Otu001208	0	0	0	0	1	0	0	0	0	0	0	0	0	0	0	0	0	0	0	0	0	0	0	0	0	0	0	0	0	0	0	1	1	0	0	0	1	0	0	0	0	0	0	1	0	0	0	1	1
Otu001210	0	0	0	0	0	0	0	0	0	0	0	0	0	0	0	0	0	0	0	0	0	0	0	0	0	0	0	0	0	0	0	0	0	0	0	0	0	0	0	0	0	4	0	0	0	0	0	0	0
Otu001211	0	0	0	0	0	0	0	0	0	0	0	0	0	0	0	0	0	0	0	0	0	0	0	0	0	0	0	0	0	0	0	0	1	0	0	0	2	0	0	0	0	0	0	0	0	0	0	0	0
Otu001212	0	0	0	0	0	0	0	0	0	0	3	0	0	0	0	0	0	0	0	0	0	0	0	0	0	0	0	0	0	0	0	0	0	0	0	0	0	0	0	0	0	0	0	0	0	0	0	0	0
Otu001215	0	0	0	0	0	0	0	0	0	0	0	0	0	0	0	0	0	2	0	0	0	0	0	0	0	0	0	0	0	0	2	0	1	0	0	0	1	2	0	3	0	0	0	0	0	0	0	0	0
Otu001217	0	0	0	0	0	0	0	0	0	0	0	0	0	0	0	0	0	0	0	0	0	0	0	0	0	0	0	0	0	0	0	0	0	0	0	0	0	0	0	0	0	0	0	0	0	0	0	0	0
Otu001219	0	0	0	0	0	7	0	0	0	0	0	0	0	0	0	0	0	0	0	2	0	0	0	2	0	0	0	0	0	5	0	0	0	0	2	0	0	1	0	0	0	0	0	0	0	0	0	0	0
Otu001220	0	0	0	0	4	0	0	0	0	0	0	0	0	0	0	0	0	1	0	0	0	0	0	0	0	0	0	0	0	2	0	1	0	0	1	0	0	0	0	0	0	0	0	0	0	0	0	0	0
Otu001221	0	0	0	0	0	0	0	0	0	0	0	0	0	0	0	0	0	0	0	0	0	0	0	0	0	0	0	0	0	0	0	0	0	0	0	0	0	0	0	0	0	0	0	0	0	0	0	0	0
Otu001222	0	0	0	0	0	0	0	0	0	0	0	0	0	0	0	0	0	0	0	0	0	0	0	0	0	0	0	0	0	0	0	0	0	0	0	0	0	0	0	0	0	0	0	0	0	0	0	0	0
Otu001223	0	0	0	0	0	0	0	0	0	0	0	0	0	0	0	0	0	0	0	0	0	0	0	0	0	0	0	0	0	0	0	0	0	0	0	0	0	0	0	0	4	0	0	0	0	0	0	0	0
Otu001225	0	0	0	0	0	0	0	0	0	0	0	0	0	0	0	0	0	0	0	0	0	0	0	0	0	0	0	0	0	0	0	0	0	0	0	0	0	0	0	0	0	0	0	0	0	0	0	0	0
Otu001226	1	0	0	0	0	0	0	0	0	1	0	0	0	0	0	1	0	0	0	0	0	0	0	0	0	15	0	16	0	0	0	0	0	0	0	0	0	0	0	0	0	0	0	0	0	0	0	0	0
Otu001227	0	0	0	0	0	0	0	0	0	0	0	1	0	0	0	0	0	0	0	0	0	0	0	0	0	0	0	0	0	0	0	0	0	0	0	0	0	0	0	0	0	0	0	0	0	0	0	0	0
Otu001229	0	0	0	0	0	0	0	0	0	0	0	0	0	0	0	0	0	0	0	0	0	0	0	0	0	0	0	0	0	0	0	0	0	0	0	0	0	0	0	0	0	0	0	0	0	0	0	0	0
Otu001230	0	0	0	0	0	0	0	0	0	0	0	0	0	0	0	0	0	0	0	0	0	0	0	0	0	0	0	0	0	0	0	0	0	0	0	0	0	0	0	0	0	0	0	0	0	0	0	0	0
Otu001231	0	0	0	0	0	0	0	0	0	0	0	0	0	3	0	0	0	0	0	0	0	0	0	0	0	0	0	0	0	0	0	0	0	0	0	0	0	0	0	0	0	0	0	0	0	0	0	0	0
Otu001232	0	0	0	0	0	0	0	0	0	0	0	0	0	0	0	0	0	0	0	0	0	0	0	0	0	0	0	0	0	0	0	0	0	0	0	0	0	0	0	0	0	0	0	0	0	0	0	0	0
Otu001233	0	0	0	0	0	0	0	0	0	0	0	0	0	0	0	0	0	0	0	0	0	0	0	0	0	0	0	0	0	0	0	0	0	0	0	0	0	0	0	0	0	0	0	0	0	0	0	0	0
Otu001234	0	0	1	0	4	0	0	0	0	0	0	0	0	0	0	0	0	0	0	0	0	0	0	0	0	0	0	0	0	0	0	0	0	0	0	0	0	0	0	0	0	0	0	0	0	0	0	0	0
Otu001235	0	0	0	0	0	0	0	1	0	0	0	0	0	0	0	0	0	0	0	0	0	0	0	0	0	0	0	0	0	0	1	0	0	0	0	0	0	0	0	0	0	0	0	0	0	0	0	0	0
Otu001236	0	0	0	0	0	0	0	0	0	0	0	0	0	0	0	0	0	0	0	0	0	0	0	0	0	0	0	0	0	0	0	0	0	0	0	0	0	0	0	0	0	0	0	0	0	0	0	1	0
Otu001237	0	0	0	0	0	0	0	0	0	0	0	1	0	1	0	0	0	0	0	0	0	0	0	0	0	0	0	0	0	0	2	1	0	0	0	0	0	0	0	0	0	0	0	1	0	0	0	0	0
Otu001238	0	0	0	0	0	0	0	0	0	0	0	0	0	0	0	0	0	0	0	0	0	0	0	0	0	0	0	0	0	0	0	0	0	0	0	0	0	0	0	0	0	0	0	0	0	0	0	0	0
Otu001239	0	0	0	0	0	0	0	0	0	0	0	0	0	0	0	0	0	0	0	0	0	0	0	0	0	0	0	0	0	0	0	0	0	0	0	0	0	0	0	0	0	0	0	0	0	0	0	0	0
Otu001240	0	0	0	0	0	0	0	0	0	0	0	0	0	1	0	0	0	0	0	0	0	0	0	0	0	0	0	0	0	0	0	0	0	0	0	0	0	0	0	0	0	0	0	0	0	0	0	0	0
Otu001241	0	0	0	0	0	0	0	0	0	0	0	0	0	0	0	0	0	0	0	0	0	0	0	0	0	0	0	0	0	0	0	0	0	0	0	0	0	0	0	0	0	0	0	0	0	0	0	0	0
Otu001243	0	0	0	0	0	0	0	0	0	0	0	0	0	0	0	0	0	0	0	0	0	0	0	0	0	0	0	0	0	0	0	0	0	0	0	0	0	0	0	0	0	0	0	0	0	0	0	0	0
Otu001244	0	0	0	0	2	0	0	0	0	0	0	0	0	0	0	0	1	0	0	0	0	0	1	0	0	0	0	0	2	0	0	0	0	0	0	0	0	0	0	0	0	0	0	0	0	0	0	0	0
Otu001245	0	0	0	0	0	0	0	0	0	0	0	0	0	0	0	0	0	0	0	0	0	0	0	0	0	0	0	0	0	0	0	0	0	0	0	0	0	0	0	0	0	0	0	0	0	0	0	0	0
Otu001246	0	0	0	0	0	0	0	0	0	0	0	0	0	0	0	0	0	0	0	0	0	0	0	0	0	0	0	0	0	0	0	0	0	0	0	0	0	0	0	0	0	0	0	0	0	0	0	0	0
Otu001249	0	0	1	0	2	0	0	0	0	0	0	0	0	1	0	0	0	0	0	1	1	1	2	1	0	0	0	0	0	2	0	0	0	0	3	0	0	0	0	0	0	0	0	0	0	0	0	0	0
Otu001250	17	0	0	0	0	0	0	0	0	26	0	0	0	0	0	0	0	0	0	0	0	0	0	0	0	0	0	0	0	0	0	0	0	0	0	0	0	0	0	0	0	0	0	0	0	0	0	0	0
Otu001251	0	0	0	0	0	0	0	0	0	0	0	0	0	0	0	0	0	1	0	1	0	0	0	1	0	0	0	0	0	0	0	0	0	0	0	0	0	0	0	0	0	0	0	2	0	0	0	2	0
Otu001252	0	0	0	0	1	0	0	0	0	0	0	0	0	0	0	0	0	0	0	0	0	0	0	0	0	0	0	0	1	0	0	0	0	0	0	1	0	0	0	0	0	0	0	0	0	0	0	0	0
Otu001253	0	0	0	0	0	0	0	0	0	0	0	0	0	0	0	0	0	0	0	0	0	0	0	0	0	0	0	0	0	0	0	0	0	0	0	0	0	0	2	0	0	1	1	0	0	0	0	0	0
Otu001254	0	2	0	0	1	0	0	0	0	0	0	1	0	0	0	0	0	0	0	0	0	0	1	0	0	0	0	0	0	0	0	2	0	0	0	0	0	0	0	0	0	0	0	1	0	0	1	0	0
Otu001255	0	0	0	0	0	0	0	0	0	0	2	0	5	0	0	0	0	0	0	0	0	0	0	0	2	0	0	0	0	0	0	0	0	0	0	0	0	0	0	0	0	0	0	0	0	0	0	0	0
Otu001256	0	0	0	0	0	0	0	0	0	0	0	1	0	0	0	0	0	0	0	0	0	0	0	0	0	0	0	0	0	0	0	0	0	0	0	0	0	0	0	0	0	0	0	0	0	0	0	0	0
Otu001257	0	0	0	0	0	0	0	0	0	0	0	0	0	0	0	0	0	0	0	0	0	0	0	0	0	0	0	0	0	0	7	0	1	0	0	0	1	1	0	0	0	0	0	0	0	0	0	0	0
Otu001258	0	0	0	0	0	0	0	0	0	0	0	0	0	0	0	0	0	0	0	0	0	0	0	0	0	0	0	0	0	0	0	1	0	0	0	0	1	0	0	0	0	0	0	0	0	0	0	0	0
Otu001259	21	0	0	0	0	0	0	0	0	15	0	0	0	0	0	0	0	0	0	0	0	0	0	0	0	0	0	0	0	0	0	0	0	0	0	0	0	0	0	0	0	0	0	0	0	0	0	0	0
Otu001261	0	0	0	1	0	0	0	0	0	0	0	0	0	0	0	0	0	0	0	0	0	0	0	0	0	0	0	0	0	0	0	0	0	0	0	0	0	0	0	0	0	0	0	0	0	0	0	0	0
Otu001262	0	0	0	0	0	0	0	0	0	0	0	0	0	0	0	0	0	0	0	0	0	0	0	0	0	0	0	0	0	0	0	0	0	0	0	0	0	0	0	0	0	0	0	0	0	0	0	0	0
Otu001263	0	0	0	0	0	0	0	0	0	0	0	0	0	0	0	0	0	0	0	0	0	0	0	0	0	0	0	0	0	0	0	0	0	0	0	0	0	0	0	0	0	0	0	0	0	0	0	0	1
Otu001264	0	0	0	0	0	0	0	0	0	0	0	0	0	0	0	0	0	0	0	0	1	0	0	0	0	0	0	0	0	0	0	0	0	0	0	0	0	0	0	0	0	0	0	0	0	0	0	0	0
Otu001265	0	3	0	0	0	0	0	0	0	0	0	0	0	0	0	0	0	0	0	0	0	0	4	0	0	0	0	0	0	0	0	3	0	0	0	0	0	0	0	0	0	0	0	2	0	0	1	2	1
Otu001267	0	0	2	0	0	0	0	0	0	0	0	1	0	0	0	0	0	0	1	0	0	0	1	1	0	0	0	0	0	1	0	1	0	0	5	0	0	0	0	0	0	0	0	0	0	0	1	0	0
Otu001268	0	0	0	0	0	0	0	0	0	0	0	0	0	0	0	0	0	0	0	0	0	0	0	12	0	0	0	0	0	0	0	0	0	0	0	0	0	0	0	0	0	0	0	0	0	0	0	0	0
Otu001269	0	0	0	0	0	0	0	0	0	0	0	0	0	0	0	0	0	0	0	0	0	0	0	0	0	0	0	0	0	0	0	0	0	0	0	0	0	0	0	0	0	0	0	0	0	0	0	0	0
Otu001270	0	0	1	0	0	0	0	0	0	0	0	0	0	0	0	0	0	0	0	0	0	0	0	0	0	0	0	0	0	2	0	1	0	0	1	0	0	0	0	0	0	0	0	2	2	0	1	1	0
Otu001271	0	0	0	0	0	0	0	0	0	0	0	0	0	0	0	0	0	0	0	0	0	0	0	0	0	0	0	0	0	0	0	0	0	0	0	0	0	0	0	0	0	0	0	0	0	0	0	0	0
Otu001272	0	0	0	0	0	0	0	0	0	0	0	0	0	0	0	0	0	0	1	0	0	0	0	0	0	0	0	0	0	0	0	0	0	0	0	0	0	0	0	0	0	0	0	0	0	0	0	0	0
Otu001273	0	0	0	0	0	0	0	0	0	0	0	0	0	0	0	1	0	0	0	0	0	0	0	0	0	0	0	0	0	0	0	0	0	0	0	0	0	0	0	0	0	0	0	0	0	0	0	0	0
Otu001274	0	0	0	0	0	0	0	0	0	0	0	0	0	0	0	0	0	0	0	0	0	0	0	0	0	0	0	0	0	0	4	0	1	0	0	0	0	0	0	0	0	0	0	0	0	0	0	0	0
Otu001275	0	0	0	0	0	0	0	0	0	0	0	0	0	0	0	0	0	0	0	0	0	0	0	0	0	0	0	0	0	0	0	0	0	0	0	0	0	0	0	0	0	0	0	0	0	0	0	0	0
Otu001276	0	0	0	0	0	0	0	0	0	0	0	0	0	0	0	0	0	0	0	0	0	0	0	0	0	0	0	0	0	0	0	0	0	0	0	0	0	0	0	0	0	0	0	0	0	0	0	0	0
Otu001280	0	0	0	0	0	0	0	0	0	0	0	0	0	0	0	0	0	0	2	0	0	2	0	0	0	0	0	0	0	0	0	0	0	0	0	0	0	0	0	0	0	0	0	0	0	0	0	0	0
Otu001284	0	0	0	0	0	0	0	0	0	0	0	0	0	0	0	0	0	0	0	0	0	0	0	0	0	0	0	0	0	0	1	0	0	0	0	0	0	1	0	0	0	0	0	0	0	0	0	0	0
Otu001285	0	0	0	0	0	0	0	0	0	0	0	0	0	0	0	0	0	0	0	0	0	0	0	0	0	0	0	0	0	0	0	0	0	0	0	0	0	0	0	0	0	0	0	0	0	0	0	1	0
Otu001286	0	0	0	0	0	0	0	0	0	0	0	0	0	0	0	0	0	0	0	0	0	0	0	0	0	0	0	0	0	0	0	0	0	0	0	0	0	0	0	0	0	0	0	0	0	0	0	0	0
Otu001287	0	0	0	0	0	0	0	0	0	0	0	0	0	0	0	0	0	0	0	0	0	0	0	0	0	0	0	0	0	0	0	0	0	0	0	0	0	0	3	0	0	2	1	0	0	0	0	0	0
Otu001288	0	0	1	0	0	0	0	0	0	0	0	0	0	0	0	0	0	0	1	0	0	1	0	0	0	0	0	0	0	0	0	0	0	0	0	0	0	0	0	0	0	0	0	0	0	0	0	0	0
Otu001289	0	0	0	0	0	0	0	0	0	0	0	0	0	0	0	0	0	0	0	0	0	0	0	0	0	0	0	0	0	0	0	0	0	0	0	0	0	0	0	0	0	0	0	0	0	0	0	0	0
Otu001291	0	2	0	0	0	0	0	0	0	0	0	0	0	0	0	0	0	0	0	0	0	0	1	0	0	0	0	0	0	1	0	0	0	0	0	0	0	0	0	0	0	0	0	0	1	0	0	2	0
Otu001293	0	0	0	0	0	0	0	0	0	0	0	0	0	0	0	0	0	0	0	0	0	0	0	0	0	0	0	0	0	0	0	0	0	0	0	0	0	0	0	0	0	0	0	0	1	0	0	0	0
Otu001294	0	0	0	0	0	0	0	0	1	0	0	0	0	0	0	0	0	0	0	0	0	0	0	0	0	0	0	0	0	0	2	0	1	0	0	0	0	0	0	3	0	0	0	0	0	0	0	0	0
Otu001295	0	0	0	0	0	0	0	0	0	0	0	0	0	0	0	0	0	0	0	0	0	0	0	0	0	0	0	0	0	0	0	0	0	0	0	0	0	0	0	0	0	0	0	0	0	0	0	0	0
Otu001296	0	0	0	0	0	0	0	0	0	0	0	0	0	0	0	0	0	0	0	0	0	0	0	0	0	0	0	0	0	0	0	0	0	0	0	0	0	0	0	0	0	0	0	0	0	0	0	0	0
Otu001297	0	0	0	0	2	0	0	0	0	0	0	0	0	0	0	0	0	0	0	0	0	0	0	0	0	0	0	0	0	0	0	0	0	0	0	0	0	0	0	0	0	0	0	0	0	0	0	0	0
Otu001298	0	0	0	0	0	0	0	0	0	0	0	0	0	0	0	0	0	0	0	0	0	0	0	0	0	0	0	0	0	0	0	0	0	0	0	0	0	0	0	0	0	0	0	0	0	0	0	0	0
Otu001299	1	0	0	0	0	0	0	0	0	0	0	0	0	0	0	0	0	0	0	0	0	0	0	0	0	2	0	4	0	0	0	0	0	0	0	0	0	0	0	0	0	0	0	0	0	2	0	0	0
Otu001300	0	0	0	0	0	0	0	0	0	0	0	0	0	0	0	0	0	0	0	0	0	0	1	0	0	0	0	0	0	0	0	2	0	0	0	0	0	0	0	0	0	0	0	0	2	0	0	0	1
Otu001301	0	0	0	0	0	0	0	0	0	0	0	0	0	0	0	0	0	0	0	0	0	0	0	0	0	0	0	0	0	0	0	0	0	0	0	0	0	0	0	0	0	0	0	0	0	0	0	0	0
Otu001302	0	0	0	0	0	0	0	0	0	0	0	0	0	0	0	0	0	0	1	0	0	0	0	0	0	0	0	0	0	0	0	0	0	0	0	0	0	0	0	0	0	0	0	0	0	0	0	0	0
Otu001303	0	0	0	0	0	0	0	0	0	0	0	1	0	0	0	0	0	0	0	0	0	0	1	0	0	0	0	0	0	0	0	0	0	0	0	0	0	0	0	0	0	0	0	0	0	0	0	0	0
Otu001305	0	0	0	0	0	2	0	0	0	0	0	0	0	0	0	0	0	0	0	0	0	0	0	0	0	0	0	0	0	0	0	0	0	0	0	0	0	0	0	0	0	0	0	0	0	0	0	0	0
Otu001306	0	0	0	0	0	0	0	0	0	0	0	0	0	0	0	0	0	0	0	0	0	0	0	0	0	0	0	0	0	0	0	0	0	0	0	0	0	0	0	0	0	0	0	0	0	0	0	0	0
Otu001307	0	0	0	0	0	0	0	0	0	0	0	0	0	0	0	0	0	0	0	0	0	0	0	0	0	0	0	0	0	0	0	0	0	0	0	0	0	0	0	0	0	0	0	0	0	0	0	0	0
Otu001308	0	0	0	0	0	0	0	0	0	0	0	0	0	0	0	0	0	0	0	0	0	0	0	0	0	0	0	0	0	0	0	0	0	0	0	0	0	0	0	0	0	5	0	0	0	0	0	0	0
Otu001309	0	0	0	0	0	0	0	0	0	0	0	0	0	0	0	0	0	0	0	0	0	0	0	0	0	0	0	0	0	0	0	0	0	0	0	0	0	1	0	0	0	0	0	0	0	0	0	0	0
Otu001310	0	0	0	0	0	0	0	2	0	0	0	1	0	0	0	0	0	0	0	0	0	0	0	0	0	0	0	0	0	0	0	0	0	0	0	0	0	0	0	0	0	0	0	0	0	0	0	0	0
Otu001311	0	0	0	0	1	0	0	0	0	0	0	0	0	0	0	0	0	0	0	1	0	0	0	1	0	0	0	0	0	0	0	0	0	0	1	0	0	0	0	0	0	0	0	0	0	0	0	0	0
Otu001312	15	0	0	0	0	0	0	0	0	29	0	0	0	0	0	0	0	0	0	0	0	0	0	0	0	0	0	0	0	0	0	0	0	0	0	0	0	0	0	0	0	0	0	0	0	0	0	0	0
Otu001313	0	0	0	0	0	0	0	0	0	0	0	0	0	0	0	0	0	0	0	0	0	0	0	0	0	0	0	0	0	0	0	0	0	0	0	0	0	0	0	0	0	0	0	0	0	0	0	0	0
Otu001314	0	0	0	0	0	0	0	0	0	0	0	0	0	0	0	0	0	0	0	0	0	0	0	0	0	0	0	0	0	0	0	0	0	0	0	0	0	0	0	0	0	0	0	0	0	0	0	0	0
Otu001315	12	0	0	0	0	0	0	0	0	31	0	0	0	0	0	0	0	0	0	0	0	0	0	0	0	0	0	0	0	0	0	0	0	0	0	0	0	0	0	0	0	0	0	0	0	0	0	0	0
Otu001316	17	0	0	0	0	0	0	0	0	34	0	0	0	0	0	0	0	0	0	0	0	0	0	0	0	0	0	0	0	0	0	0	0	0	0	0	0	0	0	0	0	0	0	0	0	0	0	0	0
Otu001317	0	0	0	0	0	0	0	0	0	0	0	0	0	0	0	0	0	0	0	0	0	0	0	0	0	0	0	0	0	0	0	0	0	0	0	0	0	0	0	0	0	0	0	0	0	0	0	0	0
Otu001318	0	0	0	0	0	0	0	0	0	0	0	0	0	0	0	0	0	0	0	0	0	0	0	0	0	0	0	0	0	0	0	4	0	0	0	0	0	0	0	0	0	0	0	0	0	0	0	0	0
Otu001321	0	0	0	0	0	4	0	0	0	0	0	1	0	0	0	0	0	0	0	5	0	0	0	0	0	0	0	0	0	2	0	0	0	0	0	0	0	1	0	0	0	0	0	0	0	0	0	0	0
Otu001322	0	0	1	0	0	0	0	0	0	0	0	0	0	0	0	0	0	0	0	0	0	0	0	0	0	0	0	0	0	0	0	1	1	0	0	0	0	0	0	0	0	0	0	2	0	0	0	2	1
Otu001323	0	0	0	0	0	0	0	0	0	0	0	0	0	0	0	0	0	0	0	0	0	0	0	0	0	0	0	0	0	0	0	0	0	0	0	0	0	0	0	0	0	0	0	0	0	0	0	0	0
Otu001324	0	0	0	0	0	0	0	0	0	0	0	0	0	0	0	0	0	0	0	0	0	0	0	0	0	0	0	0	0	0	0	0	0	0	0	0	0	0	0	0	0	0	0	0	0	0	0	0	0
Otu001325	0	0	0	0	0	0	0	0	0	0	0	0	0	0	0	0	0	1	0	0	1	0	0	0	0	0	0	0	0	0	0	0	0	0	0	0	0	0	0	0	0	0	0	0	0	0	0	0	0
Otu001326	0	0	0	0	0	0	0	0	0	0	0	0	0	0	0	0	0	0	0	0	0	1	0	0	0	0	0	0	0	0	0	0	0	0	0	0	0	0	0	0	0	0	0	0	0	0	0	0	0
Otu001327	0	0	0	0	0	0	0	0	0	0	0	0	0	0	0	0	0	0	1	2	0	0	0	0	0	0	0	0	0	2	0	0	0	0	2	0	0	0	0	0	0	0	0	0	0	0	0	0	0
Otu001329	0	0	0	0	0	0	0	0	0	0	0	0	0	0	0	0	0	1	0	0	0	0	0	1	0	0	0	0	0	0	0	0	0	0	0	0	0	0	0	0	0	0	0	0	0	0	0	0	0
Otu001330	0	0	0	0	0	0	0	0	0	0	0	0	0	0	0	0	0	0	0	0	0	0	0	0	0	0	0	0	0	0	0	0	0	0	0	0	0	1	0	1	0	0	0	0	0	0	0	0	0
Otu001331	0	0	0	0	0	0	0	0	0	0	0	0	0	0	0	0	0	0	0	0	0	0	0	0	0	0	0	0	0	0	0	0	0	0	0	0	1	0	0	2	0	0	0	0	0	0	0	0	0
Otu001332	0	0	0	0	0	0	0	0	0	0	0	0	0	0	0	0	0	0	0	0	0	0	0	0	0	0	0	0	0	0	0	0	0	0	0	0	0	0	0	0	1	0	2	0	0	0	0	0	0
Otu001333	0	0	0	0	0	0	0	0	0	0	0	0	0	0	0	0	0	0	0	0	0	0	0	0	0	0	0	0	1	0	0	0	0	0	0	0	0	0	0	0	0	0	0	0	0	0	0	0	0
Otu001334	0	0	0	0	0	0	0	0	0	0	0	0	0	0	0	0	0	0	0	0	0	0	0	0	0	0	0	0	0	0	0	0	0	0	0	0	0	0	0	0	0	0	0	0	0	0	0	0	0
Otu001335	0	0	0	0	0	0	0	0	0	0	0	0	0	0	0	0	0	0	0	0	0	0	0	0	0	0	0	0	1	0	0	0	0	0	0	0	0	0	0	0	0	0	0	0	0	2	0	0	0
Otu001336	20	0	0	0	0	0	0	0	0	21	0	0	0	0	0	0	0	0	0	0	0	0	0	0	0	0	0	0	0	0	0	0	0	0	0	0	0	0	0	0	0	0	0	0	0	0	0	0	0
Otu001337	0	0	0	0	0	0	0	0	0	0	0	0	0	0	0	0	0	0	0	1	0	0	0	0	0	0	0	0	0	3	0	0	0	0	1	0	0	0	0	0	0	0	0	0	0	0	0	0	0
Otu001338	0	0	0	0	0	0	0	0	0	0	0	0	0	0	0	0	0	0	0	0	0	0	0	0	0	0	0	0	0	0	4	0	0	0	0	0	1	0	0	1	0	0	0	0	0	0	0	0	0
Otu001339	0	0	0	0	0	0	0	0	0	0	0	0	0	0	0	0	0	0	0	0	0	0	0	0	0	0	0	0	0	0	0	0	0	0	0	0	0	0	0	0	0	0	0	0	0	0	0	0	0
Otu001341	0	0	0	0	0	0	0	0	0	0	0	0	0	0	0	0	0	0	0	0	0	0	0	0	0	0	0	0	0	0	4	0	0	0	0	0	1	1	0	1	0	0	0	0	0	0	0	0	0
Otu001342	25	0	0	0	0	0	0	0	0	12	0	0	0	0	0	0	0	0	0	0	0	0	0	0	0	0	0	0	0	0	0	0	0	0	0	0	0	0	0	0	0	0	0	0	0	0	0	0	0
Otu001343	0	0	0	0	0	0	0	0	0	0	1	0	0	0	0	0	1	0	0	0	0	0	0	0	0	0	0	0	0	0	0	0	1	0	0	0	0	0	0	0	0	17	0	0	0	0	0	1	0
Otu001344	0	0	0	0	0	0	0	0	0	0	0	0	0	0	0	0	0	0	0	0	0	0	0	0	0	0	0	0	0	0	3	0	1	0	0	0	0	0	0	0	0	0	0	0	0	0	0	0	0
Otu001345	0	0	0	0	0	0	0	0	0	0	0	0	0	0	0	0	0	0	0	0	0	0	0	0	0	0	0	0	0	0	0	0	0	0	0	0	0	0	0	0	0	0	0	0	0	0	0	0	0
Otu001346	0	0	0	0	0	0	0	0	0	0	2	0	0	0	0	0	0	0	0	0	0	0	0	0	0	0	0	0	0	0	0	0	0	0	0	0	0	0	0	0	0	0	0	0	0	0	0	0	0
Otu001347	0	0	0	0	0	0	0	0	0	0	0	0	0	0	0	0	0	0	0	0	0	0	0	0	0	0	0	0	0	0	0	0	0	0	0	0	0	0	0	0	0	0	0	0	0	0	0	0	0
Otu001348	25	0	0	0	0	0	0	0	0	15	0	0	0	0	0	0	0	0	0	0	0	0	0	0	0	0	0	0	0	0	0	0	0	0	0	0	0	0	0	0	0	0	0	0	0	0	0	0	0
Otu001350	0	0	0	0	0	0	0	0	0	0	0	0	0	0	0	0	0	0	0	0	0	0	0	0	0	2	0	1	0	0	0	0	0	0	0	0	0	0	0	0	0	0	0	0	0	1	0	0	0
Otu001351	0	0	0	0	0	0	0	0	0	0	0	0	0	0	0	0	0	0	0	0	0	0	0	0	0	0	0	0	0	0	0	0	0	0	0	0	0	0	0	0	0	0	0	0	0	0	0	0	0
Otu001352	0	0	0	0	0	0	0	0	0	0	0	0	0	0	0	0	1	0	0	0	0	0	0	0	0	0	0	0	0	0	0	0	0	0	0	0	0	0	0	0	0	0	0	0	0	0	0	0	0
Otu001353	0	0	0	0	0	0	0	0	0	0	0	0	0	0	0	0	0	0	0	0	0	0	0	0	0	0	0	0	0	0	0	0	0	0	0	0	0	0	0	0	0	0	0	0	0	0	0	0	0
Otu001354	0	0	0	0	1	0	0	0	0	0	0	0	0	0	0	0	0	0	0	0	0	0	0	1	0	0	1	0	0	0	0	0	0	0	0	0	0	0	0	0	0	0	0	1	0	0	0	0	1
Otu001355	0	0	0	0	0	0	0	0	0	0	0	0	0	0	0	0	0	0	0	0	0	0	0	0	0	0	0	0	0	0	10	0	4	0	0	0	0	3	0	2	0	0	0	0	0	0	0	0	0
Otu001356	23	0	0	0	0	0	0	0	0	20	0	1	0	0	0	0	0	0	0	0	0	0	0	0	0	0	0	0	0	0	0	0	0	0	0	0	0	0	0	0	0	0	0	0	0	0	0	0	0
Otu001358	0	1	0	0	0	0	0	0	0	0	0	0	0	0	0	0	0	0	0	0	0	0	0	0	0	0	0	0	0	0	0	0	0	0	0	0	0	0	0	0	0	0	0	0	0	0	0	5	0
Otu001359	0	0	0	0	0	0	0	0	0	0	0	0	0	0	0	0	0	0	0	0	0	0	0	0	0	0	0	0	0	0	0	0	0	0	0	0	0	0	0	0	5	0	0	0	0	0	0	0	0
Otu001360	0	0	0	0	0	0	0	0	0	0	0	0	0	0	0	0	0	0	0	0	0	0	0	0	0	0	0	0	0	0	1	0	1	0	0	0	0	1	0	1	0	0	0	0	0	0	0	0	0
Otu001361	0	0	0	0	0	0	0	0	0	0	0	0	0	0	0	0	0	0	0	0	0	0	0	0	0	0	0	0	0	0	0	0	0	0	0	0	0	0	0	0	0	0	0	0	0	0	0	0	0
Otu001362	0	0	0	0	0	0	0	0	0	0	0	0	0	0	0	0	0	0	0	0	0	0	0	0	0	0	0	0	0	0	0	0	0	0	0	0	0	0	0	0	0	0	0	0	0	0	0	0	0
Otu001363	0	0	0	0	0	0	0	0	0	0	0	2	0	2	0	1	0	0	0	0	0	0	0	0	0	0	0	0	0	0	0	0	0	0	0	0	0	0	0	0	0	0	0	0	0	0	0	0	0
Otu001364	0	0	0	0	0	0	0	0	0	0	0	0	0	0	0	0	0	0	0	0	0	0	0	0	0	0	0	0	0	0	0	0	0	0	0	0	0	0	0	0	0	0	0	0	0	0	0	0	0
Otu001365	0	0	0	0	0	0	0	0	0	0	0	0	0	0	0	0	0	0	0	0	0	0	0	0	0	0	0	0	0	0	0	0	0	0	0	0	0	0	0	0	0	0	0	0	0	0	0	0	0
Otu001367	0	0	0	0	0	0	0	0	0	0	0	1	0	0	0	0	0	0	0	0	0	0	0	0	0	0	0	0	0	0	0	0	0	0	0	0	0	0	0	0	0	0	0	0	0	0	0	0	0
Otu001368	0	0	0	0	0	0	0	0	0	0	0	0	0	0	0	0	0	0	2	0	0	3	0	0	0	0	0	0	0	0	0	0	0	0	0	0	0	0	0	0	0	0	0	0	0	0	0	0	0
Otu001369	0	3	0	0	0	0	0	0	0	0	0	0	0	0	0	0	0	0	0	0	0	0	0	0	0	0	0	0	0	0	0	0	0	0	0	0	0	0	0	0	0	0	0	0	0	0	0	0	0
Otu001370	0	0	0	0	0	0	0	0	0	0	0	0	0	0	0	1	0	0	0	0	0	0	0	0	0	0	0	0	0	0	0	0	0	0	0	0	0	0	0	0	0	0	0	0	0	0	0	0	0
Otu001372	0	0	0	0	0	0	0	0	0	0	0	0	0	0	0	0	0	0	0	0	0	0	0	0	0	0	0	0	0	0	0	0	0	0	0	0	0	0	0	0	0	0	0	0	0	0	0	0	0
Otu001375	0	0	0	0	0	0	0	1	0	0	0	0	0	0	0	0	0	0	0	0	0	0	0	0	0	0	0	0	0	0	0	0	0	0	0	0	0	0	0	0	0	0	0	0	0	0	0	0	0
Otu001376	0	0	0	0	0	0	0	0	0	0	0	0	0	0	0	0	0	0	0	0	0	0	0	0	0	0	0	0	0	0	0	0	0	0	0	0	0	0	0	0	0	0	0	0	0	0	0	0	0
Otu001377	0	0	0	0	0	0	0	0	0	0	0	2	0	0	0	0	0	3	0	0	0	0	0	0	0	0	0	0	0	0	4	0	0	0	0	0	0	0	0	0	0	0	0	0	0	0	0	0	0
Otu001378	0	0	0	0	0	0	0	0	0	0	0	0	0	0	0	0	0	0	0	0	0	0	0	0	0	0	0	0	0	0	0	0	0	0	0	0	0	0	0	0	0	0	0	0	0	0	0	0	0
Otu001379	0	0	0	0	0	0	0	0	0	0	0	0	0	0	0	0	0	0	0	0	0	1	0	0	0	0	0	0	0	0	0	0	0	0	0	0	0	0	0	0	0	0	0	0	0	0	0	0	0
Otu001380	5	0	0	0	0	0	0	0	0	33	0	0	0	0	0	0	0	0	0	0	0	0	0	0	0	0	0	0	0	0	0	0	0	0	0	0	0	0	0	0	0	0	0	0	0	0	0	0	0
Otu001381	7	0	0	0	0	0	0	0	0	5	0	0	0	0	0	0	0	0	0	0	0	0	1	0	0	0	0	0	0	0	1	0	0	0	0	0	0	3	0	0	0	0	0	0	0	0	0	0	0
Otu001382	0	0	0	0	0	0	0	0	0	0	0	0	0	0	0	0	0	0	0	0	0	0	0	0	0	0	0	0	0	0	0	0	0	0	0	0	0	0	0	0	0	0	0	0	0	0	0	0	0
Otu001383	9	0	0	0	0	0	0	0	0	31	0	0	0	0	0	0	0	0	0	0	0	0	0	0	0	0	0	0	0	0	0	0	0	0	0	0	0	0	0	0	0	0	0	0	0	0	0	0	0
Otu001384	0	0	0	0	2	0	0	0	0	0	0	0	0	0	0	0	0	0	0	0	0	0	0	0	0	0	0	0	0	0	0	0	0	0	0	0	0	0	0	0	0	0	0	0	0	0	0	0	0
Otu001385	0	4	0	0	0	0	0	0	0	0	2	0	0	0	0	0	0	0	0	0	1	0	0	0	0	0	0	0	0	0	0	0	0	0	0	0	0	0	0	0	0	0	0	0	0	0	0	0	0
Otu001386	0	0	0	0	0	0	0	0	0	0	0	0	0	0	0	0	0	0	0	0	0	0	0	0	0	0	0	0	0	0	0	0	0	0	0	0	0	0	0	0	0	0	0	0	0	0	0	0	0
Otu001387	0	0	0	0	3	0	0	0	0	0	0	0	0	0	0	0	0	0	0	0	1	0	0	0	0	0	0	0	0	0	0	0	0	0	0	0	0	0	0	0	0	0	0	0	1	0	0	0	0
Otu001388	0	0	0	0	0	0	0	0	0	0	0	0	0	0	0	0	0	0	0	0	0	1	0	0	0	0	0	0	0	0	0	0	0	0	0	0	0	0	0	0	0	0	0	0	0	0	0	0	0
Otu001389	0	0	0	0	0	0	0	0	0	0	0	0	0	0	0	0	0	0	0	0	0	0	0	0	0	0	0	0	0	0	1	0	1	0	0	0	1	0	0	1	0	0	0	0	4	1	0	0	0
Otu001390	0	0	0	0	0	0	0	0	0	0	0	0	0	0	0	0	0	0	0	0	0	0	0	0	0	0	0	0	0	0	0	0	0	0	0	0	0	0	0	0	0	0	0	0	0	0	0	0	0
Otu001392	0	0	0	0	1	0	0	0	0	0	0	1	0	0	0	0	0	1	0	0	5	0	0	0	0	0	0	0	0	0	0	1	0	0	0	0	0	0	0	0	0	0	0	0	1	0	0	1	0
Otu001393	0	0	0	0	0	0	0	0	0	0	0	0	0	0	0	0	0	0	0	0	0	0	0	0	0	0	1	0	0	0	0	0	0	0	0	0	0	0	0	0	0	0	0	0	0	3	0	0	0
Otu001394	0	0	0	0	0	0	0	0	0	0	0	0	0	0	0	0	0	0	0	0	0	0	0	0	0	0	0	0	0	0	0	0	0	0	0	0	0	0	2	0	6	0	0	0	0	0	0	0	0
Otu001395	1	0	0	0	0	0	0	0	0	0	0	0	0	0	1	0	0	0	0	0	0	0	0	0	0	0	0	0	0	0	0	0	0	0	0	0	0	0	0	0	0	0	0	0	0	0	0	0	0
Otu001396	0	0	0	0	1	0	0	0	0	0	0	0	0	0	0	0	0	0	0	0	3	0	2	0	0	0	0	0	0	0	0	1	0	0	0	0	0	0	0	0	0	0	0	0	3	0	0	0	0
Otu001397	0	0	0	0	0	0	0	0	0	0	0	0	0	1	0	0	1	0	0	0	0	0	0	0	0	0	0	0	0	0	0	0	0	0	0	0	0	0	0	0	0	0	0	0	0	0	0	0	0
Otu001398	0	0	0	0	0	0	0	0	0	0	0	0	0	0	0	4	0	0	0	1	0	0	0	0	0	0	0	0	0	0	0	0	0	0	0	0	0	0	0	0	0	0	0	0	0	0	0	0	0
Otu001399	0	1	0	0	0	0	0	0	0	0	0	0	0	0	0	0	0	0	0	0	0	0	0	0	0	0	0	0	0	0	0	0	0	0	0	0	0	0	0	0	0	0	0	0	0	0	0	0	0
Otu001400	0	0	0	0	0	0	0	0	0	0	0	0	0	0	0	0	0	0	0	0	0	0	0	0	0	0	0	0	0	0	0	0	0	0	0	0	0	0	0	0	0	0	0	0	0	0	0	0	0
Otu001402	0	0	0	0	0	0	0	0	0	0	0	0	0	0	1	0	1	0	0	0	0	0	0	0	0	0	0	0	0	0	0	0	0	0	0	0	0	0	0	0	0	0	0	0	0	0	0	0	0
Otu001403	0	2	0	0	0	0	0	0	0	0	0	0	0	0	0	0	0	0	0	0	0	0	0	0	0	0	0	0	0	0	0	0	0	0	0	0	0	0	0	0	0	0	0	0	0	0	0	3	0
Otu001404	0	0	0	0	1	0	0	0	0	0	0	0	0	0	0	0	0	0	1	0	0	0	0	1	0	0	0	0	0	0	0	0	0	0	1	0	0	0	0	0	0	0	0	0	0	0	0	0	0
Otu001406	0	0	0	0	0	0	0	0	0	0	0	0	0	0	0	0	0	0	0	0	0	0	0	0	0	0	0	0	0	0	0	0	0	0	0	0	0	0	0	0	0	0	0	0	0	0	0	6	0
Otu001407	0	0	0	0	0	0	0	0	0	0	0	0	0	0	0	0	0	0	0	0	0	0	0	0	0	0	0	0	0	0	0	0	0	0	0	0	0	0	0	0	0	0	0	0	0	0	0	0	0
Otu001408	0	0	1	0	2	0	0	0	0	0	0	1	0	0	0	0	0	0	0	0	0	0	1	0	0	0	0	0	0	1	0	0	0	0	1	0	0	0	0	0	0	0	0	2	1	0	1	0	0
Otu001409	0	1	0	0	0	0	0	0	0	0	1	0	0	0	0	0	0	2	0	0	1	0	0	0	0	0	0	0	0	0	0	0	0	0	0	0	0	0	0	0	0	0	0	0	0	0	0	0	0
Otu001410	0	0	1	0	0	0	0	0	0	0	0	0	0	0	0	0	0	0	0	0	0	0	0	0	0	0	0	0	0	0	0	0	0	0	0	0	0	0	0	0	0	0	0	0	0	0	0	0	0
Otu001412	0	0	0	0	0	0	0	0	0	0	0	0	0	0	0	0	0	0	0	0	0	0	0	0	0	0	0	0	0	0	0	0	0	0	0	0	0	0	0	0	0	0	0	0	0	0	0	0	0
Otu001413	0	0	0	0	0	0	0	0	0	0	0	0	0	0	0	0	0	0	0	0	0	0	0	0	0	0	0	0	0	0	0	0	0	0	0	0	0	0	0	0	0	0	0	0	0	0	0	0	0
Otu001414	0	0	0	0	0	0	0	0	0	0	0	0	0	0	0	0	0	0	0	0	0	0	0	0	0	0	0	0	0	0	0	0	2	0	0	0	0	2	0	0	0	0	0	0	0	0	0	0	0
Otu001415	0	0	0	0	0	0	0	0	0	0	0	0	0	0	0	0	0	0	0	0	0	0	0	0	0	0	0	0	0	0	0	0	0	0	0	0	0	0	0	0	0	0	0	0	0	0	0	0	0
Otu001416	0	0	0	0	0	0	0	1	0	0	0	0	0	0	0	0	0	0	0	0	0	0	0	0	0	0	0	0	0	0	0	0	0	0	0	0	0	0	0	0	0	0	0	0	0	0	0	0	0
Otu001417	0	0	0	0	0	0	0	0	0	0	0	0	0	0	0	0	0	0	0	0	0	0	0	0	0	0	0	0	0	0	0	0	0	0	0	0	0	0	0	0	0	0	0	0	0	0	0	0	0
Otu001418	0	0	0	0	0	0	0	0	0	0	0	0	0	0	0	0	0	0	0	0	0	0	0	0	0	0	0	0	0	0	0	0	0	0	0	0	0	0	0	0	0	0	0	0	0	0	0	0	0
Otu001419	0	0	0	0	0	0	0	0	0	0	1	0	0	0	1	0	0	3	0	0	0	0	0	0	0	0	0	3	0	0	0	0	0	0	0	0	0	0	0	0	0	0	0	0	0	0	0	0	0
Otu001420	0	0	0	0	1	0	0	0	0	0	0	0	0	0	0	0	0	0	0	0	0	0	3	0	0	0	0	0	0	0	0	4	0	0	0	0	0	0	0	0	0	0	0	2	3	1	0	0	0
Otu001421	11	0	0	0	0	0	0	0	0	23	0	0	0	0	0	0	0	0	0	0	0	0	0	0	0	0	0	0	0	0	0	0	0	0	0	0	0	0	0	0	0	0	0	0	0	0	0	0	0
Otu001422	0	0	0	0	0	0	0	0	0	0	0	0	0	0	0	0	0	0	0	0	0	0	0	0	0	0	0	0	0	0	0	0	0	0	0	0	0	0	0	0	0	29	0	0	0	0	0	0	0
Otu001423	0	0	0	0	0	0	0	0	0	0	0	0	0	0	0	0	0	0	2	0	0	3	0	0	0	0	0	0	0	0	0	0	0	0	0	0	0	0	0	0	0	0	0	0	0	0	0	0	0
Otu001424	0	0	0	0	0	0	0	0	0	0	0	0	0	0	0	0	0	0	0	0	0	0	1	0	0	0	0	0	0	0	0	0	0	0	0	0	0	0	0	0	0	0	0	0	0	0	0	0	0
Otu001425	0	0	0	0	0	0	0	0	0	0	0	0	0	0	0	0	0	0	0	1	0	0	0	1	0	0	0	0	0	0	0	0	0	0	0	0	0	0	0	0	0	0	0	0	0	0	0	0	0
Otu001427	13	0	0	0	0	0	0	0	0	19	0	0	0	0	0	0	0	0	0	0	0	0	0	0	0	0	0	0	0	0	0	0	0	0	0	0	0	0	0	0	0	0	0	0	0	0	0	0	0
Otu001428	0	0	0	0	0	0	0	0	0	0	0	0	0	0	0	0	0	1	0	0	0	0	0	0	0	0	0	0	0	0	0	0	0	0	0	0	0	0	0	0	0	0	0	0	0	0	0	0	0
Otu001430	0	0	0	0	0	0	0	0	0	8	0	0	0	0	0	0	0	0	0	0	0	0	0	0	0	0	0	0	0	0	0	0	0	0	0	0	0	0	0	0	0	0	0	0	0	0	0	0	0
Otu001431	0	0	0	0	0	0	0	0	0	0	0	0	0	0	0	0	0	0	0	0	0	0	0	2	0	0	0	0	0	0	0	1	0	0	0	0	0	0	0	0	0	0	0	4	3	0	0	0	0
Otu001432	0	0	0	0	1	0	0	0	0	0	0	0	0	0	0	0	0	0	0	0	0	0	0	0	0	0	0	0	0	1	0	0	0	0	0	0	0	0	0	0	0	0	0	1	2	0	1	1	0
Otu001434	0	0	0	0	0	0	0	0	0	0	0	0	0	0	0	0	0	0	0	0	0	0	0	0	0	0	0	0	0	0	0	0	0	0	0	0	0	0	0	0	0	0	0	0	0	0	0	0	0
Otu001436	5	0	0	1	0	0	0	0	0	2	0	0	0	0	0	0	0	0	0	0	0	0	0	0	0	0	0	0	0	0	0	0	0	0	0	0	2	0	0	0	0	0	0	0	0	0	0	0	0
Otu001438	0	0	0	0	1	0	0	0	0	0	0	0	0	0	0	0	0	0	0	0	0	0	1	0	0	0	0	0	0	0	0	0	0	0	1	0	0	0	0	0	0	0	0	0	0	0	0	0	0
Otu001439	0	0	0	0	0	0	0	0	0	0	0	0	0	0	0	0	0	0	0	0	0	0	0	0	0	0	0	0	0	0	0	0	0	0	0	0	0	0	0	0	0	0	0	0	0	0	0	0	0
Otu001440	0	0	0	0	0	0	0	0	9	0	0	8	0	1	0	1	0	0	0	0	0	1	0	0	0	0	0	0	0	0	0	0	0	0	0	0	0	0	0	0	0	0	0	0	0	0	0	0	0
Otu001441	0	0	0	0	0	0	0	0	0	0	0	0	0	0	0	0	0	1	0	0	1	0	0	0	0	0	0	0	0	0	1	0	0	0	0	0	2	0	0	1	0	0	0	0	0	0	0	0	0
Otu001442	15	0	0	0	0	0	0	0	0	17	0	0	0	0	0	0	0	0	0	0	0	0	0	0	0	0	0	0	0	0	0	0	0	0	0	0	0	0	0	0	0	0	0	0	0	0	0	0	0
Otu001443	0	0	0	0	0	0	0	0	0	0	0	0	0	0	0	0	0	0	0	0	0	0	0	0	0	0	0	0	0	0	0	0	0	0	0	0	0	0	0	0	0	0	0	0	0	0	0	0	0
Otu001444	0	0	0	0	1	0	0	0	0	0	0	0	0	0	0	1	0	0	0	0	0	0	0	0	0	0	0	0	0	0	0	0	0	0	0	0	0	0	0	0	0	0	0	0	0	0	0	0	0
Otu001445	0	0	0	0	0	0	0	0	0	0	0	0	0	0	0	0	0	0	0	0	0	0	0	0	0	0	0	0	0	0	0	1	0	0	0	0	0	0	1	0	0	0	1	0	0	0	0	0	0
Otu001448	0	0	1	0	0	0	0	0	0	0	0	0	0	0	0	0	0	0	0	0	0	2	0	3	0	0	0	0	0	3	0	0	0	0	3	0	0	0	0	0	0	0	0	0	0	0	0	0	0
Otu001449	0	0	0	0	0	0	0	1	0	0	0	0	0	0	0	0	0	0	0	0	0	0	0	0	0	0	0	0	0	0	0	0	0	0	0	0	0	0	0	0	0	0	0	0	0	0	0	0	0
Otu001450	0	3	0	0	1	0	0	0	0	0	0	0	0	0	0	1	0	0	0	0	0	0	0	0	0	0	0	0	0	0	0	0	0	0	0	0	0	0	0	0	0	0	0	1	1	0	0	2	0
Otu001451	0	0	0	0	0	0	0	0	0	0	0	0	0	0	0	0	0	0	0	0	0	0	0	0	0	0	0	0	0	0	0	0	0	0	0	0	0	0	0	0	0	0	0	0	0	0	0	0	0
Otu001452	0	0	0	0	0	0	0	0	0	0	2	0	0	0	0	0	0	0	0	0	0	0	0	0	0	0	0	0	0	0	0	0	0	0	0	0	0	0	0	0	0	0	0	0	0	0	0	0	0
Otu001453	0	0	0	0	0	0	0	0	0	0	0	0	0	0	0	0	0	0	3	0	0	2	0	0	0	0	0	0	0	0	0	0	0	0	0	0	0	0	0	0	0	0	0	0	0	0	0	0	0
Otu001454	11	0	0	0	0	0	0	0	0	9	0	0	0	0	0	0	0	0	0	0	0	0	0	0	0	0	0	0	0	0	0	0	0	0	0	0	0	0	0	0	0	0	0	0	0	0	0	0	0
Otu001455	0	0	1	0	0	0	0	0	0	0	0	1	0	0	0	0	0	0	0	0	0	0	0	1	0	0	0	0	0	0	0	0	0	0	3	0	0	0	0	0	0	0	0	0	0	0	0	0	0
Otu001457	0	0	0	0	0	0	0	0	0	0	0	0	0	0	0	0	0	0	0	0	0	0	0	0	0	0	0	0	0	0	0	0	0	0	0	0	0	0	0	0	0	0	0	0	0	0	0	0	0
Otu001458	0	0	0	0	0	0	0	0	0	0	0	5	0	3	0	0	0	0	0	2	0	0	0	1	0	0	0	0	0	0	0	0	0	0	0	0	0	0	0	0	0	0	0	0	0	0	0	0	0
Otu001459	0	0	0	0	0	0	0	0	0	0	0	0	0	0	0	0	0	0	0	0	0	0	0	0	0	0	0	0	0	0	0	0	0	0	0	0	0	0	0	0	0	0	0	0	0	0	0	0	0
Otu001460	0	0	0	0	0	0	0	0	0	0	0	0	0	0	0	0	0	0	0	0	0	0	0	0	0	0	0	0	0	0	26	0	0	0	0	0	3	3	0	5	0	0	0	0	0	0	0	0	0
Otu001461	0	0	0	0	0	0	0	0	0	0	0	1	0	0	0	0	0	0	0	0	1	0	0	0	0	0	0	0	0	0	0	0	0	0	0	0	0	0	0	0	0	0	0	0	0	0	0	0	0
Otu001462	0	0	0	0	0	0	0	0	0	0	0	0	1	0	0	0	0	0	0	0	0	0	0	0	0	0	0	0	0	0	0	0	0	0	0	0	0	0	0	0	0	0	0	0	0	0	0	0	0
Otu001463	0	0	0	0	0	0	0	0	0	0	0	0	0	0	0	0	0	0	0	0	0	0	0	0	0	0	0	0	0	0	0	0	0	0	0	0	0	0	0	0	0	0	0	2	0	0	0	0	0
Otu001464	0	9	0	0	0	0	0	0	0	0	1	0	1	0	0	0	1	0	0	0	0	0	0	0	0	0	0	0	0	0	0	0	0	0	0	0	0	0	0	0	0	0	0	0	0	0	0	0	0
Otu001465	0	0	0	0	0	0	0	0	0	0	0	0	0	0	0	0	0	0	0	0	0	0	0	0	0	0	0	0	0	0	0	0	0	0	0	0	0	0	0	0	0	0	0	0	0	0	0	0	0
Otu001466	7	0	0	0	0	0	0	0	0	14	0	0	0	0	0	0	0	0	0	0	0	0	0	0	0	0	0	0	0	0	0	0	0	0	0	0	0	0	0	0	0	0	0	0	0	0	0	0	0
Otu001467	0	0	0	0	0	0	0	0	0	0	0	0	0	0	0	0	0	0	0	0	0	0	0	0	0	0	0	0	0	0	0	0	0	0	0	0	0	0	0	0	0	0	0	0	0	0	0	0	0
Otu001471	0	0	0	0	1	0	0	0	0	0	0	1	0	0	0	0	0	1	0	0	0	0	1	0	0	0	0	0	0	0	0	0	0	0	0	0	0	0	0	0	0	0	0	1	1	0	0	4	0
Otu001472	0	0	0	0	0	0	0	0	0	0	0	0	0	0	0	0	0	0	0	0	0	0	0	0	0	0	0	0	0	0	0	0	0	0	0	0	0	0	0	0	0	0	0	0	0	0	0	0	0
Otu001473	0	0	0	0	0	0	0	0	0	0	0	0	0	0	0	0	0	0	4	0	0	1	0	0	0	0	0	0	0	0	3	0	0	0	0	0	0	0	0	0	0	0	0	0	0	0	0	0	0
Otu001474	0	0	0	0	0	0	0	0	0	0	0	2	0	0	0	1	0	0	0	2	0	0	0	0	0	0	0	0	0	0	0	0	0	0	0	0	0	0	0	0	0	0	0	0	0	0	0	0	0
Otu001475	0	0	0	0	0	0	0	0	0	0	0	0	0	0	0	0	0	0	0	0	0	0	0	0	3	0	0	0	0	0	0	0	0	0	0	0	0	0	0	0	0	0	0	0	0	0	0	0	0
Otu001476	0	0	0	1	0	0	0	0	0	0	0	0	0	0	0	0	0	0	0	0	0	0	0	0	0	0	0	0	0	0	0	0	0	0	0	0	0	0	0	0	0	0	0	0	0	0	0	0	0
Otu001478	0	0	0	0	0	0	0	0	0	0	0	0	0	0	0	0	0	0	0	0	0	0	0	0	0	0	0	0	0	0	0	0	0	0	0	0	0	0	2	0	0	0	0	0	0	0	0	0	0
Otu001480	0	0	0	0	0	0	0	0	0	0	0	0	0	0	0	0	0	0	0	0	0	0	0	0	0	0	0	0	0	0	0	0	0	0	0	0	0	0	0	0	0	0	0	0	0	0	0	0	0
Otu001481	0	0	0	5	0	0	0	0	0	0	0	0	0	0	0	0	0	0	0	0	0	0	0	0	0	0	0	0	0	0	0	0	0	0	0	0	0	0	0	0	0	0	0	0	0	0	0	0	0
Otu001482	0	0	0	0	0	0	0	0	0	0	0	0	0	0	0	0	0	0	0	0	0	0	0	0	0	0	0	0	0	0	0	0	0	0	0	0	0	0	0	0	0	0	0	0	0	0	0	0	0
Otu001484	0	0	0	0	0	0	0	0	0	0	0	0	0	0	0	0	0	0	0	0	0	0	0	0	0	0	0	0	0	0	0	0	0	0	0	0	0	0	0	0	0	0	0	0	0	0	0	0	0
Otu001485	0	0	0	0	0	0	0	0	0	0	0	0	0	0	0	0	0	0	0	0	0	0	0	0	0	7	0	12	0	0	0	0	0	0	0	0	0	0	0	0	0	0	0	0	0	0	0	0	0
Otu001486	0	0	0	0	0	0	0	0	0	0	0	0	0	0	0	0	0	0	0	0	0	0	0	0	0	0	0	0	0	0	0	0	0	0	0	0	0	0	0	0	0	0	0	0	0	0	0	0	0
Otu001488	14	0	0	0	0	0	0	0	0	22	0	0	0	0	0	0	0	0	0	0	0	0	0	0	0	0	0	0	0	0	0	0	0	0	0	0	0	0	0	0	0	0	0	0	0	0	0	0	0
Otu001489	0	0	0	0	0	0	0	0	0	0	0	0	0	0	0	0	0	0	0	0	0	0	0	0	0	0	0	0	0	0	0	0	0	0	0	0	0	0	0	0	0	0	0	0	0	0	0	0	0
Otu001490	0	0	0	0	0	0	0	0	0	0	0	0	0	0	0	0	0	2	0	0	1	0	0	0	0	0	0	0	0	0	0	0	0	0	0	0	0	0	0	0	0	0	0	0	0	0	0	0	0
Otu001491	0	0	0	0	0	0	0	0	0	0	0	0	0	0	0	0	0	0	0	0	0	0	0	0	0	0	0	0	0	0	0	0	0	0	0	0	0	0	0	0	0	0	0	0	0	0	0	0	0
Otu001492	0	0	0	0	0	0	0	0	0	0	0	0	0	0	0	0	0	0	0	0	0	0	0	0	0	0	0	0	0	0	1	0	1	0	0	0	1	1	0	2	0	0	0	0	2	0	0	0	0
Otu001493	0	0	0	0	0	0	0	0	0	0	0	1	0	0	0	0	0	0	1	0	0	0	2	0	0	0	0	0	0	0	0	0	0	0	0	0	0	0	0	0	0	0	0	1	0	0	0	0	0
Otu001494	19	0	0	0	0	0	0	0	0	18	0	0	0	0	0	0	0	0	0	0	0	0	0	0	0	0	0	0	0	0	0	0	0	0	0	0	0	0	0	0	0	0	0	0	0	0	0	0	0
Otu001495	0	0	1	0	2	0	0	0	0	0	0	0	0	0	0	0	0	0	0	0	2	1	0	0	0	0	0	0	0	2	0	0	0	0	5	0	0	0	0	0	0	0	0	0	0	0	0	0	0
Otu001496	0	0	0	0	0	0	0	0	0	0	0	0	0	0	0	0	0	27	0	0	0	0	0	0	0	0	0	0	0	0	0	0	0	0	0	0	0	0	0	0	0	0	0	0	0	0	0	0	0
Otu001497	0	0	0	0	0	0	0	2	0	0	0	0	0	0	0	0	0	0	0	0	0	0	0	0	0	0	0	0	0	0	0	0	0	0	0	0	0	0	0	0	0	0	0	0	0	0	0	0	0
Otu001498	0	0	0	0	0	0	0	0	0	0	0	0	0	0	0	0	0	0	0	0	0	0	0	0	0	0	0	0	0	0	0	0	0	0	0	0	0	0	0	0	0	0	0	0	0	0	0	0	0
Otu001499	0	0	0	0	0	0	0	0	0	0	0	0	0	0	0	0	0	0	0	0	0	0	0	0	0	0	0	0	0	0	0	0	0	0	0	0	0	0	0	0	0	0	0	0	0	0	0	0	0
Otu001500	0	0	0	0	0	0	0	1	0	0	0	0	0	0	0	0	0	0	0	0	0	0	0	0	0	0	0	0	0	0	0	0	0	0	0	0	0	0	0	0	0	0	0	0	0	0	2	0	0
Otu001501	0	0	0	0	0	0	0	0	1	0	0	0	0	0	0	0	0	0	0	0	0	0	0	0	0	0	0	0	0	0	0	0	0	0	0	0	0	0	0	1	0	0	0	0	0	0	0	0	0
Otu001502	0	0	0	0	0	0	0	0	0	0	0	0	0	0	0	0	0	0	0	0	0	0	0	0	0	0	0	0	0	0	1	0	0	0	0	0	0	0	0	1	0	0	0	0	0	0	0	0	0
Otu001503	0	0	0	0	0	0	0	0	0	0	0	0	0	0	0	0	0	0	0	0	1	0	0	4	0	0	0	0	0	3	0	0	0	0	2	0	0	0	0	0	0	0	0	0	0	0	1	0	0
Otu001504	0	0	0	0	0	0	0	0	0	0	0	0	0	0	0	0	0	0	0	0	0	0	0	0	0	0	0	0	0	0	0	0	0	0	0	0	0	0	0	0	0	0	0	0	0	0	0	0	0
Otu001505	0	0	0	0	0	0	0	0	0	0	0	0	0	0	0	0	0	0	0	0	0	0	0	0	0	0	0	0	0	0	0	0	0	0	0	0	0	0	0	0	0	0	0	0	0	0	0	9	0
Otu001506	0	0	0	0	0	0	0	5	0	0	0	0	0	0	0	0	0	0	0	0	0	0	0	0	0	0	0	0	0	0	0	0	0	0	0	0	0	0	0	0	0	0	0	0	0	0	0	0	0
Otu001507	13	0	0	0	0	0	0	0	0	11	0	0	0	0	0	0	0	0	0	0	0	0	0	0	0	0	0	0	0	0	0	0	0	0	0	0	0	0	0	0	0	0	0	0	0	0	0	0	0
Otu001509	0	0	0	0	0	0	0	0	0	0	0	1	0	1	0	1	0	0	0	0	1	0	0	0	0	0	0	0	0	0	0	0	0	0	0	0	0	0	0	0	0	0	0	0	0	0	0	0	0
Otu001510	0	0	0	0	0	0	0	0	0	0	0	0	0	0	0	0	0	0	0	0	0	0	0	0	0	1	0	1	0	0	0	0	0	0	0	0	0	0	0	0	0	0	0	0	0	1	0	0	0
Otu001511	0	0	0	0	0	0	0	0	0	0	0	0	0	0	0	0	0	0	0	0	0	0	0	0	0	0	0	0	0	0	0	0	0	0	0	0	0	0	0	0	15	0	0	0	0	0	0	0	0
Otu001512	0	0	0	0	0	0	0	0	0	0	0	0	0	0	0	0	0	0	0	0	0	0	0	0	0	0	0	0	0	0	29	0	0	0	0	0	0	0	0	0	0	0	0	0	0	0	0	0	0
Otu001513	0	0	0	0	0	0	0	0	0	0	0	3	0	8	0	0	0	0	0	2	0	0	0	0	0	0	0	0	0	0	0	0	0	0	0	0	0	0	0	0	0	0	0	0	0	0	0	0	0
Otu001514	0	0	0	0	0	0	0	0	0	0	0	0	0	0	0	0	0	0	0	0	0	0	0	0	0	0	0	0	0	0	0	0	0	0	0	0	0	0	0	0	0	24	0	0	0	0	0	0	0
Otu001515	0	0	0	0	0	0	0	0	0	0	0	0	0	0	0	0	0	0	0	0	0	0	0	0	0	0	0	0	0	0	0	0	0	0	0	0	0	0	0	0	0	0	0	0	0	0	0	0	0
Otu001516	8	0	0	0	0	0	0	0	0	7	0	0	0	0	0	0	0	0	0	0	0	0	0	0	0	0	0	0	0	0	0	0	0	0	0	0	0	0	0	0	0	0	0	0	0	0	0	0	0
Otu001517	0	0	0	0	0	0	0	0	0	0	0	0	0	0	0	0	0	0	0	0	0	0	0	0	0	0	0	0	0	0	2	0	0	0	0	0	0	0	0	1	0	0	0	0	0	0	0	0	0
Otu001518	0	0	0	0	0	0	0	0	0	0	0	0	8	0	0	0	0	0	0	0	0	0	0	0	0	0	0	0	0	0	0	0	0	0	0	0	0	0	0	0	0	0	0	0	1	0	0	0	0
Otu001520	0	0	0	0	0	0	0	0	0	0	0	0	0	0	0	0	0	0	0	0	0	0	0	0	0	0	0	0	0	0	0	0	0	0	0	0	0	0	0	0	0	0	0	0	0	0	0	0	0
Otu001521	0	0	0	0	0	0	0	0	0	0	0	0	0	0	0	0	0	0	0	0	0	0	0	0	0	0	0	0	0	0	1	0	0	0	0	0	0	0	0	0	0	0	0	0	0	0	0	0	0
Otu001522	0	0	0	0	0	0	0	0	0	0	0	0	0	0	0	0	0	0	0	0	0	0	0	2	0	0	0	0	0	0	0	0	0	0	0	0	0	0	0	0	0	0	0	0	0	0	0	0	0
Otu001523	0	0	0	0	0	0	0	0	0	0	0	0	0	0	0	0	0	0	0	0	0	0	0	0	0	0	0	0	0	0	0	0	0	0	0	0	0	0	0	0	0	0	0	0	0	0	0	0	1
Otu001524	0	0	0	0	0	0	0	0	0	0	0	0	0	0	0	0	0	0	0	0	0	0	0	0	0	0	0	0	0	0	2	0	4	0	0	0	2	0	0	1	0	0	0	0	0	0	0	0	2
Otu001525	0	0	0	0	0	0	0	0	0	10	0	0	0	0	0	0	0	0	0	0	0	0	0	0	0	0	0	0	0	0	0	0	0	0	0	0	0	0	0	0	0	0	0	0	0	0	0	0	0
Otu001527	0	0	0	0	0	0	0	0	0	0	0	0	0	0	0	0	0	0	0	0	0	0	0	0	0	2	0	1	0	0	0	0	0	0	0	0	0	0	0	0	0	0	0	0	0	0	0	0	0
Otu001528	0	0	0	0	0	0	0	0	0	0	0	0	0	0	0	0	0	0	0	0	0	0	0	0	5	0	0	0	0	0	0	0	0	2	0	0	0	0	0	0	0	0	0	0	0	0	0	0	0
Otu001529	0	0	0	0	0	0	0	0	0	0	0	0	0	0	0	0	0	0	0	0	0	0	0	0	0	0	0	0	0	0	0	0	0	0	0	0	0	0	0	0	0	0	0	0	0	0	0	0	0
Otu001530	0	0	0	0	0	0	0	0	0	0	1	0	0	0	0	0	0	0	0	0	0	0	0	0	0	0	0	0	0	0	0	0	0	0	0	0	0	0	0	0	0	1	0	0	0	0	0	0	0
Otu001531	0	0	0	0	0	0	0	0	0	0	1	0	0	0	0	0	0	0	0	0	0	0	0	0	0	0	0	0	0	0	0	0	0	0	0	0	0	0	0	0	0	0	0	0	0	0	0	2	0
Otu001532	0	0	0	0	0	0	0	0	0	0	0	0	0	0	0	0	0	0	0	0	0	0	1	1	0	0	0	0	1	2	0	0	0	0	5	0	0	0	0	0	0	0	0	0	0	0	0	0	0
Otu001533	0	0	0	0	0	0	0	0	0	0	0	0	0	0	0	0	0	0	0	0	0	0	0	0	0	0	0	0	0	0	0	0	0	0	0	0	0	0	0	0	0	0	0	0	0	0	0	0	0
Otu001534	0	0	0	0	0	0	0	0	0	0	0	0	0	0	0	0	3	0	0	0	0	0	2	0	0	0	0	0	0	0	0	1	0	0	0	0	0	0	0	0	0	0	0	0	0	0	0	0	0
Otu001535	0	1	1	0	0	0	0	0	0	0	0	0	0	0	0	0	0	0	0	0	0	0	1	3	0	0	0	0	0	0	0	0	0	0	0	0	0	0	0	0	0	0	0	1	0	0	0	0	0
Otu001536	0	0	0	0	1	0	0	0	0	0	0	0	0	0	0	0	0	0	0	0	0	0	0	0	0	0	0	0	0	0	0	0	1	0	0	0	0	0	0	2	0	0	0	0	0	0	0	0	0
Otu001537	0	0	0	0	0	0	0	0	0	0	0	0	0	0	0	0	0	0	0	0	1	0	0	0	0	0	0	0	0	0	2	0	0	0	0	0	0	0	0	2	0	0	0	0	0	0	0	0	0
Otu001538	0	0	0	0	0	0	0	0	0	0	0	0	0	0	0	0	0	0	0	0	0	0	0	0	0	0	0	0	0	0	0	1	0	0	0	0	0	0	0	0	0	0	0	0	0	0	0	0	0
Otu001539	0	0	0	0	0	0	0	0	0	0	0	0	0	0	2	0	0	0	0	0	0	0	0	0	0	0	0	0	0	0	0	0	0	0	0	0	0	0	0	0	0	0	0	0	0	0	0	0	0
Otu001540	0	0	0	0	0	0	0	0	0	0	0	0	0	0	0	0	0	0	0	0	0	0	0	0	0	0	0	0	0	0	0	0	0	0	0	0	0	0	0	0	0	0	0	0	0	0	0	0	0
Otu001541	0	0	0	0	0	0	0	0	0	0	0	1	0	2	0	1	0	0	0	0	0	0	0	0	0	0	0	0	0	0	0	0	0	0	0	0	0	0	0	0	0	0	0	0	0	0	0	0	0
Otu001542	0	0	0	0	0	0	0	0	0	0	0	0	0	0	0	0	0	0	0	0	0	0	0	0	0	0	0	0	0	0	0	0	0	0	0	0	0	0	0	0	0	0	0	0	0	0	0	0	0
Otu001544	0	0	0	0	0	0	0	0	0	0	0	0	0	0	0	0	0	0	0	0	0	0	0	0	0	0	0	0	0	0	0	0	0	0	0	0	0	0	0	0	0	0	0	0	0	0	0	0	0
Otu001545	1	0	0	0	0	0	0	0	0	0	0	0	0	0	0	0	0	0	0	0	0	0	0	0	0	0	0	0	0	0	1	0	0	0	0	0	0	0	0	0	0	2	0	0	0	0	0	0	0
Otu001546	0	0	0	0	0	2	0	0	0	0	0	0	0	0	0	0	0	0	0	1	0	0	0	0	0	0	0	0	0	3	0	0	0	0	0	0	0	0	0	0	0	0	0	0	0	0	0	0	0
Otu001548	0	0	0	0	0	0	0	0	0	0	0	0	0	0	0	0	0	0	0	0	0	0	0	0	0	0	0	0	0	0	0	0	0	0	0	0	0	0	3	0	4	0	1	0	0	0	0	0	0
Otu001549	0	0	0	0	0	0	0	0	0	0	0	0	0	0	0	0	0	0	0	0	0	0	2	1	0	0	0	0	0	1	0	0	0	0	0	0	0	0	0	0	0	0	0	0	1	0	1	0	2
Otu001550	0	0	0	0	0	0	0	0	0	0	0	0	0	0	0	0	0	0	0	0	0	0	0	0	0	0	0	0	0	0	0	0	0	0	0	0	0	0	0	0	1	0	0	0	0	0	0	0	0
Otu001552	0	0	0	0	0	0	0	0	0	0	0	0	0	0	0	0	0	0	0	0	0	0	0	0	0	0	0	0	0	0	0	0	0	0	0	0	0	0	0	0	0	0	0	0	0	0	0	0	0
Otu001553	0	0	0	0	0	0	0	0	0	0	0	0	0	0	0	0	0	0	0	0	1	0	1	0	0	0	0	0	0	0	0	0	0	0	0	0	0	0	0	0	0	0	0	0	0	0	0	0	0
Otu001554	0	0	0	0	0	0	0	0	0	0	0	0	0	0	0	0	0	0	0	0	0	0	0	0	0	0	0	0	0	0	0	0	0	0	0	0	0	0	0	0	0	0	0	0	0	0	0	0	0
Otu001555	0	0	0	0	0	0	0	0	0	0	0	0	0	0	0	0	0	0	0	0	0	0	0	0	0	0	0	0	0	0	0	0	0	0	0	0	0	0	0	0	0	0	0	0	0	0	0	0	0
Otu001556	0	0	0	0	1	0	0	0	0	0	0	0	0	0	0	0	0	0	0	0	0	0	0	0	0	0	0	0	0	0	0	0	0	0	0	0	0	0	0	0	0	0	0	0	1	1	0	1	0
Otu001557	0	0	0	0	0	0	0	0	0	0	0	0	0	0	0	0	0	1	0	0	0	0	0	0	0	0	0	0	0	0	0	0	0	0	0	0	0	0	0	0	0	0	0	0	0	0	0	0	0
Otu001558	0	0	0	0	0	0	0	0	0	0	0	0	0	0	0	0	0	0	0	0	0	0	0	0	0	0	0	0	0	0	0	0	0	0	0	0	0	0	0	0	0	0	0	0	0	0	0	0	0
Otu001559	0	0	0	0	0	0	0	0	0	0	0	0	0	0	0	0	0	0	0	0	0	0	0	0	0	0	0	0	0	0	0	0	0	0	0	0	0	0	0	0	0	0	0	0	0	0	0	0	0
Otu001560	0	0	0	0	0	0	0	0	0	0	0	0	0	0	0	0	0	0	0	0	0	0	0	0	0	0	0	0	0	0	0	0	0	0	0	0	0	0	0	0	0	0	0	0	0	0	0	0	0
Otu001561	0	0	0	0	0	0	0	0	0	0	0	0	0	0	0	0	0	0	0	0	0	0	0	0	0	0	0	0	0	0	0	0	0	0	0	0	0	0	0	0	0	0	0	0	0	0	0	0	0
Otu001562	0	0	0	0	0	0	0	0	0	0	0	0	0	0	0	0	0	0	0	0	0	0	0	0	0	0	0	0	0	0	0	0	0	0	0	0	0	0	0	0	0	0	0	0	0	0	0	0	0
Otu001563	0	0	0	0	0	0	0	0	0	0	0	0	0	0	0	0	0	0	0	0	0	0	0	0	0	0	0	0	0	0	0	0	0	0	0	0	0	0	0	0	0	0	0	0	0	0	0	0	0
Otu001564	0	0	0	0	0	0	0	0	0	0	0	0	0	0	0	0	0	0	4	0	0	6	0	0	0	0	0	0	0	0	0	0	0	0	0	0	0	0	0	0	0	0	0	0	0	0	0	0	0
Otu001565	0	0	0	0	0	0	0	0	0	0	0	0	0	0	0	0	0	0	0	0	0	0	0	0	0	0	0	0	0	0	0	0	0	0	0	0	0	0	0	0	0	0	0	0	0	0	0	0	0
Otu001566	0	1	0	0	0	0	0	0	0	0	0	0	0	0	0	0	0	0	0	0	0	0	0	0	0	0	0	0	0	0	0	0	0	0	0	0	0	0	0	0	0	0	0	0	1	0	0	1	0
Otu001567	0	0	0	0	0	0	0	0	0	0	0	0	0	0	0	0	0	0	0	0	0	0	0	0	0	0	0	0	0	0	0	0	0	0	0	0	0	0	0	0	0	0	0	0	0	0	0	0	0
Otu001568	0	0	0	0	0	0	0	0	0	0	0	0	0	0	0	0	0	0	0	0	0	0	0	0	0	0	0	0	0	0	0	0	0	0	0	0	0	0	0	0	0	0	0	0	0	0	0	0	0
Otu001569	0	1	0	0	0	0	0	0	0	0	0	0	0	0	0	0	0	0	0	0	0	0	0	0	0	0	0	0	0	0	0	0	0	0	1	0	0	0	0	0	0	0	0	1	1	0	0	1	0
Otu001571	0	0	0	0	0	0	0	0	0	0	0	0	0	0	0	0	0	0	0	0	0	0	0	0	0	0	0	0	0	0	0	0	0	0	0	0	0	0	0	0	0	0	0	0	0	0	0	0	0
Otu001572	0	0	0	0	0	0	0	0	0	4	0	0	0	0	0	0	0	0	6	0	0	8	0	0	0	0	0	0	0	0	0	0	0	0	0	0	0	0	0	0	0	0	0	0	0	0	0	0	0
Otu001574	0	0	0	0	0	0	0	0	0	0	0	0	0	0	0	0	0	0	0	0	0	0	0	1	0	0	1	0	0	0	0	0	0	0	0	0	0	0	0	0	0	0	0	0	0	0	0	0	0
Otu001575	0	0	1	0	0	0	0	0	0	0	0	1	0	0	0	0	0	0	0	0	0	0	0	1	0	0	0	0	0	0	0	0	0	0	1	0	0	0	0	0	0	0	0	1	0	0	0	0	0
Otu001576	0	5	0	0	0	0	0	0	0	0	0	0	0	0	0	0	0	0	0	0	0	0	0	0	0	0	0	0	0	0	0	0	0	0	0	0	0	0	0	0	0	0	0	0	0	0	1	0	0
Otu001577	0	0	0	0	0	0	0	0	0	0	0	0	0	0	0	0	0	0	0	0	0	0	0	0	0	0	0	0	0	0	0	0	0	0	0	0	0	0	0	0	0	0	0	0	0	0	0	0	0
Otu001578	0	0	0	0	0	0	0	0	0	0	0	0	0	0	0	0	0	0	0	0	0	0	0	0	0	0	0	0	0	0	0	0	0	0	0	0	0	0	0	0	0	0	0	0	0	0	0	0	0
Otu001580	0	0	0	0	1	0	0	0	0	0	0	0	0	0	0	0	0	0	0	0	0	0	0	1	0	0	0	0	0	0	0	0	0	0	0	0	0	0	0	0	0	0	0	0	0	0	0	0	0
Otu001581	0	1	0	0	0	0	0	0	0	0	0	0	0	0	0	0	0	0	0	0	0	0	0	0	0	0	0	0	0	0	0	0	0	0	0	0	0	0	0	0	0	0	0	0	0	0	0	3	0
Otu001582	0	0	0	0	0	0	0	0	0	0	0	0	0	0	0	0	0	0	0	0	0	4	0	0	0	0	0	0	0	0	0	0	0	0	0	0	0	0	0	0	0	0	0	0	0	0	0	0	0
Otu001583	0	0	0	0	0	0	0	0	0	0	0	0	0	0	0	0	0	0	0	0	0	0	0	0	0	0	0	0	0	0	0	0	0	0	0	0	0	0	0	0	0	0	0	0	0	0	0	0	0
Otu001584	0	0	0	0	2	0	0	0	0	0	0	0	0	0	0	0	0	0	0	0	0	0	0	0	0	0	0	0	0	0	0	0	0	0	0	0	0	0	0	0	0	0	0	0	0	0	0	0	0
Otu001585	0	0	0	0	0	0	0	0	0	0	0	0	0	0	0	0	0	0	0	0	0	0	0	0	0	0	0	0	0	0	1	0	0	0	0	0	0	0	0	0	0	0	0	0	0	0	0	0	0
Otu001586	1	0	0	0	0	0	0	0	0	8	0	0	0	0	0	0	0	0	0	0	0	0	0	0	0	0	0	0	0	0	0	0	0	0	0	0	0	0	0	0	0	0	0	0	0	0	0	0	0
Otu001587	0	0	0	0	0	0	0	0	0	0	0	0	0	0	0	0	0	0	0	0	0	0	0	0	0	0	0	0	0	0	0	0	0	0	0	0	0	0	0	0	0	0	0	0	0	0	0	0	0
Otu001588	0	0	0	0	0	0	0	0	0	0	0	0	0	0	0	0	0	0	0	0	0	0	0	0	0	0	0	0	0	0	2	0	1	0	0	0	1	0	0	2	0	0	0	0	0	0	0	0	0
Otu001589	0	0	0	0	0	0	0	0	0	0	0	0	0	0	0	0	0	0	0	0	0	0	0	0	0	0	0	0	0	0	1	0	0	0	0	0	0	0	0	2	0	0	0	0	0	0	0	0	0
Otu001590	0	0	0	0	0	0	0	0	0	0	0	0	0	0	0	0	0	0	0	0	0	0	0	0	0	0	0	0	0	0	2	0	0	0	0	0	0	0	0	0	0	0	0	0	0	0	0	0	0
Otu001591	0	0	0	0	0	0	0	0	0	3	0	0	0	0	0	0	0	0	0	0	0	0	0	0	0	0	0	0	0	0	0	0	0	0	0	0	0	0	0	0	0	0	0	0	0	0	0	0	0
Otu001592	0	0	0	0	0	0	0	0	0	0	0	0	0	0	0	0	0	0	0	0	0	0	0	0	0	0	0	0	0	0	0	0	0	0	0	0	0	0	0	0	0	0	0	0	0	0	0	0	0
Otu001593	0	0	0	0	0	0	0	0	0	0	0	0	0	0	0	0	0	0	0	0	0	0	0	0	0	0	0	0	0	0	4	0	0	0	0	0	0	0	0	2	0	0	0	0	0	0	0	0	0
Otu001594	1	0	0	0	0	0	0	0	0	0	0	0	0	0	0	0	0	0	0	0	0	0	8	0	0	0	0	0	0	0	0	1	0	0	0	0	0	6	0	1	0	0	0	0	0	0	0	0	0
Otu001595	0	0	0	0	0	0	0	0	0	0	0	0	0	0	0	0	0	0	0	0	1	0	0	0	0	0	0	0	0	0	0	0	0	0	0	0	0	0	0	0	0	0	0	0	1	0	0	0	1
Otu001596	0	0	0	0	0	0	0	0	0	0	0	0	0	0	0	0	0	1	0	0	0	0	0	0	0	0	0	0	0	0	2	0	0	0	0	0	0	0	0	1	0	0	0	0	0	0	0	0	0
Otu001597	11	0	0	0	0	0	0	0	0	17	0	0	0	0	0	0	0	0	0	0	0	0	0	0	0	0	0	0	0	0	0	0	0	0	0	0	0	0	0	0	0	0	0	0	0	0	0	0	0
Otu001599	1	0	0	0	0	0	0	0	0	0	0	0	0	0	0	0	0	0	0	0	0	0	0	0	0	0	0	0	0	0	0	0	0	0	0	0	0	0	1	0	0	0	0	0	0	0	0	0	0
Otu001600	0	0	0	0	0	0	0	0	0	0	0	0	0	0	0	0	0	0	0	0	0	0	0	0	0	0	0	0	0	0	3	0	0	0	0	0	0	0	0	0	0	0	0	0	0	0	0	0	0
Otu001601	0	0	0	0	0	0	0	0	0	0	0	0	0	0	0	0	0	0	0	0	0	1	0	0	0	0	0	0	0	0	0	0	1	0	0	0	1	0	0	0	0	0	0	0	0	0	0	0	1
Otu001602	0	0	0	0	0	0	0	0	0	0	0	0	0	0	0	0	0	0	0	0	1	0	1	0	0	0	0	0	0	0	0	0	0	0	0	0	0	0	0	0	0	0	0	0	1	0	0	0	0
Otu001603	0	0	0	0	0	0	0	0	0	0	0	0	0	0	0	0	0	0	0	0	0	0	0	0	0	0	0	0	0	0	0	0	0	0	0	0	0	0	0	0	0	0	0	0	0	0	0	0	0
Otu001604	0	0	0	0	0	0	0	0	0	0	0	0	0	0	0	0	0	0	0	0	0	0	0	0	0	0	0	0	0	0	0	0	0	0	0	0	0	0	0	0	0	0	0	0	0	0	0	0	0
Otu001605	0	0	0	0	0	0	0	0	0	0	0	0	0	0	0	0	0	0	0	0	0	0	0	0	0	0	0	0	0	0	0	0	0	0	0	0	0	0	0	0	0	0	0	0	0	0	0	0	0
Otu001606	14	0	0	0	0	0	0	0	0	8	0	0	0	0	0	0	0	0	0	0	0	0	0	0	0	0	0	0	0	0	0	0	0	0	0	0	0	0	0	0	0	0	0	0	0	0	0	0	0
Otu001607	0	0	0	0	0	0	0	0	0	0	0	0	0	0	0	0	0	0	0	0	0	0	0	0	0	0	0	0	0	1	0	0	0	0	0	0	0	0	0	0	0	0	0	1	0	0	0	0	0
Otu001608	0	0	0	0	0	0	0	0	0	0	0	0	0	0	0	0	0	0	0	0	0	0	0	0	0	0	0	0	0	0	0	0	0	0	0	0	3	3	0	0	0	0	0	0	0	0	0	0	0
Otu001609	0	0	0	0	1	0	0	0	0	0	0	0	0	0	0	0	0	0	0	0	0	0	0	0	0	0	0	0	0	0	0	0	0	0	0	0	0	0	0	0	0	0	0	0	0	0	0	0	0
Otu001610	0	0	0	0	1	0	0	0	0	0	0	0	0	0	0	0	0	0	0	0	0	0	0	0	0	0	0	0	0	0	0	0	0	0	0	0	0	0	0	0	0	0	0	0	0	0	0	0	0
Otu001611	0	0	0	0	0	0	0	0	0	0	0	0	0	0	0	0	0	0	0	0	0	0	0	0	0	0	0	0	0	0	0	0	0	0	0	0	0	0	0	0	0	0	0	0	0	0	0	0	0
Otu001612	0	0	0	0	0	0	0	0	0	0	0	0	0	0	0	0	0	0	0	0	0	0	0	0	0	0	0	0	0	0	0	0	4	0	0	0	0	0	0	1	0	0	0	0	0	0	0	0	0
Otu001613	0	1	0	0	0	0	0	0	0	0	0	0	0	1	0	0	0	0	0	0	0	0	1	0	0	0	0	0	0	0	0	0	0	0	0	0	0	0	0	0	0	0	0	1	0	0	1	0	1
Otu001614	0	0	1	0	1	0	0	0	0	0	0	0	0	0	0	0	0	0	1	1	0	0	1	1	0	0	0	0	0	3	0	0	0	0	3	0	0	0	0	0	0	0	0	1	0	0	0	0	0
Otu001616	0	0	0	0	0	0	0	0	0	0	0	0	0	0	0	0	1	0	0	0	1	0	0	0	0	0	0	0	0	0	0	0	0	0	0	0	0	0	0	0	0	0	0	0	0	0	0	0	0
Otu001619	0	0	0	0	0	0	0	0	0	0	0	0	0	0	0	0	0	0	0	0	0	0	0	0	0	0	0	0	0	0	0	0	0	0	0	0	0	0	0	0	0	0	0	0	0	0	0	0	0
Otu001620	0	0	0	0	1	0	0	0	0	0	0	0	0	0	0	0	0	0	0	0	0	0	0	1	0	0	0	0	0	1	0	0	0	0	1	0	0	0	0	0	0	0	0	0	0	0	1	0	0
Otu001621	0	0	0	0	0	0	0	0	0	0	0	0	0	0	0	0	0	0	0	0	0	0	0	0	0	0	0	0	0	0	0	0	0	0	0	0	0	0	0	0	0	0	0	0	0	0	0	0	0
Otu001622	0	0	0	0	0	0	0	2	0	0	0	0	0	0	0	0	0	0	0	0	0	0	0	0	0	0	0	0	0	0	0	0	0	0	0	0	0	0	0	0	0	0	0	0	0	0	0	0	0
Otu001623	0	0	0	0	0	0	0	0	0	0	0	0	0	0	1	0	0	0	0	0	0	0	0	0	0	0	0	0	0	0	0	0	0	0	0	0	0	0	0	0	0	0	0	0	0	0	0	0	0
Otu001624	0	0	0	0	0	0	0	0	0	0	0	0	0	0	0	0	0	0	0	0	0	0	0	0	0	0	0	0	0	0	0	0	0	0	1	0	0	0	0	0	0	0	0	0	0	0	0	0	0
Otu001625	0	1	0	0	0	0	0	0	0	0	0	0	0	0	0	0	0	0	0	0	0	0	0	0	0	0	0	0	0	0	0	0	0	0	0	0	0	0	0	0	0	0	0	0	0	0	0	0	0
Otu001626	0	0	0	0	0	0	0	3	0	0	0	0	0	0	4	0	0	0	0	0	0	0	0	0	0	0	0	0	0	0	0	0	1	0	0	0	0	0	0	0	0	0	0	0	0	0	0	0	0
Otu001627	0	0	0	0	0	0	0	0	0	0	0	0	0	0	0	0	0	0	0	0	0	0	0	0	0	0	0	0	0	0	0	0	0	0	0	0	0	0	0	0	0	1	0	0	0	0	0	0	0
Otu001630	0	0	0	0	0	0	0	0	0	0	0	0	0	0	0	1	0	0	0	0	0	0	0	0	0	0	0	0	0	1	0	0	0	0	1	0	0	0	0	0	0	0	0	0	0	0	0	0	0
Otu001631	0	0	0	0	1	0	0	0	0	0	0	0	0	0	0	0	0	0	0	0	0	0	0	0	0	0	0	0	0	0	0	0	0	0	0	0	0	0	0	0	0	0	0	0	0	0	0	0	0
Otu001632	0	0	0	0	0	0	0	0	0	0	0	0	0	0	0	0	0	0	0	0	0	0	0	0	0	0	0	0	0	0	0	0	0	0	0	0	0	0	0	0	0	0	0	0	0	0	0	0	0
Otu001633	0	0	0	0	0	0	0	0	0	0	0	0	0	0	0	0	0	0	0	0	0	0	0	0	0	0	0	0	0	0	0	0	0	0	0	0	0	0	0	0	0	0	0	0	0	0	0	0	0
Otu001635	0	1	0	0	0	0	0	0	0	0	0	0	0	0	0	0	0	0	0	0	0	0	0	0	0	0	0	0	0	0	0	0	0	0	0	0	0	0	0	0	0	0	0	0	0	0	0	0	0
Otu001636	0	0	0	0	1	0	0	0	0	0	0	0	0	0	0	0	0	0	0	0	0	0	0	0	0	0	0	0	0	0	0	0	0	0	0	0	0	0	0	0	0	0	0	0	8	0	0	0	0
Otu001638	0	0	0	0	0	0	0	0	0	0	0	0	0	0	0	0	0	0	0	0	0	0	0	0	0	0	0	0	0	0	0	0	0	0	0	0	0	0	8	0	0	0	0	0	0	0	0	0	0
Otu001639	0	0	0	0	0	0	0	0	0	0	0	0	0	0	0	0	0	0	0	0	0	0	0	0	0	0	0	0	0	0	0	0	0	0	0	0	0	0	0	0	0	0	0	0	0	0	0	0	0
Otu001641	0	0	0	0	0	0	0	0	0	0	2	0	0	0	0	0	0	0	0	0	0	0	0	0	0	0	0	0	0	0	0	0	0	0	0	0	0	0	0	0	0	0	0	0	0	0	0	2	0
Otu001642	0	0	0	0	3	0	0	0	0	0	0	0	0	0	0	0	0	0	0	0	0	0	0	0	0	0	0	0	0	0	0	0	0	0	0	0	0	0	0	0	0	0	0	0	0	0	0	0	0
Otu001643	13	0	0	0	0	0	0	0	0	17	0	0	0	0	0	0	0	0	0	0	0	0	0	0	0	0	0	0	0	0	0	0	0	0	0	0	0	0	0	0	0	0	0	0	0	0	0	0	0
Otu001645	0	0	0	0	0	0	0	0	0	0	0	0	0	0	0	0	0	0	0	0	0	0	0	0	0	0	0	0	0	0	0	0	1	0	0	0	0	1	0	2	0	0	0	0	0	0	0	0	0
Otu001646	0	0	0	0	0	0	0	0	0	0	0	0	0	0	0	0	0	0	0	0	0	0	0	0	0	0	0	0	0	0	0	0	0	0	1	0	0	0	0	0	0	0	0	0	0	0	0	0	0
Otu001647	0	0	0	0	0	0	0	0	0	0	0	0	0	0	0	0	0	0	0	0	0	0	0	0	0	0	0	0	0	0	0	1	0	0	0	0	0	0	0	0	0	1	0	0	0	0	0	0	0
Otu001648	0	0	0	0	0	0	0	0	0	0	0	0	0	0	0	0	0	0	0	0	0	0	1	0	0	0	0	0	0	0	0	0	0	0	2	0	0	0	0	0	0	0	0	1	1	0	0	1	0
Otu001649	0	0	0	0	0	0	0	0	0	0	0	0	0	0	0	0	0	0	0	0	0	0	0	0	0	0	0	0	0	0	0	0	0	0	0	0	0	0	0	0	0	0	0	0	0	0	0	0	0
Otu001650	0	0	0	0	0	1	0	0	0	0	0	0	0	0	0	0	0	0	0	0	0	0	0	0	0	0	0	0	0	0	0	0	0	0	0	0	0	0	0	0	0	0	0	0	0	0	0	0	0
Otu001651	0	0	0	0	0	0	0	0	0	0	0	0	0	0	0	0	0	0	0	0	0	0	0	0	0	0	0	0	0	0	0	0	0	0	0	0	0	0	0	0	0	0	0	0	0	0	0	0	0
Otu001652	18	0	0	0	0	0	0	0	0	13	0	0	0	0	0	0	0	0	0	0	0	0	0	0	0	0	0	0	0	0	0	0	0	0	0	0	0	0	0	0	0	0	0	0	0	0	0	0	0
Otu001655	0	0	0	0	0	0	0	0	0	0	0	0	0	0	0	0	0	1	0	0	0	0	0	0	0	0	0	0	0	0	0	0	0	0	0	0	0	0	0	0	0	0	0	0	0	0	0	0	0
Otu001656	0	0	0	0	0	0	0	0	0	0	0	0	0	0	0	0	0	0	0	0	0	0	0	0	0	0	0	0	0	0	1	0	0	0	0	0	0	0	0	1	0	0	0	0	0	0	0	0	0
Otu001657	0	0	0	0	0	0	0	0	0	0	0	0	0	0	0	0	0	0	0	0	0	0	0	0	0	0	0	0	0	0	0	0	0	0	0	0	0	0	0	0	0	0	0	0	0	0	0	0	0
Otu001658	0	0	0	0	0	0	0	0	0	0	0	0	0	0	0	0	0	0	0	0	0	0	0	0	0	0	0	0	0	0	0	0	0	0	0	0	0	0	0	0	0	0	0	0	0	0	0	0	0
Otu001659	0	0	0	0	0	0	0	0	0	0	0	0	0	0	0	0	0	0	0	0	0	0	0	0	0	0	0	0	0	0	0	0	0	0	0	0	0	0	0	0	0	0	0	0	0	0	0	0	0
Otu001660	0	0	0	0	0	0	0	0	0	0	0	0	0	0	1	0	0	0	0	0	0	0	0	0	0	0	0	0	0	0	0	0	0	0	0	0	0	0	0	0	0	0	0	0	0	0	0	0	0
Otu001661	0	0	0	1	0	0	0	0	0	0	0	0	0	0	0	0	0	0	0	0	0	0	0	0	0	0	0	0	0	0	0	0	0	0	0	0	0	0	0	0	0	0	0	0	0	0	0	0	0
Otu001663	15	0	0	0	0	0	0	0	0	19	0	0	0	0	0	0	0	0	0	0	0	0	0	0	0	0	0	0	0	0	0	0	0	0	0	0	0	0	0	0	0	0	0	0	0	0	0	0	0
Otu001664	0	0	0	0	1	0	0	0	0	0	0	0	0	0	0	0	0	0	0	0	0	0	0	0	0	0	0	0	0	0	1	0	0	0	0	0	0	1	0	0	0	0	0	0	0	0	0	0	0
Otu001665	0	0	8	0	0	0	0	0	0	0	0	0	0	0	0	0	0	0	0	0	0	0	0	0	0	0	0	0	0	0	0	0	0	0	0	0	0	0	0	0	0	0	0	0	0	0	0	0	0
Otu001666	0	0	0	0	0	0	0	0	0	0	0	0	0	0	0	0	0	0	0	0	0	0	0	0	0	0	0	0	0	0	0	0	0	0	0	0	0	0	0	0	0	0	0	0	0	0	0	0	0
Otu001667	0	0	0	0	0	0	0	0	0	0	0	0	0	0	0	0	0	0	0	0	0	0	0	0	0	0	0	0	0	0	0	0	0	0	0	0	0	0	0	0	0	0	0	0	0	0	0	0	0
Otu001668	12	0	0	0	0	0	0	0	0	12	0	0	0	0	0	0	0	0	0	0	0	0	0	0	0	0	0	0	0	0	0	0	0	0	0	0	0	0	0	0	0	0	0	0	0	0	0	0	0
Otu001670	0	0	1	0	0	0	0	0	0	0	0	0	0	0	0	0	0	0	0	0	0	0	0	0	0	0	0	0	0	0	1	0	0	0	0	0	0	0	0	0	0	0	0	0	0	0	0	0	0
Otu001671	0	0	0	0	0	0	0	0	0	0	0	0	2	0	0	0	0	0	0	0	1	0	0	0	0	0	0	0	0	0	0	0	0	0	0	0	0	0	0	0	0	0	0	0	0	0	0	0	0
Otu001672	0	0	0	0	0	0	0	0	0	0	0	0	0	0	0	0	0	0	0	0	0	0	0	0	0	0	0	0	0	0	0	1	0	0	0	0	0	0	0	0	0	0	0	0	0	0	0	0	0
Otu001673	0	0	0	0	0	0	0	0	0	0	0	0	0	0	0	0	0	0	0	0	0	0	0	0	0	0	0	0	0	0	0	0	0	0	0	0	0	0	0	0	0	0	0	0	0	0	0	0	0
Otu001674	0	0	0	0	0	0	0	0	0	0	0	0	0	0	0	0	0	0	0	0	0	0	0	0	0	0	0	0	0	0	0	0	0	0	0	0	0	0	0	0	0	0	0	0	0	0	0	0	0
Otu001675	0	0	0	0	0	0	0	0	0	0	0	0	0	0	0	0	0	0	0	0	0	0	0	0	0	0	0	0	0	0	0	0	0	0	0	0	0	0	0	0	0	0	0	0	0	0	0	0	0
Otu001676	0	0	0	0	0	0	0	0	0	0	0	0	0	0	0	0	0	0	0	0	0	0	0	0	0	0	0	0	0	0	0	0	0	0	0	0	1	0	0	0	0	0	0	0	0	0	0	0	0
Otu001677	0	0	0	0	0	0	0	0	0	0	0	0	0	0	0	0	0	0	0	0	1	0	0	0	0	0	0	0	0	0	0	0	0	0	0	0	0	0	0	0	0	0	0	0	0	0	0	0	0
Otu001678	0	0	0	0	0	0	0	0	0	0	0	0	0	0	0	0	0	0	0	0	0	0	0	0	0	0	0	0	0	0	1	0	1	0	0	0	7	6	0	0	0	0	0	0	0	0	0	0	0
Otu001679	12	0	0	0	0	0	0	0	0	15	0	0	0	0	0	0	0	0	0	0	0	0	0	0	0	0	0	0	0	0	0	0	0	0	0	0	0	0	0	0	0	0	0	0	0	0	0	0	0
Otu001680	0	0	0	0	0	0	0	0	0	0	0	0	0	0	0	0	0	0	0	0	0	0	0	0	0	0	0	0	0	0	0	0	0	0	0	0	0	0	0	0	0	0	0	0	0	0	0	0	0
Otu001681	0	0	0	0	0	0	0	0	0	0	0	0	0	0	0	0	0	0	0	0	1	0	0	0	0	0	0	0	0	0	2	0	0	0	0	0	0	1	0	1	0	0	0	0	0	0	0	0	0
Otu001682	0	0	0	0	0	0	0	0	0	0	0	0	0	0	0	0	0	0	0	0	0	0	2	0	0	0	0	0	0	0	0	0	0	0	0	0	0	0	0	0	0	0	0	0	1	0	0	1	0
Otu001683	0	0	0	0	0	0	0	0	0	2	0	0	0	0	0	0	0	0	0	0	0	0	0	0	0	0	0	0	0	0	0	0	0	0	0	0	0	0	0	0	0	0	0	0	0	0	0	0	0
Otu001684	0	0	0	0	0	0	0	0	1	0	0	0	0	1	0	0	0	0	0	0	0	0	0	0	0	0	0	0	0	0	0	0	0	0	0	0	0	0	0	0	0	0	0	0	0	0	0	0	0
Otu001685	0	0	0	0	0	0	0	0	0	0	0	0	0	0	0	0	0	0	0	0	0	0	0	0	0	0	0	0	0	0	0	0	1	0	0	0	0	0	0	0	0	0	0	0	1	0	0	0	0
Otu001686	0	0	0	0	0	0	0	0	0	0	0	0	0	0	0	0	0	0	0	0	0	0	0	0	0	0	0	0	0	0	0	0	0	0	0	0	0	0	0	0	0	0	0	0	0	0	0	0	0
Otu001687	0	0	0	0	0	0	0	0	0	0	0	0	0	0	0	0	0	0	0	0	0	0	0	0	0	0	0	0	0	0	0	0	0	0	0	0	0	0	0	0	0	0	0	0	0	0	0	0	0
Otu001688	0	0	0	0	0	0	0	0	0	0	0	0	0	0	0	0	0	0	0	0	0	0	0	0	0	0	0	0	0	0	0	0	0	0	0	0	0	0	0	0	0	0	0	0	0	0	0	0	0
Otu001689	0	0	3	0	0	0	0	0	0	0	0	0	0	0	0	0	0	0	0	2	0	0	0	4	0	0	0	0	0	2	0	0	0	0	4	0	0	0	0	0	0	0	0	0	0	0	0	0	0
Otu001691	0	0	0	0	0	0	0	0	0	0	0	0	0	0	0	0	0	0	0	0	0	0	0	0	0	0	0	0	0	0	0	0	1	0	0	0	0	4	0	2	0	0	0	0	0	0	0	0	0
Otu001692	0	0	0	0	0	0	0	0	0	0	0	0	0	0	0	0	0	0	0	0	0	0	0	0	0	0	0	0	0	0	0	0	0	0	0	0	0	0	0	0	0	0	0	0	0	0	0	0	0
Otu001693	0	0	0	0	0	0	0	0	0	0	0	0	0	0	0	0	0	0	0	0	0	0	0	0	0	0	0	0	0	0	0	0	0	0	0	0	0	0	0	0	0	0	0	0	0	0	0	0	0
Otu001695	0	0	0	0	0	0	0	0	0	0	0	0	0	0	0	0	0	0	0	0	0	0	0	0	0	0	0	0	0	0	0	0	0	0	0	0	0	0	0	0	0	0	0	0	0	0	0	0	0
Otu001696	0	0	0	0	0	0	0	0	0	0	0	0	0	0	0	0	0	0	0	0	0	0	0	0	0	0	0	0	0	0	0	0	0	0	0	0	0	0	0	0	0	0	0	0	0	0	0	0	0
Otu001697	0	0	0	0	0	0	0	0	0	0	0	0	0	0	0	0	0	0	0	0	0	0	0	0	0	0	0	0	0	0	0	0	0	0	0	0	0	0	0	0	0	1	1	0	0	0	0	0	0
Otu001698	0	0	0	0	0	0	0	0	0	0	0	0	0	0	0	7	0	0	0	0	0	0	0	0	0	0	0	0	0	0	0	0	0	0	0	0	0	0	0	0	0	0	0	0	0	0	0	0	0
Otu001699	0	0	1	0	0	0	0	0	0	0	0	0	0	0	0	0	0	0	0	0	0	0	0	0	0	0	0	0	0	0	0	0	0	0	0	0	0	0	0	0	0	0	0	0	0	0	0	0	0
Otu001701	0	0	0	0	0	0	0	0	0	0	0	0	0	0	0	0	0	0	0	0	0	0	0	0	0	0	0	2	0	0	0	0	0	0	0	0	0	0	0	0	0	0	0	0	0	1	0	0	0
Otu001702	0	0	0	0	1	0	0	0	0	0	0	0	0	0	0	0	0	0	0	0	1	0	3	0	0	0	0	0	0	0	0	2	0	0	0	0	0	0	0	0	0	0	0	0	0	0	0	0	0
Otu001703	0	0	0	0	0	0	0	0	0	0	0	0	0	0	0	0	0	0	0	0	0	0	0	0	0	0	0	0	0	0	0	0	0	0	0	0	0	0	0	0	0	0	0	0	0	0	0	0	0
Otu001705	0	0	0	0	0	0	0	0	0	0	0	0	0	0	0	0	0	0	0	0	0	0	0	0	0	0	0	0	0	0	0	0	0	0	0	0	0	0	0	0	0	2	0	0	0	0	0	0	0
Otu001708	0	0	0	0	0	0	0	0	0	0	0	0	0	0	0	0	0	0	0	0	0	0	0	0	0	0	0	0	0	0	1	0	1	0	0	0	0	0	0	0	0	0	0	0	0	0	0	0	0
Otu001709	6	0	0	0	0	0	0	0	0	15	0	0	0	0	0	0	0	0	0	0	0	0	0	0	0	0	0	0	0	0	0	0	0	0	0	0	0	0	0	0	0	0	0	0	0	0	0	0	0
Otu001710	0	0	0	0	0	0	0	0	0	0	0	0	0	0	0	0	0	0	0	0	0	0	0	0	0	0	0	0	0	0	3	0	0	0	0	0	1	0	0	0	0	0	0	0	0	0	0	0	0
Otu001711	0	0	0	0	0	0	0	0	0	0	2	0	1	0	0	0	0	0	0	0	0	0	0	0	0	0	0	0	0	0	0	0	0	0	0	0	0	0	0	0	0	0	0	0	0	0	0	0	0
Otu001712	0	0	0	0	0	0	0	0	0	0	0	0	0	0	0	0	0	0	0	0	0	0	0	0	0	0	0	0	0	0	0	0	0	0	0	0	0	0	0	0	0	0	0	0	0	0	0	0	0
Otu001713	0	0	0	0	0	0	0	0	0	0	0	0	0	0	0	0	0	0	0	0	0	0	0	0	0	0	0	0	0	0	0	0	0	0	0	0	0	0	0	0	0	0	0	0	0	0	0	0	0
Otu001716	0	0	0	0	0	0	0	0	0	0	0	0	0	0	0	0	0	0	0	0	0	0	0	0	0	0	0	0	0	0	0	0	0	0	0	0	0	0	0	0	0	1	0	0	0	0	0	0	0
Otu001717	0	0	0	0	0	0	0	0	0	0	0	0	0	0	0	0	0	0	0	0	0	0	0	0	0	0	0	0	0	0	1	0	0	0	0	0	0	0	0	2	0	0	0	0	0	0	0	0	0
Otu001718	0	0	0	0	0	0	0	0	0	0	0	0	0	0	0	0	0	0	0	0	0	0	0	0	0	0	0	0	0	0	2	0	1	0	0	0	0	1	0	1	0	0	0	0	0	0	0	0	0
Otu001719	0	0	0	0	0	0	0	0	0	0	0	0	0	0	0	0	0	0	0	0	0	0	0	0	0	0	0	0	0	0	1	0	0	0	0	0	1	0	0	0	0	0	0	0	0	0	0	0	0
Otu001721	0	0	0	0	0	0	0	0	0	0	0	0	0	0	1	1	0	0	0	0	0	0	0	0	0	0	0	0	0	0	0	0	0	0	0	0	0	0	0	0	0	0	0	0	0	0	0	0	0
Otu001722	3	0	0	0	0	0	0	0	0	12	0	0	0	0	0	0	0	0	0	0	0	0	0	0	0	0	0	0	0	0	0	0	0	0	0	0	0	0	0	0	0	0	0	0	0	0	0	0	0
Otu001723	0	0	0	0	0	0	0	0	0	0	0	0	0	0	0	0	0	1	0	0	0	0	1	0	0	0	0	0	0	0	0	0	0	0	0	0	0	0	0	0	0	0	0	0	1	0	1	0	1
Otu001724	0	0	0	0	0	0	0	4	0	0	0	0	0	0	0	0	0	0	0	0	0	0	0	0	0	0	0	0	0	0	0	0	0	0	0	0	0	0	0	0	0	0	0	0	0	0	0	0	0
Otu001725	0	0	0	0	0	0	0	0	0	0	0	0	0	0	0	0	0	0	0	0	0	0	0	0	0	0	0	0	0	0	0	0	0	0	0	0	0	0	0	0	0	0	0	0	0	0	0	7	0
Otu001726	0	0	0	0	0	0	0	0	0	0	0	0	0	0	0	0	0	0	1	0	0	0	0	0	0	0	0	0	0	0	0	0	0	0	0	0	0	0	0	0	0	0	0	0	0	0	0	0	0
Otu001727	0	0	0	0	0	0	0	0	0	0	0	0	0	0	0	0	0	0	0	0	0	2	0	0	0	0	0	0	0	0	0	0	0	0	0	0	0	0	0	0	0	0	0	0	0	0	0	0	0
Otu001728	0	0	0	0	0	0	0	0	0	0	0	1	0	1	0	0	0	0	0	0	0	0	0	0	0	0	0	0	0	0	0	0	0	0	0	0	0	0	0	0	0	0	0	0	0	0	0	0	0
Otu001729	0	0	0	0	0	0	0	0	0	0	0	0	0	0	0	0	0	0	0	0	0	1	0	0	0	0	0	0	0	0	0	0	0	0	0	0	0	0	0	0	0	0	0	0	0	0	0	0	0
Otu001730	0	0	0	0	0	0	0	0	0	0	0	0	0	0	0	0	0	0	0	0	0	0	0	0	0	0	0	0	0	0	6	0	8	0	0	0	1	1	0	9	0	0	0	0	0	0	0	0	0
Otu001731	0	0	0	0	0	0	0	0	0	0	0	0	0	0	0	0	0	0	0	0	0	0	0	0	0	0	0	0	0	0	0	0	0	0	0	0	0	0	0	0	0	0	0	0	0	0	0	0	0
Otu001732	0	0	0	0	0	0	0	0	0	0	0	0	0	0	0	0	0	0	0	0	0	0	1	0	0	0	0	0	0	0	0	0	0	0	0	0	0	0	0	0	0	0	0	0	0	0	1	0	1
Otu001734	0	0	0	0	0	0	0	0	0	0	0	0	0	0	0	0	0	0	0	0	0	0	0	0	0	0	0	0	0	0	0	0	0	0	0	0	0	0	0	0	0	0	0	0	0	0	0	0	0
Otu001735	0	0	0	0	0	0	0	0	0	0	0	0	0	0	0	0	0	0	0	0	0	0	0	0	0	0	0	0	0	0	4	0	0	0	0	0	3	0	0	0	0	0	0	0	0	0	0	0	0
Otu001736	0	0	0	0	0	0	0	0	0	0	0	0	0	0	0	0	0	0	0	0	0	0	0	0	0	0	0	0	0	0	0	0	0	0	0	0	0	0	0	0	0	0	0	0	0	0	0	0	0
Otu001737	0	0	0	0	0	0	0	0	0	0	0	0	0	0	0	0	0	0	0	0	0	0	0	0	0	0	0	0	0	0	0	0	0	0	0	0	0	0	0	0	0	0	0	0	0	0	0	0	0
Otu001738	0	0	0	0	0	0	0	0	0	0	0	0	0	0	0	0	0	0	0	0	0	0	0	0	0	0	0	0	0	0	0	0	0	0	0	0	0	0	0	0	0	0	0	0	0	0	0	0	0
Otu001739	0	0	0	0	0	0	0	0	0	0	0	0	0	0	0	0	0	0	0	0	0	0	0	0	0	0	0	0	0	0	0	0	0	0	0	0	0	0	0	0	0	0	0	0	0	0	0	0	0
Otu001740	0	0	0	0	0	0	0	0	0	0	0	0	0	0	0	0	0	0	0	0	0	0	0	0	0	0	0	0	0	0	0	0	0	0	0	0	0	0	0	0	0	0	0	0	0	0	0	0	0
Otu001741	0	0	0	0	0	0	0	0	0	0	0	0	0	0	0	0	0	0	0	0	0	0	0	0	0	0	0	0	0	0	0	1	0	0	0	0	0	0	0	0	0	0	0	0	1	0	0	0	0
Otu001742	0	0	0	0	0	0	0	0	0	0	0	0	0	0	0	0	0	0	0	0	0	0	0	0	0	0	0	0	0	0	0	0	0	0	0	0	0	0	0	0	0	0	0	0	0	0	0	0	0
Otu001743	0	0	0	0	0	0	0	0	0	0	0	0	0	0	0	0	0	0	0	0	0	0	0	0	0	0	0	0	0	0	0	0	0	0	0	0	0	0	0	0	0	0	0	0	0	0	0	0	0
Otu001744	0	0	0	0	0	0	0	0	0	0	0	0	0	0	0	0	0	0	0	0	0	0	0	0	0	1	0	0	0	0	0	0	0	0	0	0	0	0	0	0	0	0	0	0	0	0	0	0	0
Otu001745	0	0	0	0	0	0	0	0	0	0	0	0	0	0	0	0	0	0	0	0	0	0	0	0	0	0	0	0	0	0	0	0	0	0	0	0	0	0	0	0	0	0	0	0	0	0	0	0	0
Otu001746	0	0	0	0	0	0	0	0	0	0	0	0	0	0	0	0	0	0	0	0	0	0	0	0	0	0	0	0	0	0	0	0	0	0	0	0	0	0	0	0	0	0	0	0	0	0	0	0	0
Otu001747	0	0	0	0	0	0	0	0	0	0	0	0	0	0	0	0	0	0	0	0	0	0	0	0	0	0	0	0	0	0	0	0	0	0	0	0	0	0	0	0	3	0	1	0	0	0	0	0	0
Otu001748	9	0	0	0	0	0	0	0	0	20	0	0	0	0	0	0	0	0	0	0	0	0	0	0	0	0	0	0	0	0	0	0	0	0	0	0	0	0	0	0	0	0	0	0	0	0	0	0	0
Otu001749	0	0	0	0	1	0	0	0	0	0	0	2	0	2	0	0	0	0	0	1	0	0	0	0	0	0	0	0	0	0	0	0	0	0	0	0	0	0	0	0	0	0	0	0	0	0	0	0	0
Otu001750	1	0	0	0	0	0	0	0	0	0	0	0	0	0	0	0	0	0	0	0	0	0	0	0	0	0	0	0	0	0	1	0	0	0	0	0	0	0	0	0	0	0	0	0	0	0	0	0	0
Otu001751	0	0	0	0	0	0	0	0	0	0	0	0	0	0	0	0	0	3	0	0	0	0	0	0	0	0	0	0	0	0	0	0	0	0	0	0	0	0	0	0	0	0	0	0	0	0	0	0	0
Otu001752	15	0	0	0	0	0	0	0	0	11	0	0	0	0	0	0	0	0	0	0	0	0	0	0	0	0	0	0	0	0	0	0	0	0	0	0	0	0	0	0	0	0	0	0	0	0	0	0	0
Otu001754	0	0	0	0	0	0	0	0	0	0	0	0	0	0	0	0	0	0	0	0	0	0	0	0	0	0	0	0	0	1	0	0	0	0	3	0	0	0	0	0	0	0	0	0	0	0	0	0	0
Otu001755	0	0	0	0	0	0	0	0	0	0	0	0	0	0	0	0	0	0	0	0	0	0	0	0	0	0	0	0	0	0	0	0	0	0	0	0	0	0	0	0	0	3	0	0	0	0	0	0	0
Otu001756	0	0	0	0	0	0	0	0	0	0	0	0	0	0	0	0	0	0	0	0	0	0	0	0	0	0	0	0	0	0	3	0	3	0	0	0	2	1	0	0	0	0	0	0	0	0	0	0	0
Otu001757	0	0	0	0	0	0	0	0	0	0	0	0	0	0	0	0	0	0	0	0	0	0	0	0	0	0	0	0	0	0	0	0	0	0	0	0	0	0	0	0	0	0	0	0	0	0	0	0	0
Otu001758	0	0	0	0	0	0	0	0	0	0	0	0	0	0	0	0	0	0	0	0	0	0	0	0	0	0	0	0	0	0	0	0	0	1	0	0	0	0	0	0	0	0	0	0	0	0	0	0	0
Otu001759	0	0	0	0	0	0	0	0	0	0	0	0	0	0	0	1	0	0	0	0	0	0	0	0	0	0	0	0	0	0	0	0	0	0	0	0	0	0	0	0	0	0	0	0	0	0	0	0	0
Otu001760	0	0	0	0	0	2	0	0	0	0	0	0	0	0	0	0	0	0	0	1	0	0	0	2	0	0	0	0	1	0	0	0	0	0	0	0	0	0	0	0	0	0	0	0	0	0	0	0	0
Otu001761	0	0	0	0	0	0	0	0	0	0	0	0	0	0	1	0	1	0	0	0	0	0	0	0	0	0	0	0	0	0	0	0	0	0	0	0	0	0	0	0	0	0	0	0	0	0	0	0	0
Otu001762	0	0	0	0	0	0	0	0	0	0	0	0	0	0	0	0	0	0	0	0	0	0	1	0	0	0	0	0	0	0	0	1	0	0	0	0	0	0	0	0	0	0	0	0	1	0	0	0	2
Otu001763	0	0	0	0	0	0	0	0	0	0	1	0	1	0	0	0	0	1	0	0	0	0	0	0	0	0	0	0	0	0	0	0	0	0	0	0	0	0	0	0	0	0	0	0	0	0	0	0	0
Otu001764	0	0	0	0	0	0	0	0	0	0	0	0	0	0	0	0	0	0	0	0	0	0	0	0	0	0	0	0	0	0	4	0	0	0	0	0	0	0	0	0	0	0	0	0	0	0	0	0	0
Otu001765	0	0	0	0	0	0	0	0	0	0	0	0	0	0	0	0	0	0	0	0	0	0	0	0	0	0	0	0	0	0	0	0	0	0	0	0	0	0	0	1	0	0	0	0	0	0	1	0	3
Otu001767	0	0	0	0	0	0	0	0	0	0	0	0	0	0	0	0	0	1	0	0	1	0	0	0	0	0	0	0	0	0	0	0	1	0	0	0	0	1	0	3	0	0	0	0	0	0	0	0	0
Otu001768	0	0	0	0	0	0	0	0	0	0	0	0	0	0	0	0	0	0	0	0	0	0	0	0	0	0	0	0	0	0	0	0	0	0	0	0	0	0	0	0	0	0	0	0	0	0	0	0	0
Otu001769	0	0	0	0	0	0	0	0	0	0	0	0	0	0	0	0	1	0	0	0	0	0	1	0	0	0	0	0	0	0	0	0	0	0	0	0	0	0	0	0	0	0	0	0	0	0	0	0	0
Otu001770	0	0	0	0	0	0	0	0	0	0	0	0	0	0	0	0	0	0	0	0	0	0	0	0	0	0	0	0	0	0	0	0	0	0	0	0	0	0	0	0	0	0	0	0	0	0	0	0	0
Otu001771	0	0	0	0	0	0	0	0	0	0	0	0	0	0	0	0	3	0	0	0	0	0	2	0	0	0	0	0	0	0	0	1	0	0	0	0	0	0	0	0	0	0	0	0	0	0	0	0	0
Otu001772	0	0	0	0	0	0	0	0	0	0	0	0	0	2	0	0	0	0	0	0	0	0	0	0	0	0	0	0	0	0	0	0	0	0	0	0	0	0	0	0	0	0	0	0	0	0	0	0	0
Otu001775	0	0	0	0	0	0	0	0	1	0	0	0	0	0	0	0	0	0	0	0	0	0	0	0	0	0	0	0	0	0	0	0	0	0	0	0	0	0	0	0	0	0	0	0	0	0	0	0	0
Otu001776	0	0	0	0	0	0	0	0	0	0	0	0	0	0	2	0	5	0	1	0	0	0	0	0	0	0	0	0	0	0	0	0	0	0	0	0	0	0	0	0	0	0	0	0	0	0	0	0	0
Otu001777	0	0	0	0	0	0	0	0	0	0	0	0	0	0	0	0	0	1	0	0	0	0	0	0	0	0	0	0	0	0	1	0	0	0	0	0	0	0	0	1	0	0	0	0	0	0	0	0	0
Otu001778	0	0	0	0	0	0	0	0	0	0	0	0	0	0	0	0	0	0	0	0	0	0	0	0	0	0	0	0	0	0	0	0	0	0	0	0	0	0	0	0	0	0	0	0	0	0	0	0	0
Otu001779	0	0	0	0	0	0	0	0	0	0	0	0	0	0	0	0	0	0	0	0	0	0	0	0	0	0	0	0	0	0	2	0	0	0	0	0	0	1	0	2	0	0	0	0	0	0	0	0	0
Otu001780	0	0	0	0	0	0	0	0	0	0	0	0	0	0	0	0	0	0	0	0	0	0	1	0	0	0	0	0	0	0	0	0	0	0	0	0	0	0	0	0	0	0	0	2	0	0	0	0	0
Otu001781	0	0	0	0	0	0	0	0	0	0	0	0	0	0	0	0	0	0	0	0	0	0	0	0	0	0	0	0	0	0	0	0	0	0	0	0	0	0	0	0	0	0	0	0	0	0	0	0	0
Otu001782	0	0	0	0	0	0	0	0	0	0	0	0	0	0	0	0	0	0	0	0	0	0	0	0	0	0	0	0	0	0	1	0	0	0	0	0	0	0	0	0	0	1	0	0	0	0	0	0	0
Otu001783	0	0	0	0	0	0	0	0	0	0	0	0	0	0	0	0	0	0	0	0	0	0	0	0	0	0	0	0	0	0	0	0	0	0	0	0	0	0	0	0	0	0	0	0	0	0	0	0	0
Otu001784	0	0	0	0	0	0	0	0	0	0	0	0	0	0	0	0	0	0	0	0	0	0	0	0	0	0	0	0	0	0	0	0	0	0	0	0	0	0	0	0	0	7	0	0	0	0	0	0	0
Otu001785	0	0	0	0	0	0	1	0	0	0	0	0	0	0	0	0	0	0	0	0	0	0	0	0	0	0	0	0	0	0	0	0	0	0	0	0	0	0	0	0	0	0	0	0	0	0	0	0	0
Otu001786	0	0	0	0	0	0	0	0	0	0	0	2	0	1	0	1	0	0	0	0	0	0	0	0	0	0	0	0	0	0	0	0	0	0	0	0	0	0	0	0	0	0	0	0	0	0	0	0	0
Otu001787	0	0	0	0	0	0	0	0	0	0	0	0	0	0	0	0	0	0	0	0	0	0	0	0	0	0	0	0	0	0	0	0	0	0	0	0	0	0	0	0	0	2	0	0	0	0	0	0	0
Otu001788	0	0	0	0	0	0	0	0	0	0	0	0	0	0	0	0	0	0	0	0	1	0	0	0	0	0	0	0	0	0	0	0	0	0	0	0	0	0	0	0	0	0	0	0	0	0	0	0	0
Otu001789	0	0	0	0	0	0	0	0	0	0	0	0	0	0	0	0	0	0	0	0	0	0	1	0	0	0	0	0	0	0	0	0	0	0	0	0	0	0	0	0	0	0	0	0	0	2	0	0	0
Otu001790	0	0	0	0	0	0	0	0	0	0	0	0	0	0	0	0	0	0	9	0	0	7	0	0	0	0	0	0	0	0	0	0	0	0	0	0	0	0	0	0	0	0	0	0	0	0	0	0	0
Otu001791	8	0	0	0	0	0	0	0	0	17	0	0	0	0	0	0	0	0	0	0	0	0	0	0	0	0	0	0	0	0	0	0	0	0	0	0	0	0	0	0	0	0	0	0	0	0	0	0	0
Otu001792	0	0	0	0	0	0	0	0	0	0	0	0	0	0	0	0	0	0	0	0	0	0	0	0	0	0	0	0	0	0	0	0	0	0	0	0	0	0	0	0	0	0	0	0	0	0	0	0	0
Otu001793	0	0	0	0	0	0	0	0	0	0	0	0	0	0	0	0	0	0	0	0	6	0	1	0	0	0	0	0	0	0	0	0	0	0	0	0	0	0	0	0	0	0	0	0	0	0	0	1	0
Otu001794	0	0	0	0	0	0	0	0	0	0	0	0	0	0	0	0	0	0	0	0	0	0	0	0	0	0	0	0	0	0	0	0	1	0	0	0	0	0	0	0	0	0	0	0	0	0	0	0	0
Otu001795	0	0	0	0	0	0	0	0	0	0	0	0	0	0	0	0	0	0	0	0	0	0	0	0	0	0	0	0	0	0	0	0	0	1	0	0	0	0	0	0	0	0	0	0	0	0	0	0	0
Otu001796	0	0	0	0	0	0	0	0	0	0	0	0	0	0	0	0	0	0	0	0	0	0	0	1	0	0	0	0	0	0	0	0	0	0	0	0	0	0	0	0	0	0	0	0	1	1	0	0	0
Otu001797	9	0	0	0	0	0	0	0	0	21	0	0	0	0	0	0	0	0	0	0	0	0	0	0	0	0	0	0	0	0	0	0	0	0	0	0	0	0	0	0	0	0	0	0	0	0	0	0	0
Otu001798	0	2	1	0	1	0	0	0	0	0	0	0	0	0	0	0	0	0	0	0	0	0	0	1	0	0	0	0	0	0	0	0	0	0	1	0	0	0	0	0	0	0	0	0	0	0	0	1	0
Otu001799	0	0	0	0	0	0	0	0	0	0	0	0	0	0	0	0	0	0	0	0	0	0	0	0	0	0	0	0	0	0	1	0	1	0	0	0	0	0	0	0	0	0	0	0	0	0	0	0	0
Otu001801	0	0	0	0	1	0	0	0	0	0	0	0	0	0	0	0	0	0	0	0	1	0	1	0	0	0	0	0	0	0	0	0	0	0	0	0	0	0	0	0	0	0	0	1	1	0	0	0	0
Otu001802	0	0	0	0	0	0	0	0	0	0	0	0	0	0	0	0	0	0	0	0	0	0	0	0	0	0	0	0	0	0	0	0	0	0	0	0	0	0	0	0	4	0	1	0	0	0	0	0	0
Otu001804	0	0	0	0	0	0	0	0	0	0	0	0	0	0	0	0	0	0	0	0	0	0	0	0	0	0	0	0	0	0	0	0	0	0	0	0	0	0	0	0	0	0	0	1	0	0	0	0	0
Otu001805	0	0	0	0	0	0	0	0	0	0	0	0	0	0	0	0	0	0	0	0	0	0	0	0	0	0	0	0	0	0	0	0	0	0	0	0	0	0	0	0	0	0	0	0	0	0	0	0	0
Otu001807	0	0	0	0	0	0	0	0	0	0	0	0	0	0	0	0	0	0	0	0	0	0	0	2	0	0	0	0	0	1	0	0	0	0	5	0	0	0	0	0	0	0	0	0	0	0	0	0	0
Otu001808	0	0	0	0	0	0	0	0	0	0	0	0	0	0	0	0	0	0	0	0	0	0	0	0	0	0	0	0	0	0	0	0	0	0	0	0	0	0	0	0	0	0	0	0	0	6	0	0	0
Otu001809	0	0	0	0	0	0	0	0	0	0	0	0	0	0	0	0	0	0	0	0	0	0	0	0	0	0	0	0	0	0	0	0	0	0	0	0	0	0	0	0	0	0	0	0	0	0	0	0	0
Otu001810	0	0	0	0	0	0	0	0	0	0	0	0	0	0	1	0	0	0	0	0	0	0	0	0	0	0	0	0	0	0	0	0	0	0	0	0	0	0	0	0	0	0	0	0	0	0	0	0	0
Otu001811	0	0	0	0	0	0	0	0	0	0	0	0	0	0	0	0	0	0	0	0	0	0	0	0	0	0	0	0	0	0	0	0	0	0	0	0	0	0	0	0	0	0	0	0	0	0	0	0	0
Otu001812	0	0	0	0	1	0	0	0	0	0	0	0	0	0	0	0	0	0	1	3	0	0	1	1	0	0	0	0	0	0	0	0	0	0	3	0	0	0	0	0	0	0	0	0	0	0	0	0	0
Otu001813	0	0	0	0	0	0	0	0	0	0	0	0	0	0	0	0	0	0	2	0	0	0	0	0	0	0	0	0	0	0	1	0	1	0	0	0	0	0	0	2	0	0	0	0	0	0	0	0	0
Otu001814	0	0	0	0	0	0	0	0	0	0	0	0	0	0	0	0	0	0	0	0	0	0	0	0	0	0	0	0	0	0	0	0	0	0	0	0	0	0	0	0	0	0	0	0	0	0	0	0	0
Otu001815	0	0	0	0	0	1	0	0	0	0	0	0	0	0	0	0	0	0	0	2	0	0	0	2	0	0	0	0	0	2	0	0	1	0	0	0	0	0	0	0	0	0	0	0	0	0	0	0	0
Otu001818	0	0	0	0	0	0	0	0	0	1	0	0	0	0	0	0	0	0	0	0	0	0	0	0	0	0	0	0	0	0	0	0	0	0	0	0	0	0	0	0	0	0	0	0	0	0	0	0	0
Otu001819	0	0	0	0	0	0	0	0	0	0	0	0	0	0	0	0	0	0	0	0	1	0	1	0	0	0	0	0	0	0	0	0	0	0	0	0	0	0	0	0	0	0	0	0	1	0	0	0	0
Otu001821	0	1	0	0	0	0	0	0	0	0	0	0	0	0	0	0	0	1	0	0	0	0	1	0	0	0	0	0	0	0	0	0	0	0	1	0	0	0	0	0	0	0	0	1	0	0	0	0	0
Otu001822	0	0	0	0	0	0	0	0	0	0	0	0	0	0	0	0	0	0	0	0	0	0	1	0	0	0	0	0	0	0	0	0	0	0	0	0	0	0	0	0	0	0	0	0	0	0	1	2	2
Otu001823	0	0	0	0	0	0	0	0	0	0	0	0	0	0	1	0	1	0	0	0	0	0	0	0	0	0	0	0	0	0	0	0	2	0	0	0	0	1	0	0	0	0	0	0	0	0	0	0	0
Otu001824	17	0	0	0	0	0	0	0	0	7	0	0	0	0	0	0	0	0	0	0	0	0	0	0	0	0	0	0	0	0	0	0	0	0	0	0	0	0	0	0	0	0	0	0	0	0	0	0	0
Otu001825	0	0	0	0	0	0	0	0	0	5	0	0	0	0	0	0	0	0	0	0	0	0	0	0	0	0	0	0	0	0	0	0	0	0	0	0	0	0	0	0	0	0	0	0	0	0	0	0	0
Otu001826	0	0	0	0	1	0	0	0	0	0	0	0	0	0	0	0	0	0	0	1	0	0	2	0	0	0	0	0	0	0	0	0	0	0	0	0	0	0	0	0	0	0	0	1	1	0	1	0	1
Otu001827	0	0	0	0	0	0	0	0	0	0	0	0	0	0	0	0	0	0	0	0	0	0	0	0	0	0	0	0	0	0	0	1	0	0	1	0	0	0	0	0	0	0	0	0	0	0	0	1	0
Otu001828	1	0	0	0	0	0	0	0	0	0	0	0	0	0	0	0	0	0	0	0	0	0	0	0	0	0	0	0	0	0	1	0	2	0	0	0	0	0	0	1	0	0	0	0	0	0	0	0	0
Otu001829	14	0	0	0	0	0	0	0	0	11	0	0	0	0	0	0	0	0	0	0	0	0	0	0	0	0	0	0	0	0	0	0	0	0	0	0	0	0	0	0	0	0	0	0	0	0	0	0	0
Otu001830	0	0	0	0	0	0	0	0	0	0	0	0	0	0	0	0	0	0	0	0	0	0	0	0	0	0	0	0	0	0	0	0	0	0	0	0	0	0	0	0	0	0	0	0	0	0	0	0	0
Otu001831	0	0	0	0	0	1	0	0	0	0	0	0	0	0	0	0	0	0	0	6	0	0	0	0	0	0	0	0	0	4	0	0	0	0	0	0	0	0	0	0	0	0	0	0	0	0	0	0	0
Otu001833	0	0	0	0	0	0	0	0	0	0	0	0	0	0	0	0	0	0	0	3	0	0	0	2	0	0	0	0	0	2	0	0	0	0	2	0	0	0	0	0	0	0	0	0	0	0	0	0	0
Otu001834	0	0	0	0	0	0	0	0	0	0	0	0	0	0	0	0	0	0	0	0	0	0	0	0	0	0	0	0	0	0	0	0	0	0	0	0	0	0	0	0	0	0	0	0	0	2	0	0	0
Otu001835	0	0	0	0	0	0	0	0	0	0	0	0	0	0	0	0	0	0	0	0	0	0	0	0	0	0	0	0	0	0	0	0	0	0	0	0	0	0	0	0	0	0	0	0	0	0	0	0	0
Otu001837	0	0	0	0	0	0	0	0	0	0	0	0	0	0	0	0	0	0	0	0	0	0	0	0	0	0	0	0	0	0	0	0	0	0	0	0	0	0	0	0	0	0	0	0	0	0	0	0	0
Otu001838	0	0	0	0	0	0	0	0	0	0	0	0	0	0	0	0	0	0	0	0	0	0	0	0	0	0	0	0	0	0	0	0	0	0	0	0	0	0	0	0	0	0	0	0	0	2	0	0	0
Otu001840	0	0	0	0	0	0	0	0	0	0	0	0	0	0	0	0	0	0	0	0	0	0	0	0	0	0	0	0	0	0	0	0	0	0	0	0	0	0	0	0	0	0	0	0	0	0	0	0	0
Otu001841	9	0	0	0	0	0	0	0	0	16	0	0	0	0	0	0	0	0	0	0	0	0	0	0	0	0	0	0	0	0	0	0	0	0	0	0	0	0	0	0	0	0	0	0	0	0	0	0	0
Otu001842	19	0	0	0	0	0	0	0	0	8	0	0	0	0	0	0	0	0	0	0	0	0	0	0	0	0	0	0	0	0	0	0	0	0	0	0	0	0	0	0	0	0	0	0	0	0	0	0	0
Otu001843	0	0	0	0	1	0	0	0	0	0	0	1	0	0	0	0	0	0	0	0	0	0	0	1	0	0	0	0	0	1	0	0	0	0	0	0	0	0	0	0	0	0	0	0	0	0	0	0	0
Otu001844	0	0	0	0	1	0	0	0	0	0	0	0	0	0	0	0	0	0	0	0	0	0	0	0	0	0	0	0	0	1	0	0	0	0	0	0	0	0	0	0	0	0	0	0	2	0	0	0	0
Otu001845	0	0	0	0	0	0	0	0	0	0	0	0	0	0	0	0	0	0	3	0	0	3	0	0	0	0	0	0	0	0	0	0	0	0	0	0	0	0	0	0	0	0	0	0	0	0	0	0	0
Otu001846	4	0	0	0	0	0	0	0	0	12	0	0	0	0	0	0	0	0	0	0	0	0	0	0	0	0	0	0	0	0	0	0	0	0	0	0	0	0	0	0	0	0	0	0	0	0	0	0	0
Otu001848	0	0	0	0	0	0	0	0	0	0	0	0	0	0	0	0	0	1	0	0	0	0	0	0	0	0	0	0	0	0	0	0	0	0	2	0	0	0	0	0	0	0	0	1	1	0	0	0	1
Otu001849	0	0	0	0	0	0	0	0	0	0	0	0	0	0	0	0	0	0	0	0	0	0	0	0	0	0	0	0	0	0	0	0	0	0	0	0	0	0	0	0	0	0	0	0	0	0	0	0	0
Otu001852	16	0	0	0	0	0	0	0	0	5	0	0	0	0	0	0	0	0	0	0	0	0	0	0	0	0	0	0	0	0	0	0	0	0	0	0	0	0	0	0	0	0	0	0	0	0	0	0	0
Otu001854	0	0	0	0	0	0	0	1	0	0	0	0	0	0	3	1	0	0	0	0	0	0	0	0	0	0	0	0	0	0	0	0	0	0	0	0	0	0	0	0	0	0	0	0	0	0	0	0	0
Otu001855	0	0	0	0	0	0	0	0	0	3	0	0	0	0	0	0	0	0	0	0	0	0	0	0	0	0	0	0	0	0	0	0	0	0	0	0	0	1	0	0	0	0	0	0	0	0	0	0	0
Otu001857	0	0	0	0	0	0	0	0	0	0	0	0	0	0	0	0	0	0	13	0	0	7	0	0	0	0	0	0	0	0	0	0	0	0	0	0	0	0	0	0	0	0	0	0	0	0	0	0	0
Otu001858	0	0	0	0	0	0	0	0	0	0	0	0	0	0	0	0	0	0	0	0	0	0	0	0	0	0	0	0	0	0	0	0	0	0	0	0	0	0	0	0	0	0	0	0	0	0	0	0	0
Otu001859	0	0	0	0	1	0	0	0	0	0	0	0	0	0	0	0	0	0	0	0	0	0	0	0	0	0	0	0	0	0	0	0	0	0	0	0	0	0	0	0	0	0	0	0	0	0	0	0	0
Otu001860	0	0	0	0	0	0	0	0	0	0	0	0	0	0	0	0	0	0	0	0	0	0	0	0	0	0	0	0	0	0	0	0	0	0	0	0	0	0	0	0	0	0	0	0	0	0	0	0	0
Otu001861	0	1	0	0	0	0	0	0	0	0	0	0	0	0	0	0	0	0	0	0	0	0	0	0	0	0	0	0	0	0	0	0	0	0	0	0	0	0	0	0	0	0	0	0	0	0	0	4	0
Otu001865	0	0	0	0	0	0	0	0	0	0	0	0	0	0	0	0	0	0	0	0	0	0	0	0	0	0	0	0	0	0	0	0	0	0	0	0	0	0	0	0	0	0	0	0	0	0	0	0	0
Otu001866	0	0	0	0	0	0	0	0	0	0	0	0	0	0	0	0	0	0	0	0	0	0	0	0	0	0	0	0	0	0	3	0	0	0	0	0	1	0	0	0	0	0	0	0	1	1	0	0	0
Otu001867	10	0	0	0	0	0	0	0	0	17	0	0	0	0	0	0	0	0	0	0	0	0	0	0	0	0	0	0	0	0	0	0	0	0	0	0	0	0	0	0	0	0	0	0	0	0	0	0	0
Otu001868	0	0	0	0	0	0	0	0	0	0	0	0	0	0	0	0	0	0	0	0	0	0	0	0	0	0	0	0	0	0	0	0	0	0	0	0	0	0	0	0	0	0	0	0	0	0	0	0	0
Otu001870	11	0	0	0	0	0	0	0	0	9	0	0	0	0	0	0	0	0	0	0	0	0	0	0	0	0	0	0	0	0	0	0	0	0	0	0	0	0	0	0	0	0	0	0	0	0	0	0	0
Otu001871	0	0	0	0	0	0	0	0	0	0	0	0	0	0	0	0	0	0	0	0	0	0	0	0	0	0	0	0	0	0	1	0	0	0	0	0	0	0	0	0	0	0	0	0	0	0	0	0	0
Otu001872	0	0	0	0	0	0	0	0	0	0	0	0	0	0	0	0	0	0	0	0	0	0	0	0	0	0	0	0	0	0	0	0	0	0	0	0	0	0	0	0	0	0	0	0	0	0	0	0	0
Otu001873	0	0	0	0	0	0	0	0	0	0	0	0	0	0	0	0	0	0	0	0	0	0	0	0	0	0	0	0	0	0	0	0	0	0	0	0	0	0	0	0	0	0	0	0	0	0	0	0	0
Otu001874	0	0	0	0	0	0	0	0	0	0	0	0	0	0	0	0	0	0	0	0	0	0	0	0	0	0	0	0	0	0	0	0	0	0	0	1	0	0	0	0	0	0	0	0	0	0	0	0	0
Otu001875	0	0	0	0	0	0	0	0	0	0	0	0	0	0	0	0	0	0	0	0	0	0	0	0	0	0	0	0	0	0	0	0	0	0	0	0	0	0	0	0	0	0	0	0	0	0	0	0	0
Otu001876	0	0	1	0	0	0	0	0	0	0	0	0	0	0	0	0	0	0	0	0	0	0	0	0	0	0	0	0	0	0	0	2	0	0	1	0	0	0	0	0	0	0	0	1	1	0	3	0	0
Otu001877	0	0	0	0	0	0	0	0	0	0	0	0	0	0	0	0	0	0	0	0	0	0	0	0	0	0	0	0	0	0	0	0	0	0	0	0	0	0	0	0	0	0	0	0	0	0	0	0	0
Otu001878	0	0	0	0	0	0	0	0	0	0	0	0	0	0	0	0	0	0	0	0	0	0	0	0	0	0	0	0	0	0	0	0	0	0	0	0	0	0	3	0	0	0	0	0	0	0	0	0	0
Otu001879	0	0	0	0	0	0	0	0	0	0	0	0	0	0	0	0	0	0	0	0	0	0	0	0	0	0	0	0	0	0	0	0	0	0	0	0	0	0	0	0	0	0	0	0	0	0	0	0	0
Otu001880	0	0	0	0	0	0	0	0	0	0	0	0	0	0	0	0	0	0	0	0	0	0	0	0	0	0	0	0	0	0	1	0	0	0	0	0	0	0	0	0	0	0	0	0	0	0	0	0	0
Otu001881	0	0	0	0	0	0	0	0	0	0	0	0	0	0	0	0	0	0	0	0	0	0	0	0	0	0	0	0	0	0	0	0	0	0	0	0	0	0	0	0	0	0	0	0	0	0	0	0	0
Otu001883	0	0	0	0	0	0	0	0	0	0	0	0	0	0	0	0	0	0	0	0	0	0	0	0	0	0	0	0	0	0	0	0	0	0	0	0	0	0	0	0	0	0	0	0	0	0	0	0	0
Otu001884	0	0	0	0	0	0	0	0	0	0	0	0	0	0	0	0	0	0	0	0	0	0	0	0	0	0	0	0	0	0	0	0	0	0	0	0	0	0	0	0	0	0	0	0	0	0	0	0	0
Otu001887	0	0	1	0	1	0	0	0	0	0	0	0	0	0	0	0	0	0	0	0	0	0	0	0	0	0	0	0	0	0	0	0	0	0	0	0	0	0	0	0	0	0	0	0	0	0	0	0	0
Otu001888	0	0	0	0	0	0	0	0	0	0	0	0	0	0	0	0	0	0	0	0	0	0	0	0	0	0	0	0	0	0	1	0	0	0	0	0	0	0	0	0	0	0	0	0	0	0	0	0	0
Otu001889	0	0	0	0	0	0	0	0	0	0	0	0	0	0	0	0	0	0	0	0	0	0	0	0	0	0	0	0	0	0	0	0	0	0	0	0	0	0	0	0	0	0	0	0	0	0	0	0	0
Otu001890	0	0	0	0	0	0	0	0	0	0	0	0	0	0	0	0	0	0	0	0	0	0	0	0	0	0	0	0	0	0	0	0	0	0	0	0	0	0	0	0	0	0	0	0	0	0	0	0	0
Otu001891	0	0	0	0	0	0	0	0	0	0	0	0	0	0	0	0	0	0	0	0	0	0	0	0	0	0	0	0	0	0	0	0	0	0	2	0	0	0	0	0	0	0	0	0	0	0	0	0	0
Otu001892	0	0	0	0	0	0	0	0	0	0	0	0	0	0	0	0	1	0	0	0	0	0	0	0	0	0	0	0	0	0	0	0	0	0	0	0	0	0	0	0	0	0	0	0	0	0	0	0	0
Otu001893	0	0	0	0	0	0	0	0	0	0	0	0	0	0	0	0	0	0	0	0	0	0	0	0	0	0	0	0	0	0	0	0	0	0	0	0	0	0	0	0	0	0	4	0	0	0	0	0	0
Otu001894	0	0	0	0	0	0	0	0	0	0	0	0	0	0	0	0	0	0	0	0	0	0	0	0	0	0	0	0	0	0	0	0	0	0	0	0	0	0	0	0	0	0	0	0	0	0	0	0	0
Otu001896	0	0	0	0	3	0	0	0	0	0	0	0	0	0	0	0	0	0	0	0	0	0	0	0	0	0	0	0	0	0	0	0	0	0	0	0	0	0	0	0	0	0	0	0	0	0	0	0	0
Otu001897	0	4	0	0	0	0	0	0	0	0	0	0	0	0	0	0	0	0	0	0	0	0	0	0	0	0	0	0	0	0	0	0	0	0	0	0	0	0	0	0	0	0	0	0	0	0	0	0	0
Otu001898	0	0	0	0	0	0	1	0	0	0	0	0	0	0	0	0	0	0	0	0	0	0	0	0	0	0	0	0	0	0	0	0	0	0	0	0	0	0	0	0	0	0	0	0	0	0	0	0	0
Otu001899	0	0	0	0	0	0	0	0	8	0	0	1	0	5	0	0	0	0	0	0	0	0	0	0	0	0	0	0	0	0	0	0	0	0	0	0	0	0	0	0	0	0	0	0	0	0	0	0	0
Otu001900	0	0	0	0	1	0	0	0	0	0	0	2	0	0	0	0	0	0	0	0	0	0	0	0	0	0	0	0	0	0	0	0	0	0	0	0	0	0	0	0	0	0	0	0	0	0	0	0	0
Otu001901	0	0	0	0	0	0	0	0	0	0	0	0	0	0	0	0	0	0	0	0	0	0	0	0	0	0	0	0	0	0	0	0	0	0	0	0	0	0	0	0	0	1	0	0	0	0	0	0	0
Otu001902	10	0	0	0	0	0	0	0	0	13	0	0	0	0	0	0	0	0	0	0	0	0	0	0	0	0	0	0	0	0	0	0	0	0	0	0	0	0	0	0	0	0	0	0	0	0	0	0	0
Otu001903	9	0	0	0	0	0	0	0	0	9	0	0	0	0	0	0	0	0	0	0	0	0	0	0	0	0	0	0	0	0	0	0	0	0	0	0	0	0	0	0	0	0	0	0	0	0	0	0	0
Otu001904	0	0	0	0	1	0	0	0	0	0	0	0	0	0	0	0	0	0	0	0	0	0	0	0	0	0	0	0	0	0	0	1	0	0	0	0	0	0	0	0	0	0	0	0	0	0	0	0	0
Otu001905	0	2	1	0	1	0	0	0	0	0	0	0	0	0	0	0	0	0	0	0	0	0	0	0	0	0	0	0	0	0	0	1	0	0	1	0	0	0	0	0	0	0	0	2	0	0	0	0	0
Otu001907	11	0	0	0	0	0	0	0	0	16	0	0	0	0	0	0	0	0	0	0	0	0	0	0	0	0	0	0	0	0	0	0	0	0	0	0	0	0	0	0	0	0	0	0	0	0	0	0	0
Otu001908	0	0	0	0	0	0	0	0	0	0	0	0	0	0	0	33	0	0	0	0	0	0	0	0	0	0	0	0	0	0	0	0	0	0	0	0	0	0	0	0	0	0	0	0	0	0	0	0	0
Otu001909	0	0	0	0	0	0	0	0	0	1	0	0	0	0	0	0	0	0	0	0	0	0	0	0	0	0	0	0	0	0	12	0	0	0	0	0	0	11	0	6	0	0	0	0	0	0	0	0	0
Otu001910	0	0	0	0	0	0	0	0	0	0	0	0	0	0	0	0	0	0	0	0	0	0	0	0	0	0	0	0	0	0	0	0	0	0	0	0	0	0	0	0	0	0	0	0	0	0	0	0	0
Otu001911	10	0	0	0	0	0	0	0	0	15	0	0	0	0	0	0	0	0	0	0	0	0	0	0	0	0	0	0	0	0	0	0	0	0	0	0	0	0	0	0	0	0	0	0	0	0	0	0	0
Otu001912	0	1	0	0	0	0	1	0	0	0	0	0	0	0	0	0	0	0	0	0	0	0	0	0	0	0	0	0	0	0	0	0	0	0	0	0	0	0	0	0	0	0	0	0	0	0	0	0	0
Otu001913	0	0	0	0	0	0	0	0	0	0	0	0	0	0	0	0	0	0	0	0	0	0	0	0	0	0	0	0	0	0	0	0	0	0	0	0	0	0	0	0	0	0	0	0	0	0	0	0	0
Otu001914	0	0	0	0	0	0	0	0	0	0	0	0	0	0	0	0	0	0	0	0	0	0	0	0	0	0	0	0	0	0	0	0	0	0	0	3	0	0	0	0	0	0	0	0	0	0	0	0	0
Otu001915	4	0	0	0	0	0	0	0	0	10	0	0	0	0	0	0	0	0	0	0	0	0	0	0	0	0	0	0	0	0	0	0	0	0	0	0	0	0	0	0	0	0	0	0	0	0	0	0	0
Otu001917	0	0	0	0	1	0	0	0	0	0	0	0	0	0	0	0	0	0	0	0	0	0	0	0	0	0	0	0	0	0	0	0	0	0	0	0	0	0	0	0	0	0	0	0	1	0	0	0	0
Otu001918	0	0	0	0	0	0	0	0	0	0	0	0	0	0	0	0	0	0	0	0	0	0	0	0	0	0	0	0	0	0	0	0	0	0	0	0	0	0	0	0	0	0	0	0	0	0	0	0	0
Otu001919	0	0	0	0	0	0	0	0	0	0	0	0	0	0	0	0	0	0	0	0	0	0	0	0	0	0	0	0	0	0	0	0	0	0	0	0	0	0	0	0	0	0	0	0	0	0	0	0	0
Otu001920	0	0	0	0	0	0	0	0	0	0	0	0	0	0	0	0	0	0	0	1	0	0	0	1	0	0	0	0	0	3	0	0	0	0	0	1	0	0	0	0	0	0	0	0	0	0	0	0	0
Otu001922	0	0	0	0	0	0	0	0	0	0	0	0	0	0	0	0	0	0	0	0	0	0	0	0	0	0	0	0	0	0	0	1	0	0	0	0	0	0	0	0	0	0	0	0	0	0	0	0	0
Otu001924	0	0	0	0	0	0	0	0	0	0	0	4	0	0	0	0	0	0	0	0	0	0	0	0	0	0	0	0	0	0	0	0	0	0	0	0	0	0	0	0	0	0	0	0	0	0	0	0	0
Otu001925	0	0	0	0	0	0	0	0	0	0	0	0	0	0	0	0	0	0	0	1	0	0	0	0	0	0	0	0	0	1	0	0	0	0	0	0	0	0	0	0	0	0	0	0	0	0	0	0	0
Otu001926	0	0	0	0	0	0	0	0	0	0	0	0	0	0	0	0	0	0	0	0	0	0	0	0	0	0	0	0	0	2	0	0	0	0	2	0	0	0	0	0	0	0	0	0	0	0	0	0	0
Otu001928	0	0	0	0	0	0	0	0	0	0	0	0	0	0	0	0	0	0	0	0	0	0	0	0	0	0	0	0	0	1	0	0	0	0	0	0	0	0	0	0	0	0	0	3	1	0	0	0	0
Otu001929	0	0	0	0	0	0	0	0	0	0	0	0	0	0	0	0	0	0	0	0	0	0	0	0	0	0	0	0	0	0	0	0	0	0	0	0	0	0	0	0	0	0	0	0	0	0	0	0	0
Otu001930	0	0	0	0	0	0	0	0	0	0	0	0	0	0	0	0	0	0	0	0	0	0	0	0	0	0	0	0	0	0	0	0	0	0	0	0	0	0	0	0	0	0	0	0	0	0	0	0	0
Otu001932	0	1	0	0	1	0	0	0	0	0	0	0	0	0	0	0	0	0	0	0	0	0	0	0	0	0	0	0	0	0	0	1	0	0	0	0	0	0	0	0	0	0	0	2	0	0	1	0	0
Otu001933	0	0	0	0	0	0	0	0	0	0	0	0	0	0	0	0	0	0	0	0	0	0	0	0	0	0	0	0	0	0	0	0	0	0	0	0	0	0	0	0	0	0	0	0	0	0	0	0	0
Otu001934	0	0	0	0	0	0	0	0	0	0	0	0	0	0	0	0	0	0	0	0	0	0	0	0	0	0	0	0	0	0	0	0	0	0	0	0	0	0	0	0	36	0	0	0	0	0	0	0	0
Otu001935	0	0	0	0	0	0	0	0	0	0	0	0	0	0	1	0	0	0	0	0	0	0	0	0	0	0	0	0	0	0	0	0	0	0	0	0	0	0	0	0	0	0	0	0	0	0	0	0	0
Otu001937	0	0	0	0	0	0	0	0	0	0	0	0	0	0	0	0	0	0	0	0	0	0	0	0	0	0	0	0	0	0	0	0	0	0	0	2	0	0	0	0	0	0	0	0	0	0	0	0	0
Otu001938	0	0	0	0	0	0	0	0	0	0	0	0	0	0	0	0	0	0	0	0	0	0	0	0	0	0	0	0	0	0	0	0	0	0	0	0	0	0	0	0	0	0	0	0	0	0	0	0	0
Otu001939	0	0	0	0	0	0	0	0	0	0	0	0	0	0	0	0	0	0	0	0	0	0	0	0	0	0	0	0	0	0	0	0	0	0	0	0	0	0	0	0	0	0	0	0	0	0	0	0	0
Otu001940	0	0	0	0	0	0	0	0	0	0	0	0	0	0	0	0	0	0	5	0	0	8	0	0	0	0	0	0	0	0	0	0	0	0	0	0	0	0	0	0	0	0	0	0	0	0	0	0	0
Otu001941	6	0	0	0	0	0	0	0	0	13	0	0	0	0	0	0	0	0	0	0	0	0	0	0	0	0	0	0	0	0	0	0	0	0	0	0	0	0	0	0	0	0	0	0	0	0	0	0	0
Otu001942	0	0	0	0	0	0	0	0	0	0	0	0	0	0	0	0	0	0	0	0	0	0	0	0	0	0	0	0	0	0	0	0	0	0	0	0	0	0	0	0	0	0	0	0	0	0	0	0	0
Otu001943	11	0	0	0	0	0	0	0	0	12	0	0	0	0	0	0	0	0	0	0	0	0	0	0	0	0	0	0	0	0	0	0	0	0	0	0	0	0	0	0	0	0	0	0	0	0	0	0	0
Otu001944	0	0	0	0	0	0	0	0	0	0	0	0	0	0	0	0	5	0	0	0	0	0	1	0	0	0	0	0	0	0	0	0	0	0	0	0	0	0	0	0	0	0	0	2	0	0	0	0	0
Otu001946	5	0	0	5	0	2	0	0	0	0	0	0	0	0	0	0	0	0	0	0	0	0	0	0	0	0	0	0	0	0	0	0	0	0	0	0	0	0	0	0	0	0	0	0	0	0	0	0	0
Otu001947	0	0	0	0	0	0	0	0	0	0	0	0	0	0	0	0	0	0	0	1	0	0	0	1	0	0	0	0	0	1	0	0	0	0	3	0	0	0	0	0	0	0	0	0	0	0	0	0	0
Otu001949	0	0	0	0	0	0	0	0	0	0	0	0	0	0	0	0	0	0	0	0	1	0	0	0	0	0	0	0	0	0	2	0	1	0	0	0	0	0	0	1	0	0	0	0	0	0	0	0	0
Otu001950	0	0	0	0	0	0	0	0	0	0	0	0	0	0	0	0	0	0	0	0	0	0	0	0	0	0	0	0	0	0	0	0	0	0	0	0	0	0	0	0	0	0	0	0	0	0	0	0	0
Otu001951	0	0	0	0	0	0	0	0	0	0	0	0	0	0	0	0	0	0	0	0	0	0	0	0	0	0	0	0	1	0	0	0	0	0	0	0	0	0	0	0	0	0	0	0	0	0	0	0	0
Otu001953	0	0	0	0	0	0	0	0	0	0	0	0	0	0	0	0	0	0	0	0	0	0	0	0	0	0	0	0	0	0	0	0	0	0	0	0	0	0	0	0	0	0	0	0	0	0	0	2	0
Otu001954	0	0	1	0	0	0	0	0	0	0	0	0	0	0	0	0	0	0	0	0	0	0	1	0	0	0	0	0	0	0	0	1	0	0	0	0	0	0	0	0	0	0	0	3	0	1	0	0	0
Otu001955	0	0	0	0	0	0	0	0	0	0	0	0	0	0	0	0	0	0	0	0	0	0	0	0	0	0	0	0	0	0	0	0	0	0	0	0	0	0	0	0	0	0	0	0	0	0	0	0	0
Otu001956	0	0	0	0	0	0	0	0	0	0	0	0	0	0	0	0	0	0	0	0	0	0	0	0	0	0	0	0	0	0	0	0	0	0	0	0	0	0	0	0	0	0	0	0	0	0	0	0	0
Otu001959	0	1	0	0	0	0	0	0	0	0	0	0	0	0	0	0	0	0	0	0	0	0	0	0	0	0	0	0	0	0	0	0	0	0	0	0	0	0	0	0	0	0	0	0	0	0	0	0	0
Otu001961	14	0	0	0	0	0	0	0	0	14	0	0	0	0	0	0	0	0	0	0	0	0	0	0	0	0	0	0	0	0	0	0	0	0	0	0	0	0	0	0	0	0	0	0	0	0	0	0	0
Otu001962	0	0	0	0	0	0	0	0	0	0	0	0	0	0	0	0	0	0	0	0	0	0	0	0	0	0	0	0	0	0	0	0	0	0	0	0	0	0	0	0	0	1	3	0	0	0	0	0	0
Otu001963	0	0	0	0	0	0	0	0	0	0	0	0	0	0	0	0	0	0	0	0	0	0	0	0	0	0	0	0	0	0	0	1	1	0	0	0	0	0	0	1	0	0	0	0	0	0	0	0	0
Otu001964	0	0	0	0	0	0	0	0	0	0	0	0	0	0	0	0	0	0	0	0	0	0	0	0	0	0	0	0	0	0	0	0	0	0	0	1	0	0	0	0	0	0	0	0	0	0	0	0	0
Otu001965	0	0	0	0	0	0	0	0	0	0	0	0	0	0	0	0	0	0	0	0	0	0	0	0	0	0	0	0	0	0	0	0	0	0	0	0	0	0	0	0	0	0	0	0	0	0	0	0	0
Otu001966	0	0	0	0	0	0	0	0	0	0	0	0	0	1	0	0	0	0	0	0	0	0	0	0	0	0	0	0	0	0	0	0	0	0	0	0	0	0	0	0	0	0	0	0	0	0	0	0	0
Otu001968	0	0	0	0	1	0	0	0	0	0	0	1	0	0	0	0	0	0	0	0	0	0	0	0	0	0	0	0	0	0	0	2	0	0	0	0	0	0	0	0	0	0	0	1	0	0	0	2	0
Otu001970	0	0	0	0	0	0	0	0	0	0	0	0	0	0	0	0	0	0	0	0	0	0	0	0	0	0	0	0	0	0	1	0	0	0	0	0	0	0	0	0	0	0	0	0	0	0	0	0	0
Otu001971	0	0	0	0	0	0	0	0	0	0	0	0	0	0	0	0	0	0	0	0	0	0	0	0	0	0	0	0	0	0	0	0	0	0	0	0	0	0	0	0	0	0	0	0	0	0	0	0	0
Otu001972	0	0	0	0	0	0	0	0	0	0	0	0	0	0	0	0	0	0	0	0	0	0	0	0	0	0	0	0	0	0	0	0	1	0	0	0	0	0	0	0	0	0	0	0	0	0	0	0	0
Otu001973	0	0	0	0	0	0	1	0	0	0	0	0	0	0	0	0	0	0	0	0	0	0	0	0	0	0	0	0	0	0	0	0	0	0	0	0	0	0	0	0	0	0	0	0	0	0	0	0	0
Otu001974	0	0	0	0	0	0	0	0	0	0	0	0	0	0	0	0	0	0	0	0	0	0	0	0	0	0	0	0	0	0	0	0	0	0	0	0	0	0	0	0	0	0	0	0	0	0	0	0	0
Otu001975	0	0	0	0	0	0	0	0	0	0	0	0	0	0	0	0	0	0	0	0	0	0	0	0	0	0	0	0	0	0	0	0	0	0	0	0	0	0	0	0	0	0	0	0	0	0	0	0	0
Otu001976	0	0	0	0	0	0	0	0	0	0	0	0	0	0	0	0	1	0	0	0	0	0	0	0	0	0	0	0	0	0	0	0	0	0	0	0	0	0	0	0	0	0	0	0	0	0	0	0	0
Otu001977	0	0	0	0	0	0	0	0	0	0	0	0	0	0	0	0	0	0	0	0	0	0	0	0	0	0	0	0	0	0	0	0	0	0	0	0	0	0	0	0	0	0	0	0	0	0	0	0	0
Otu001978	0	0	0	0	0	0	0	0	0	0	0	1	0	0	0	0	0	0	0	0	0	0	0	0	0	0	0	0	0	0	0	0	0	0	0	0	0	0	0	0	0	0	0	0	0	0	0	0	0
Otu001979	0	0	0	0	0	0	0	0	0	0	0	0	0	0	0	0	0	0	0	0	0	0	0	0	0	0	0	0	0	0	0	1	0	0	0	0	0	0	0	0	0	0	0	0	2	0	0	0	0
Otu001980	0	0	0	0	0	0	0	0	0	0	0	0	0	0	0	0	0	0	0	0	0	0	0	1	0	0	0	0	0	0	0	0	0	0	0	0	0	0	0	0	0	0	0	0	0	0	0	0	0
Otu001981	0	0	0	0	1	0	0	0	0	0	0	0	0	0	0	0	0	0	0	0	0	0	0	0	0	0	0	0	0	0	0	0	0	0	0	0	0	0	0	0	0	0	0	0	0	0	0	0	0
Otu001982	0	0	0	0	0	0	0	0	0	0	0	0	0	0	0	0	0	0	2	0	0	4	0	0	0	0	0	0	0	0	0	0	0	0	0	0	0	0	0	0	0	0	0	0	0	0	0	0	0
Otu001983	0	0	0	0	0	0	0	0	0	0	0	4	0	1	0	0	0	0	0	0	0	0	0	0	0	0	0	0	0	0	0	0	0	0	0	0	0	0	0	0	0	0	0	0	0	0	0	0	0
Otu001984	0	0	0	0	0	3	0	0	0	0	0	0	0	0	0	0	0	0	0	4	0	0	0	0	0	0	0	0	0	3	0	0	0	0	0	0	0	0	0	0	0	0	0	0	0	0	0	0	0
Otu001985	0	0	0	0	0	0	0	0	0	0	0	0	0	0	0	0	0	0	0	0	0	0	0	0	0	0	2	0	0	0	0	0	0	2	0	0	0	0	0	0	0	0	0	0	0	0	0	0	0
Otu001986	0	0	0	0	0	0	0	0	0	0	0	0	0	0	0	0	0	0	0	0	0	0	0	0	0	0	0	0	0	0	0	0	0	0	0	0	0	0	0	0	0	0	1	0	0	0	0	0	0
Otu001989	0	0	0	0	0	0	0	0	0	0	0	0	0	0	0	0	0	0	0	1	0	0	0	0	0	0	0	0	0	0	0	0	0	0	0	0	0	0	0	0	0	0	0	0	0	0	0	0	0
Otu001990	0	0	0	0	0	0	0	0	0	0	0	0	0	0	0	0	0	0	0	0	0	0	0	0	0	0	0	0	0	3	0	0	0	0	3	0	0	0	0	0	0	0	0	0	1	1	0	0	0
Otu001991	0	0	0	0	0	0	0	0	0	0	1	0	0	0	0	0	0	0	0	0	0	0	0	0	0	0	0	0	0	0	0	0	0	0	0	0	0	0	0	0	0	0	0	0	0	0	0	0	0
Otu001992	11	0	0	10	0	9	0	0	0	0	0	0	0	0	0	0	0	0	0	0	0	0	0	0	0	0	0	0	0	0	0	0	0	0	0	0	0	0	0	0	0	0	0	0	0	0	0	0	0
Otu001993	0	0	0	0	0	0	0	0	0	0	0	0	0	0	0	0	0	1	0	0	1	0	0	0	0	0	0	0	0	0	0	0	0	0	0	0	0	0	0	0	0	0	0	0	0	0	0	0	0
Otu001994	0	1	1	0	1	0	0	0	0	0	0	0	0	0	0	0	0	0	0	0	0	0	1	0	0	0	0	0	0	0	0	0	0	0	0	0	0	0	0	0	0	0	0	0	0	0	0	1	0
Otu001995	0	0	0	0	0	0	0	0	0	0	0	0	0	0	0	0	0	0	0	0	0	0	0	0	0	0	0	0	0	0	0	0	0	0	0	0	0	0	0	0	0	0	0	0	0	0	0	0	0
Otu001996	0	0	0	0	2	0	0	0	0	0	0	0	0	0	0	0	0	0	0	0	0	0	0	0	0	0	0	0	0	1	0	0	0	0	2	0	0	0	0	0	0	0	0	0	0	0	0	0	0
Otu001998	0	0	0	0	0	0	0	0	0	0	0	0	0	0	0	0	0	0	0	0	0	0	0	0	0	0	0	0	0	0	3	0	0	0	0	0	1	1	0	0	0	0	0	0	0	0	0	0	0
Otu001999	0	0	0	0	0	0	0	0	0	0	0	0	0	0	0	0	0	0	0	0	0	0	0	0	0	0	1	0	0	0	0	0	0	0	0	0	0	0	0	0	0	0	0	0	0	0	0	0	0
Otu002000	0	0	0	0	0	0	0	0	0	0	0	0	0	0	0	0	0	0	0	0	0	0	0	0	0	0	0	0	0	0	3	0	1	0	0	0	1	1	0	0	0	0	0	0	0	0	0	0	0
Otu002001	0	0	0	0	0	0	0	0	0	0	0	0	0	0	0	0	0	0	0	0	0	0	0	0	0	0	0	0	0	0	0	0	0	0	0	0	0	0	0	0	0	0	0	0	0	0	0	0	0
Otu002002	0	0	0	0	0	0	0	0	0	0	0	0	0	0	0	0	0	0	0	0	0	0	0	0	0	0	0	0	0	0	0	0	0	0	0	0	0	0	0	0	0	0	0	0	0	0	0	0	0
Otu002003	0	0	0	0	0	0	0	0	0	0	0	0	0	0	0	0	0	0	0	0	1	0	0	0	0	0	0	0	0	0	0	0	0	0	0	0	0	0	0	0	0	0	0	0	0	0	0	0	0
Otu002004	0	0	0	0	0	0	0	0	0	0	0	0	0	0	0	0	0	0	0	0	0	0	0	0	0	0	0	0	0	0	0	0	0	0	0	0	0	0	0	0	0	0	0	0	0	0	0	0	0
Otu002005	14	0	0	0	0	0	0	0	0	8	0	0	0	0	0	0	0	0	0	0	0	0	0	0	0	0	0	0	0	0	0	0	0	0	0	0	0	0	0	0	0	0	0	0	0	0	0	0	0
Otu002006	0	0	0	0	0	0	0	0	0	0	0	1	0	0	0	0	0	0	0	0	0	0	1	0	0	0	0	0	0	0	0	0	0	0	0	0	0	0	0	0	0	0	0	0	0	1	0	0	0
Otu002008	0	0	0	0	1	0	0	0	0	0	0	0	0	0	0	0	0	1	0	1	0	1	0	2	0	0	0	0	0	4	0	0	0	0	3	0	0	0	0	0	0	0	0	0	0	0	0	0	0
Otu002010	0	0	0	0	0	0	0	0	0	0	0	0	1	0	0	0	0	0	0	0	0	0	0	0	0	0	0	0	0	0	0	0	0	1	0	0	0	0	0	0	0	0	0	0	2	0	0	0	0
Otu002011	0	0	0	0	0	0	0	0	0	0	0	0	0	0	0	0	0	0	0	0	0	0	0	0	0	0	0	0	0	0	0	0	0	0	0	0	0	0	0	0	0	0	0	0	0	0	0	0	0
Otu002012	11	0	0	0	0	0	0	0	0	11	0	0	0	0	0	0	0	0	0	0	0	0	0	0	0	0	0	0	0	0	0	0	0	0	0	0	0	0	0	0	0	0	0	0	0	0	0	0	0
Otu002013	0	0	0	0	0	0	0	0	0	0	0	0	0	0	1	0	0	0	1	0	0	0	0	0	0	0	0	0	0	0	0	0	0	0	0	0	0	0	0	0	0	0	0	0	0	0	0	0	0
Otu002014	0	0	0	0	0	0	0	0	0	0	0	0	0	0	0	0	0	0	0	0	0	0	0	0	0	0	0	0	0	0	0	0	0	0	0	0	0	0	0	0	0	0	0	0	0	0	0	0	0
Otu002015	0	0	0	0	0	0	0	0	0	0	0	0	0	0	0	0	0	0	0	0	0	0	0	0	0	0	0	0	0	0	0	0	0	0	0	0	0	0	0	0	0	0	0	0	0	0	0	0	0
Otu002016	0	0	0	0	0	0	0	0	0	0	0	0	0	0	0	0	0	0	0	0	0	0	0	0	0	0	0	0	0	0	0	0	0	0	5	0	0	0	0	0	0	0	0	0	0	0	0	0	0
Otu002017	0	0	0	0	0	0	0	0	0	0	0	0	0	0	0	0	0	0	0	0	0	0	0	0	0	0	0	0	0	0	1	0	8	0	0	0	0	7	0	11	0	0	0	0	0	0	0	0	0
Otu002019	0	0	0	0	1	0	0	0	0	0	0	3	0	2	0	0	0	0	0	0	0	0	0	0	0	0	0	0	0	0	0	0	0	0	0	0	0	0	0	0	0	0	0	0	0	0	0	0	0
Otu002020	0	0	0	0	0	0	0	0	0	0	0	0	0	0	0	0	0	0	0	1	0	0	0	0	0	0	0	0	0	0	0	0	0	0	0	0	0	0	0	0	0	0	0	0	0	0	0	0	0
Otu002021	0	0	0	0	0	0	0	0	0	0	0	0	0	0	0	0	0	0	0	0	0	0	0	0	0	0	0	0	0	0	0	0	0	0	0	0	0	0	0	0	0	0	0	0	0	0	0	0	0
Otu002022	0	0	0	0	0	0	0	0	0	0	0	0	0	0	0	0	0	0	0	0	0	0	0	0	0	0	0	0	0	0	0	0	0	0	0	0	0	0	0	0	0	0	0	0	0	0	0	0	0
Otu002023	0	0	0	0	0	0	0	0	0	0	0	0	0	0	0	0	1	0	0	0	0	0	0	0	0	0	0	0	0	0	0	0	1	0	0	0	0	0	0	1	0	0	0	0	2	0	0	0	0
Otu002024	0	0	0	0	0	0	0	0	0	1	0	0	0	0	0	0	0	0	0	0	0	0	0	0	0	0	0	0	0	0	0	0	0	0	0	0	0	0	0	0	0	0	0	0	0	0	0	0	0
Otu002025	0	0	0	0	0	2	0	0	0	0	0	0	0	0	0	0	0	0	0	5	0	0	0	1	0	0	0	0	0	2	0	0	0	0	0	0	0	0	0	0	0	0	0	0	0	0	0	0	0
Otu002026	0	0	0	0	0	0	0	0	0	0	0	1	0	0	0	0	0	1	0	0	0	0	0	1	0	0	0	0	0	1	0	0	0	0	3	0	0	0	0	0	0	0	0	0	0	0	0	0	0
Otu002027	0	0	0	0	0	0	0	0	0	0	0	0	0	0	0	0	0	0	0	0	0	0	0	0	0	1	0	0	0	0	0	0	0	0	0	0	0	0	0	0	0	0	0	0	0	0	0	0	0
Otu002028	0	0	0	0	0	0	0	0	0	0	0	0	0	0	1	0	1	0	0	0	0	0	0	0	0	0	0	0	0	0	0	0	0	0	0	0	0	0	0	0	0	0	0	0	0	0	0	0	0
Otu002029	0	0	0	0	1	0	0	0	0	0	0	0	0	0	0	0	0	1	0	0	0	0	0	0	0	0	0	0	0	0	0	0	0	0	0	0	0	0	0	0	0	0	0	1	0	0	1	0	0
Otu002030	0	0	0	0	0	0	0	0	0	0	0	0	0	0	0	0	0	0	0	0	0	0	0	0	0	0	0	0	0	0	0	0	0	0	0	0	0	0	0	0	0	0	0	0	0	0	0	0	0
Otu002031	0	0	0	0	1	0	0	0	0	0	0	0	0	0	0	0	0	0	0	0	0	0	0	0	0	0	0	0	0	0	0	0	0	0	0	0	0	0	0	0	0	0	0	0	0	0	0	0	0
Otu002032	0	0	0	0	0	0	0	0	0	0	0	0	0	0	0	0	0	0	0	3	0	0	0	2	0	0	0	0	0	2	0	0	0	0	0	0	1	0	0	0	0	0	0	0	0	0	0	0	0
Otu002033	0	0	0	0	0	0	0	0	0	0	0	0	0	0	0	0	0	0	0	0	0	2	0	0	0	0	0	0	0	0	0	0	0	0	0	0	0	0	0	0	0	0	0	0	0	0	0	0	0
Otu002034	0	0	0	0	0	0	0	0	0	0	0	1	0	3	0	1	0	0	0	0	0	0	0	0	0	0	0	0	0	0	0	0	0	0	0	0	0	0	0	0	0	0	0	0	0	0	0	0	0
Otu002035	0	0	0	0	0	0	0	0	0	0	0	0	0	0	0	0	0	0	0	0	0	0	0	0	0	0	0	0	0	0	0	1	0	0	0	0	0	0	0	0	0	0	0	0	0	0	0	0	0
Otu002036	0	0	0	0	0	0	0	0	0	0	0	0	0	0	0	0	0	0	0	0	0	0	0	0	0	0	0	0	0	0	0	0	0	0	0	0	0	0	0	0	0	0	0	0	0	0	0	0	0
Otu002037	0	0	0	0	0	0	0	0	0	0	0	0	0	0	0	0	0	0	0	0	0	0	0	0	0	0	0	0	0	0	0	0	0	0	0	0	0	0	0	0	0	0	0	0	0	0	0	0	0
Otu002038	0	0	0	0	0	0	0	0	0	0	0	1	0	0	0	0	0	0	0	0	0	0	0	0	0	0	0	0	0	0	0	0	0	0	0	0	0	0	0	0	0	0	0	0	0	0	0	0	0
Otu002039	0	0	0	0	0	1	0	0	0	0	0	0	0	0	0	0	0	0	0	3	0	0	0	0	0	0	0	0	0	6	0	0	0	0	0	0	0	0	0	0	0	0	0	0	0	0	0	0	0
Otu002040	0	0	0	0	0	0	0	0	0	0	0	0	0	0	0	0	0	0	0	0	0	0	0	0	0	0	0	0	0	0	0	0	0	0	0	0	0	0	0	0	0	0	0	0	0	0	0	0	0
Otu002041	0	1	0	0	0	0	0	0	0	0	0	0	0	0	1	0	0	0	0	0	0	0	1	0	0	0	0	0	0	0	0	2	0	0	0	0	0	0	0	0	0	0	0	0	0	0	0	0	0
Otu002042	0	0	0	0	0	0	0	0	0	0	0	0	0	0	0	0	0	0	0	0	0	0	0	0	0	0	0	0	0	3	0	0	0	0	0	0	1	0	0	0	0	0	0	0	0	0	1	4	0
Otu002043	0	0	0	0	0	0	0	0	0	0	0	0	0	0	0	0	0	0	0	0	0	0	0	0	0	0	0	0	0	0	0	0	0	0	0	0	0	0	0	0	0	0	0	0	0	1	0	0	0
Otu002044	0	0	0	0	0	0	0	0	0	0	0	0	0	0	0	0	0	0	0	0	0	0	0	0	0	0	0	0	0	0	0	0	0	0	0	0	0	0	0	0	0	0	0	0	1	0	0	0	0
Otu002045	0	0	0	0	0	0	0	0	0	0	0	0	0	0	0	0	0	0	0	0	0	0	0	0	0	0	0	0	1	0	0	0	0	0	0	0	0	0	0	0	0	0	0	0	0	0	0	0	0
Otu002046	0	0	0	0	0	0	0	0	0	0	0	0	0	0	0	0	0	0	0	0	0	0	0	0	0	0	0	0	0	0	0	0	0	0	0	0	0	0	0	2	0	0	0	0	0	0	0	0	0
Otu002048	0	0	0	0	0	0	0	0	0	0	0	0	0	0	0	0	0	19	0	0	4	0	0	0	0	0	0	0	0	0	0	0	0	0	0	0	0	0	0	0	0	0	0	0	0	0	0	0	0
Otu002049	0	0	0	0	0	0	0	0	0	0	0	0	0	0	0	0	0	0	0	0	0	0	0	1	0	0	0	0	0	0	0	0	0	0	0	0	0	0	0	0	0	0	0	0	0	0	0	0	0
Otu002050	2	0	0	0	0	0	0	0	0	13	0	0	0	0	0	0	0	0	0	0	0	0	0	0	0	0	0	0	0	0	0	0	0	0	0	0	0	0	0	0	0	0	0	0	0	0	0	0	0
Otu002051	0	0	0	0	0	0	0	0	0	0	0	0	0	0	0	0	0	0	0	0	0	0	0	0	0	0	0	0	0	0	0	0	0	0	0	0	0	0	0	0	0	0	0	0	0	0	0	0	0
Otu002052	0	0	0	0	0	0	0	0	0	0	0	0	0	0	0	0	0	0	0	0	0	0	0	0	0	0	0	0	0	0	0	0	0	0	0	0	0	0	0	0	0	0	0	0	0	0	0	1	0
Otu002053	0	0	0	0	0	0	0	0	0	0	0	0	0	0	0	0	0	0	0	0	0	0	0	0	0	0	0	0	0	0	1	0	0	0	0	0	0	0	0	0	0	0	0	0	0	0	0	0	0
Otu002054	0	0	0	0	0	0	0	0	0	0	0	0	0	0	0	0	0	0	0	0	0	0	0	0	0	0	0	0	0	0	0	0	0	0	0	0	0	0	0	0	0	0	0	0	0	0	0	0	0
Otu002055	0	0	0	0	0	0	0	0	0	0	0	0	0	0	0	0	0	0	0	0	0	0	0	0	0	0	0	0	0	0	0	0	0	0	0	0	0	0	0	0	0	0	0	0	0	0	0	0	0
Otu002056	0	0	0	0	0	0	0	0	0	0	0	0	0	0	0	0	0	0	0	0	0	0	0	0	0	0	0	0	0	0	2	0	3	0	0	0	1	4	0	1	0	0	0	0	0	0	0	0	0
Otu002057	0	0	0	0	0	0	0	0	0	0	0	2	0	0	0	0	0	0	0	0	0	0	0	0	0	0	0	0	0	0	0	0	0	0	0	0	0	0	0	0	0	0	0	0	0	0	0	0	0
Otu002058	0	0	0	0	0	0	0	0	0	0	0	0	0	0	0	0	0	0	0	0	0	0	2	0	0	0	0	0	0	0	0	2	0	0	0	0	0	0	0	0	0	0	0	1	0	0	0	0	0
Otu002059	0	0	0	0	0	0	0	0	0	0	0	0	0	0	0	0	0	0	0	0	0	0	0	0	0	0	0	0	0	0	0	0	0	0	0	0	0	0	0	0	0	0	0	0	0	0	0	0	0
Otu002061	0	1	0	0	2	0	0	0	0	0	0	0	0	0	0	0	0	0	0	0	0	0	0	0	0	0	0	0	0	0	0	0	0	0	0	0	0	0	0	0	0	0	0	0	0	0	0	0	0
Otu002062	0	0	0	0	0	0	0	0	0	0	0	0	0	0	0	0	0	0	0	0	0	0	0	0	0	0	0	0	0	0	0	0	0	0	0	0	0	0	0	0	0	0	0	0	0	0	0	0	0
Otu002063	0	0	0	0	0	0	0	0	0	0	0	0	0	0	0	0	0	0	0	0	0	0	0	0	0	0	0	0	0	0	0	0	0	0	0	0	0	0	0	0	0	0	0	0	0	0	0	0	0
Otu002064	0	0	0	0	0	0	0	0	0	0	0	0	0	0	0	0	0	0	0	0	0	0	0	0	0	0	0	0	0	0	0	0	0	0	0	0	0	0	0	0	0	0	0	0	0	0	0	0	0
Otu002066	0	0	0	0	0	0	0	0	0	0	0	0	0	0	0	0	0	0	0	0	0	0	0	0	0	0	0	0	0	0	0	0	0	0	0	0	0	0	0	0	0	0	0	0	0	0	0	0	0
Otu002067	0	0	0	0	0	0	0	0	0	0	0	0	0	0	0	0	0	0	0	0	0	0	0	0	0	0	0	0	0	0	0	0	0	0	0	0	0	0	0	0	0	0	0	0	0	0	0	0	0
Otu002068	0	0	0	0	0	0	0	0	0	0	0	0	0	0	0	0	0	0	0	0	0	0	0	0	0	0	0	0	0	0	1	0	1	0	0	0	2	1	0	1	0	0	0	0	0	0	0	0	0
Otu002072	0	0	0	0	0	0	0	0	0	0	0	0	0	0	0	0	0	0	0	0	0	0	0	0	0	0	0	0	0	0	0	0	0	0	0	0	0	0	0	0	0	0	0	0	0	0	0	0	0
Otu002073	0	0	0	0	0	0	0	0	1	0	0	0	0	0	0	0	0	0	0	0	0	0	0	0	0	0	0	0	0	0	0	0	0	0	0	0	0	0	0	0	0	0	0	0	0	0	0	0	0
Otu002074	0	7	0	0	0	1	0	0	0	0	0	0	0	0	0	0	0	0	0	0	0	0	0	0	0	0	0	0	0	0	0	0	0	0	0	0	0	0	0	0	0	0	0	0	0	0	0	0	0
Otu002076	0	0	0	0	0	0	0	0	0	0	0	0	0	0	0	0	0	0	0	0	0	0	0	0	0	0	0	0	0	0	0	0	0	0	0	0	0	0	0	0	0	0	0	0	0	0	0	0	0
Otu002077	0	0	0	0	0	0	0	0	0	0	0	2	0	0	0	0	0	1	0	0	0	0	0	0	0	0	0	0	0	0	0	0	0	0	0	0	0	0	0	0	0	0	0	0	0	0	0	0	0
Otu002078	0	0	1	0	0	0	0	0	0	0	0	0	0	0	0	0	0	0	0	0	0	0	0	0	0	0	0	0	0	1	0	0	1	0	0	0	0	0	0	0	0	0	0	0	1	0	0	0	0
Otu002079	0	0	0	0	0	0	0	0	0	0	0	2	0	0	0	0	0	0	0	0	0	0	0	0	0	0	0	0	0	0	0	0	0	0	0	0	0	0	0	0	0	0	0	0	0	0	0	0	0
Otu002081	0	0	0	0	0	0	0	0	0	0	0	0	0	0	0	0	0	0	0	0	0	0	0	0	0	0	0	0	0	0	2	0	0	0	0	0	0	2	0	0	0	0	0	0	0	0	0	0	0
Otu002082	0	0	0	0	0	0	0	0	0	0	0	0	0	0	0	0	0	0	0	0	0	0	0	0	0	0	0	0	0	0	0	0	0	0	0	0	0	0	0	0	0	0	0	0	0	0	0	0	0
Otu002083	0	0	0	0	1	0	0	0	0	0	0	0	0	0	0	0	0	0	0	0	0	0	0	0	0	0	0	0	0	0	0	0	0	0	0	0	0	0	0	0	0	0	0	1	0	0	0	0	0
Otu002084	0	0	0	0	0	0	0	0	0	0	0	0	0	0	0	0	0	0	0	0	0	0	1	0	0	0	0	0	0	0	0	1	0	0	0	0	0	0	0	0	0	0	0	3	0	0	0	0	0
Otu002085	0	0	0	0	0	0	0	0	0	0	0	0	0	0	0	0	0	0	0	0	0	0	0	0	0	0	0	0	0	0	3	0	5	0	0	0	1	1	0	5	0	0	0	0	0	0	0	0	0
Otu002086	0	0	0	0	0	0	0	0	0	0	0	3	0	5	0	1	0	0	0	0	0	0	0	0	0	0	0	0	0	0	0	0	0	0	0	0	0	0	0	0	0	0	0	0	0	0	0	0	0
Otu002088	0	0	0	0	0	0	0	0	0	0	0	0	0	0	0	0	0	0	0	0	0	0	0	0	0	0	0	0	0	0	0	0	0	0	0	0	0	0	0	0	0	0	0	0	0	0	0	0	0
Otu002089	0	0	0	0	0	0	0	0	0	0	0	0	0	0	0	0	0	0	0	0	0	0	0	0	0	0	0	0	0	0	0	0	0	0	0	0	0	0	0	0	0	0	0	0	0	0	0	0	0
Otu002090	0	0	0	0	0	0	0	0	0	0	0	0	0	0	0	0	0	0	0	0	0	0	0	0	0	0	0	0	0	0	0	0	0	0	0	0	0	2	0	1	0	0	0	0	0	0	0	0	0
Otu002093	0	0	0	0	0	0	0	0	0	0	0	0	0	0	0	0	0	0	0	0	0	0	0	0	0	0	0	0	0	0	0	0	0	0	0	0	0	0	0	0	0	0	0	0	0	0	0	0	0
Otu002095	0	0	0	0	0	0	0	0	0	0	0	0	0	0	0	0	0	1	0	0	0	0	0	0	0	0	0	0	0	0	0	0	0	0	0	0	0	0	0	0	0	0	0	0	0	0	0	0	0
Otu002096	0	0	0	0	0	0	0	0	0	0	0	0	0	0	0	0	0	0	0	0	0	0	0	0	0	0	0	0	0	0	0	0	0	0	0	0	0	0	0	0	0	0	0	0	0	0	0	0	0
Otu002097	0	0	0	0	0	0	0	0	0	0	0	0	0	0	0	0	0	0	0	0	0	0	0	0	0	0	0	0	0	0	2	0	0	0	0	0	0	0	0	0	0	0	0	0	0	0	0	0	0
Otu002098	0	0	0	0	1	0	0	0	0	0	0	0	0	0	0	0	0	0	0	0	0	0	0	0	0	0	0	0	0	0	0	0	0	0	0	0	0	0	0	0	0	0	0	0	0	0	0	0	0
Otu002100	0	0	0	0	1	0	0	0	0	0	0	0	0	0	0	0	0	0	0	0	0	0	1	0	0	0	0	0	0	0	0	0	0	0	0	0	0	0	0	0	0	0	0	0	2	0	0	0	0
Otu002101	10	0	0	0	0	0	0	0	0	13	0	0	0	0	0	0	0	0	0	0	0	0	0	0	0	0	0	0	0	0	0	0	0	0	0	0	0	0	0	0	0	0	0	0	0	0	0	0	0
Otu002102	0	0	0	0	0	0	0	0	0	0	0	0	0	0	0	0	0	0	0	0	0	0	0	0	0	0	0	0	0	0	0	0	0	0	0	0	0	0	0	0	0	0	0	0	0	0	0	0	0
Otu002103	7	0	0	0	0	0	0	0	0	16	0	0	0	0	0	0	0	0	0	0	0	0	0	0	0	0	0	0	0	0	0	0	0	0	0	0	0	0	0	0	0	0	0	0	0	0	0	0	0
Otu002104	0	0	0	0	0	0	0	0	0	0	0	0	0	0	0	0	0	0	22	0	0	8	0	0	0	0	0	0	0	0	0	0	0	0	0	0	0	0	0	0	0	0	0	0	0	0	0	0	0
Otu002106	0	1	0	0	0	0	0	0	0	0	0	0	0	0	0	0	0	0	0	0	0	0	0	0	0	0	0	0	0	0	0	1	0	0	0	0	0	0	0	0	0	0	0	1	0	0	0	0	0
Otu002107	0	0	0	0	1	0	0	0	0	0	0	0	0	0	0	0	0	0	0	0	0	0	0	0	0	0	0	0	0	0	2	0	0	0	0	0	0	0	0	0	0	0	0	0	0	0	0	0	0
Otu002108	0	0	0	0	0	0	0	0	0	0	0	0	0	0	0	0	0	0	1	0	0	0	0	0	0	0	0	0	0	0	0	0	0	0	0	0	0	0	0	0	0	0	0	0	0	0	0	0	0
Otu002110	0	0	0	0	0	0	0	0	0	0	0	0	0	0	19	0	0	0	0	0	0	0	0	0	0	0	0	0	0	0	0	0	0	0	0	0	0	0	0	0	0	0	0	0	0	0	0	0	0
Otu002111	4	0	0	0	0	0	0	0	0	0	0	0	0	0	0	0	0	0	0	0	0	0	0	0	0	0	0	0	0	0	0	0	0	0	0	0	0	0	0	0	0	0	0	0	0	0	0	0	0
Otu002112	0	0	0	0	0	0	0	0	0	0	0	0	0	0	1	0	0	0	0	0	0	0	0	0	0	0	0	0	0	0	0	0	0	0	0	0	0	0	0	0	0	0	0	0	0	0	0	0	0
Otu002113	4	0	0	0	0	0	0	0	0	17	0	0	0	0	0	0	0	0	0	0	0	0	0	0	0	0	0	0	0	0	0	0	0	0	0	0	0	0	0	0	0	0	0	0	0	0	0	0	0
Otu002114	0	0	0	0	0	0	0	0	0	0	0	0	0	0	0	0	0	0	0	0	0	0	0	0	0	0	0	0	0	0	0	0	0	0	0	0	0	0	0	0	0	0	0	0	0	0	0	0	0
Otu002115	0	0	0	0	0	0	0	0	0	0	0	0	0	0	0	0	0	0	0	0	0	0	0	0	0	0	0	0	0	0	0	0	0	0	0	0	0	0	0	0	0	0	0	0	0	0	0	0	0
Otu002116	0	0	0	0	2	0	0	0	0	0	0	0	0	0	1	0	0	1	0	0	0	0	0	0	0	0	0	0	0	0	0	0	0	0	0	0	0	0	0	0	0	0	0	0	0	0	0	0	0
Otu002117	0	0	0	0	0	0	0	0	0	0	0	0	0	0	0	0	1	0	0	0	0	0	0	0	0	0	0	0	0	0	0	0	0	0	0	0	0	0	0	0	0	0	0	0	0	0	0	0	0
Otu002118	0	0	0	0	0	0	0	0	0	0	0	0	0	0	0	0	0	1	0	1	0	0	0	1	0	0	0	0	0	2	0	0	0	0	3	0	0	0	0	0	0	0	0	0	0	0	0	0	0
Otu002119	0	0	0	0	0	0	0	0	0	0	0	0	0	0	0	0	0	0	2	0	0	7	0	0	0	0	0	0	0	0	0	0	0	0	0	0	0	0	0	0	0	0	0	0	0	0	0	0	0
Otu002120	0	0	0	0	0	0	0	0	0	0	0	0	0	0	2	0	0	0	1	0	0	0	0	0	0	0	0	0	0	0	0	0	0	0	0	0	0	0	0	0	0	0	0	0	0	0	0	0	0
Otu002121	0	0	0	0	0	0	0	0	0	0	0	0	0	0	0	0	0	0	0	0	0	0	0	0	0	0	0	0	0	0	0	0	2	0	0	0	0	0	0	0	0	0	0	0	0	0	0	0	0
Otu002122	0	0	0	0	0	0	0	0	0	0	0	0	0	0	0	0	0	0	0	0	0	0	0	0	0	0	0	0	0	0	0	0	0	0	0	0	0	0	0	0	0	0	0	0	0	0	0	0	0
Otu002123	0	0	0	0	0	0	0	0	0	0	0	0	0	0	0	0	0	0	0	0	0	0	0	0	0	0	0	0	0	0	1	0	0	0	0	0	2	1	0	0	0	0	0	0	0	0	0	0	0
Otu002124	0	0	0	0	0	0	0	0	0	0	0	0	0	0	0	0	0	0	0	0	0	0	1	0	0	0	0	0	0	0	0	1	0	0	0	0	0	0	0	0	0	0	0	0	1	0	0	1	0
Otu002127	0	0	0	0	0	0	0	0	0	0	0	0	0	0	0	0	0	0	0	0	0	0	0	0	0	0	0	0	0	0	0	0	0	0	0	0	0	0	0	0	0	0	0	0	0	0	0	0	0
Otu002128	0	0	0	0	0	0	0	0	0	0	0	0	0	0	0	0	0	0	0	0	0	0	0	0	0	0	0	0	0	0	0	0	0	0	0	0	0	0	0	0	0	0	0	0	0	0	0	0	0
Otu002129	0	0	0	0	0	0	0	0	0	0	0	0	0	0	0	0	0	0	0	0	0	0	0	0	0	0	0	0	0	0	0	0	0	0	0	0	0	0	0	0	0	0	0	0	0	0	0	0	0
Otu002131	0	0	0	0	1	0	0	0	0	0	0	0	0	0	0	0	0	0	0	0	0	0	0	0	0	0	0	0	0	0	0	0	0	0	0	2	0	0	0	0	0	0	0	0	0	0	0	0	0
Otu002132	0	0	0	0	0	0	0	0	0	0	0	0	0	0	0	0	0	0	0	0	0	0	0	0	0	0	0	0	0	0	0	0	0	0	0	0	0	0	0	0	0	0	0	0	0	0	0	0	0
Otu002133	0	0	0	0	0	0	0	0	0	0	0	0	0	0	0	0	0	0	0	0	0	0	0	0	0	0	0	0	0	0	0	0	0	0	0	0	0	0	0	0	0	0	0	0	0	0	0	0	0
Otu002134	0	0	0	0	0	0	0	0	1	0	0	0	0	1	0	0	0	0	0	0	0	0	0	0	0	0	0	0	0	0	0	0	0	0	0	0	0	0	0	0	0	0	0	0	0	0	0	0	0
Otu002135	0	0	0	0	0	0	0	0	0	0	0	0	0	0	0	0	0	0	0	1	0	0	0	0	0	0	0	0	0	5	0	0	0	0	0	0	0	0	0	0	0	0	0	0	0	0	0	0	0
Otu002136	0	0	0	0	0	0	0	0	0	0	0	0	0	0	0	0	0	0	0	0	0	0	0	0	0	0	0	0	0	0	0	0	0	0	0	0	1	0	0	1	0	0	0	0	0	0	0	0	0
Otu002137	0	2	0	0	0	0	0	0	0	0	0	0	0	0	0	0	0	0	0	0	0	0	2	0	0	0	0	0	0	0	0	0	0	0	0	0	0	0	0	0	0	0	0	1	0	0	0	0	0
Otu002139	0	0	0	0	0	0	0	0	0	0	0	0	0	0	0	0	0	0	0	0	0	0	0	1	0	0	0	0	0	0	0	0	0	0	0	0	0	0	0	0	0	0	0	0	0	0	0	0	0
Otu002140	0	0	0	0	0	0	0	0	0	0	0	0	0	0	0	0	0	0	0	0	0	0	0	0	0	0	0	0	0	0	3	0	2	0	0	0	1	5	0	1	0	0	0	0	0	0	0	0	0
Otu002142	0	0	0	0	0	0	0	0	0	0	0	0	0	0	0	0	0	0	0	0	0	0	0	0	0	0	0	0	0	0	0	0	0	0	0	0	0	0	0	0	0	0	0	0	0	0	0	0	0
Otu002143	4	0	0	0	0	0	0	0	0	11	0	0	0	0	0	0	0	0	0	0	0	0	0	0	0	0	0	0	0	0	0	0	0	0	0	0	0	0	0	0	0	0	0	0	0	0	0	0	0
Otu002144	0	0	0	0	0	0	0	0	0	0	0	0	0	0	0	0	0	0	0	0	0	0	0	0	0	0	0	0	0	0	0	0	0	0	0	0	0	0	0	0	0	0	0	0	0	0	0	0	0
Otu002145	0	0	0	0	0	0	0	0	0	0	0	0	0	0	0	0	0	0	0	0	0	0	0	0	0	0	0	0	0	0	0	0	0	0	0	0	0	0	0	0	0	0	0	0	0	0	0	0	0
Otu002147	0	0	1	0	1	0	0	0	0	0	0	0	0	0	0	0	0	0	0	0	0	0	0	0	0	0	0	0	0	0	0	1	0	0	2	0	0	0	0	0	0	0	0	2	1	0	0	2	0
Otu002148	0	0	0	0	2	0	0	0	0	0	0	0	0	0	0	0	0	0	0	0	0	0	2	0	0	0	0	0	0	0	0	1	0	0	0	0	0	0	0	0	0	0	0	0	1	0	0	0	0
Otu002149	0	0	0	0	2	0	0	0	0	0	0	0	0	0	0	0	0	0	0	0	0	0	1	0	0	0	0	0	0	0	0	0	0	0	0	0	0	0	0	0	0	0	0	1	1	0	0	0	0
Otu002150	0	0	0	0	0	0	0	0	0	0	0	0	0	0	0	0	0	0	0	0	0	0	0	0	0	0	0	0	0	1	0	0	0	0	0	0	0	0	0	0	0	0	0	0	0	0	0	0	0
Otu002151	0	0	0	0	0	0	0	0	0	0	0	0	0	1	1	0	0	0	0	0	0	0	0	0	0	0	0	0	0	0	0	0	0	0	0	0	0	0	0	0	0	0	0	0	0	0	0	0	0
Otu002152	0	0	0	0	0	0	0	0	0	0	0	0	0	0	0	0	0	0	0	0	0	0	0	0	0	0	0	0	0	0	1	0	0	0	0	0	0	1	0	0	0	0	0	0	0	1	0	0	0
Otu002155	0	1	0	0	0	0	0	0	0	0	0	0	0	0	0	0	0	0	0	0	0	0	0	0	0	0	0	0	0	0	0	0	0	0	0	0	0	0	0	0	0	0	0	0	0	0	0	0	0
Otu002156	0	0	0	0	0	0	0	0	0	0	0	0	0	0	0	0	0	0	0	0	0	0	0	0	0	0	0	0	0	0	0	0	0	0	0	0	0	0	0	0	7	0	0	0	0	0	0	0	0
Otu002157	0	0	0	0	0	0	0	0	0	0	0	0	0	0	0	0	0	0	0	0	0	0	0	0	0	0	0	0	0	0	1	0	1	0	0	0	0	1	0	0	0	0	0	0	0	0	0	0	0
Otu002158	2	0	0	0	0	0	0	0	0	14	0	0	0	0	0	0	0	0	0	0	0	0	0	0	0	0	0	0	0	0	0	0	0	0	0	0	0	0	0	0	0	0	0	0	0	0	0	0	0
Otu002160	0	0	0	0	0	0	0	0	0	0	0	0	0	0	0	0	0	0	1	0	0	3	0	0	0	0	0	0	0	0	0	0	0	0	0	0	0	0	0	0	0	0	0	0	0	0	0	0	0
Otu002161	0	1	0	0	0	0	0	0	0	0	0	1	0	0	0	0	0	0	0	0	0	0	0	0	0	0	0	0	0	0	0	0	0	0	0	0	0	0	0	0	0	0	0	0	1	0	1	1	0
Otu002162	0	0	0	0	0	0	0	0	0	0	0	0	0	0	0	0	0	0	0	0	0	0	0	0	0	0	0	0	0	0	1	0	0	0	0	0	0	0	0	0	0	0	0	0	0	0	0	0	0
Otu002163	0	0	0	0	0	0	0	0	0	0	0	0	0	0	0	0	0	0	0	0	0	0	0	0	0	0	0	0	0	0	0	0	0	0	0	0	0	0	0	0	0	0	0	0	0	0	0	0	0
Otu002164	0	0	0	0	0	0	0	0	0	0	0	0	0	0	0	0	0	0	0	0	0	0	0	0	0	0	0	0	0	0	3	0	2	0	0	0	1	0	0	0	0	0	0	0	0	0	0	0	0
Otu002165	0	0	0	0	0	0	0	0	0	0	0	0	0	0	0	0	0	0	0	0	0	0	0	0	0	0	0	0	0	0	0	0	0	0	0	0	0	0	0	0	0	0	0	0	0	0	0	0	0
Otu002166	0	0	0	0	0	0	0	0	0	0	0	0	0	0	0	0	0	0	0	0	0	0	0	0	0	0	0	0	0	0	0	0	0	0	0	0	0	0	0	0	0	0	0	0	0	0	0	0	0
Otu002167	0	0	0	0	0	0	0	0	0	0	0	0	0	0	0	0	0	0	0	0	0	0	0	0	0	0	0	0	0	0	0	0	0	0	0	0	0	0	0	0	0	0	0	0	0	0	0	0	0
Otu002168	0	0	0	0	0	0	0	0	0	0	0	0	0	0	0	0	0	0	0	0	0	0	0	0	0	0	0	0	0	0	0	0	0	0	0	0	2	0	0	0	0	0	0	0	0	0	0	0	0
Otu002169	0	0	0	0	0	0	0	0	0	0	0	0	0	0	0	0	0	0	0	0	0	0	0	0	0	0	0	0	0	0	0	0	0	0	0	0	0	0	0	0	0	0	0	0	0	0	0	0	0
Otu002170	0	1	0	0	1	0	0	0	0	0	0	0	0	0	0	0	0	0	0	0	1	0	0	0	0	0	0	0	0	0	0	0	0	0	0	0	0	0	0	0	0	0	0	0	0	0	0	0	0
Otu002171	0	0	0	0	0	0	0	0	0	0	2	0	0	0	0	0	0	0	0	0	0	0	0	0	0	0	0	0	0	0	0	0	0	0	0	0	0	0	0	0	0	0	0	0	0	0	0	0	0
Otu002172	0	0	0	0	0	0	0	0	0	0	0	0	0	0	0	0	0	0	0	0	0	0	0	0	0	0	0	0	0	0	0	0	0	0	0	0	0	0	0	0	0	0	0	0	0	0	0	0	0
Otu002173	0	0	0	0	0	0	0	0	0	0	0	0	0	0	0	0	0	0	0	0	0	0	0	0	0	0	0	0	0	0	0	0	0	0	0	0	0	0	0	0	0	0	0	0	0	0	0	1	0
Otu002174	0	0	0	0	0	0	0	0	0	0	0	0	0	0	0	0	3	0	0	0	0	0	0	0	0	0	0	0	0	0	0	0	0	0	0	0	0	0	0	0	0	0	0	0	0	0	0	0	0
Otu002176	0	0	0	0	0	0	0	0	0	0	0	0	0	0	0	0	0	0	0	0	0	0	0	0	0	0	0	0	0	0	0	0	0	0	0	0	0	0	0	0	0	0	0	0	0	0	0	0	0
Otu002177	0	0	0	0	0	0	0	0	0	0	0	0	0	0	0	0	0	0	0	0	0	0	0	0	0	0	0	0	0	0	0	0	0	0	0	0	0	0	0	0	0	0	0	0	0	0	0	0	0
Otu002178	0	0	0	0	0	0	0	0	0	0	0	0	0	0	0	0	0	0	0	0	0	0	0	0	0	0	0	0	0	0	0	0	0	0	0	0	0	0	0	0	0	0	0	0	0	0	0	0	0
Otu002180	0	0	0	0	1	0	0	0	0	0	0	0	0	0	0	0	0	0	0	0	0	0	2	0	0	0	0	0	0	0	0	0	0	0	0	0	0	0	0	0	0	0	0	0	0	0	0	0	0
Otu002181	0	0	0	0	0	0	0	0	0	0	0	0	0	0	0	0	0	1	0	0	0	0	0	1	0	0	0	0	0	1	0	0	0	0	1	0	0	0	0	0	0	0	0	0	0	0	0	0	0
Otu002182	0	0	0	0	0	0	0	0	0	0	0	0	0	0	0	0	0	0	0	0	0	0	0	0	0	0	0	0	0	0	0	0	0	0	0	0	0	0	0	0	0	0	0	0	0	0	0	0	0
Otu002185	0	0	0	0	0	0	0	0	0	0	0	0	0	0	0	0	0	0	0	0	0	0	0	0	0	0	0	0	0	0	0	0	0	0	0	0	0	0	0	0	0	0	0	0	0	0	0	0	0
Otu002186	0	0	0	0	0	0	0	0	0	0	0	0	0	0	0	0	0	0	0	0	0	0	0	0	0	0	0	0	0	0	0	0	0	0	0	0	0	0	0	0	0	0	0	0	0	0	0	0	0
Otu002187	5	0	0	0	0	0	0	0	0	3	0	0	0	0	0	0	0	0	0	0	0	0	0	0	0	0	0	0	0	0	0	0	0	0	0	0	0	0	0	0	0	0	0	0	0	0	0	0	0
Otu002188	0	0	0	3	0	0	0	0	0	0	0	0	0	0	0	0	0	0	0	0	0	0	0	0	0	0	0	0	0	0	0	0	0	0	0	0	0	0	0	0	0	0	0	0	0	0	0	0	0
Otu002189	0	0	0	0	0	0	0	0	0	0	0	0	0	0	0	0	0	0	0	0	0	0	0	0	0	0	0	0	0	0	0	0	0	0	0	0	0	0	0	0	0	0	0	0	0	0	0	0	0
Otu002190	0	0	0	0	0	0	0	0	0	0	0	0	0	0	0	0	0	0	0	0	0	0	0	0	0	0	0	0	0	0	0	0	0	0	0	0	0	0	0	0	0	0	0	0	0	0	0	0	0
Otu002193	0	0	0	0	0	0	0	0	0	0	0	0	0	1	0	0	0	0	0	0	0	0	0	0	0	0	0	0	0	0	0	0	0	0	0	0	0	0	0	0	0	0	0	0	0	0	0	0	0
Otu002195	0	0	0	0	4	0	0	0	0	0	0	0	0	0	0	0	1	0	0	0	0	0	0	0	0	0	0	0	0	0	0	0	0	0	0	0	0	0	0	0	0	0	0	0	0	0	0	0	0
Otu002196	0	8	0	0	0	0	0	0	0	0	0	0	0	0	0	0	0	1	0	0	0	0	0	0	0	0	0	0	0	0	0	0	0	0	0	0	0	0	0	0	0	0	0	0	0	0	0	0	0
Otu002198	0	0	0	0	0	0	0	0	0	0	0	0	0	0	0	0	0	0	0	0	1	0	0	0	0	0	0	0	0	0	0	0	0	0	0	0	0	0	0	1	0	0	0	0	0	0	0	0	0
Otu002199	0	0	0	0	0	0	0	0	0	0	0	0	0	0	0	0	0	0	0	0	0	0	0	0	0	0	0	0	0	0	0	0	0	0	0	0	0	0	1	0	0	0	0	0	0	0	0	0	0
Otu002200	0	0	0	0	0	0	0	0	0	0	0	0	0	0	0	0	0	0	0	0	0	0	0	0	0	0	0	0	0	0	0	0	0	0	0	0	0	0	0	0	0	1	0	0	0	0	0	0	0
Otu002201	0	0	0	0	0	0	0	0	0	0	0	0	0	0	0	0	0	0	0	0	0	0	0	0	0	0	0	0	0	0	3	0	0	0	0	0	0	0	0	0	0	0	0	0	0	0	0	0	0
Otu002202	0	0	0	0	0	0	0	0	0	0	0	0	0	0	0	0	0	0	0	0	0	0	0	0	0	0	0	0	0	0	0	0	0	0	0	0	0	0	0	0	0	0	0	0	0	0	0	0	0
Otu002203	0	0	0	0	0	0	0	0	0	0	0	0	0	0	0	0	0	0	0	0	0	0	0	0	0	0	0	0	0	0	0	0	0	0	0	0	0	0	0	0	0	0	0	0	0	0	0	0	0
Otu002204	0	0	0	0	0	0	0	0	0	0	0	0	0	0	0	0	0	0	0	0	0	0	0	1	0	0	0	0	0	1	0	0	0	0	0	0	0	0	0	0	0	0	0	0	0	0	0	0	0
Otu002205	0	0	0	0	0	0	0	0	0	0	0	0	0	0	0	0	0	0	0	0	0	0	0	0	0	0	0	0	0	0	0	0	0	0	0	0	0	0	0	0	0	0	0	0	0	0	0	0	0
Otu002209	0	0	0	0	0	0	0	0	0	0	0	0	0	0	0	0	0	0	0	0	0	0	0	0	0	0	0	0	0	0	0	0	0	0	0	0	0	0	0	0	1	0	0	0	0	0	0	0	0
Otu002211	0	0	0	0	0	0	0	0	0	0	0	0	1	0	0	0	0	0	0	0	0	0	0	0	0	0	0	0	0	0	0	0	0	0	0	0	0	0	0	0	0	0	0	0	0	4	0	0	0
Otu002214	0	0	0	0	0	0	0	0	0	0	0	0	0	0	0	0	0	0	0	0	0	0	0	0	0	0	0	0	0	0	0	0	0	0	0	0	0	0	0	0	0	0	0	0	0	0	0	0	0
Otu002216	0	0	0	0	0	1	0	0	0	0	0	0	0	0	0	0	0	0	0	0	0	0	0	1	0	0	0	0	0	2	0	0	0	0	0	0	0	0	0	0	0	0	0	0	0	0	0	0	0
Otu002218	0	0	0	0	0	0	0	0	0	0	0	0	0	0	0	0	0	0	0	0	0	0	0	0	0	0	0	0	0	0	0	0	0	0	0	0	0	0	0	0	0	0	0	0	0	0	0	0	0
Otu002219	0	0	0	0	0	0	0	0	0	0	0	0	0	0	0	0	0	0	0	0	0	0	0	0	0	0	0	0	0	0	0	0	0	0	0	0	0	0	0	0	0	0	0	0	0	0	0	0	0
Otu002221	0	0	0	0	0	0	0	0	0	0	0	0	0	0	0	0	0	0	0	0	0	0	0	0	0	0	0	0	0	0	0	0	0	0	0	0	0	0	0	0	0	0	0	0	0	0	0	0	0
Otu002222	0	0	0	0	0	0	0	0	0	0	0	0	0	0	0	0	0	0	0	0	0	0	0	0	0	0	0	0	0	0	0	0	0	0	0	0	0	0	0	0	0	0	0	0	0	0	0	0	0
Otu002223	0	0	0	0	0	0	0	0	0	0	0	0	0	0	0	0	0	0	0	0	0	0	0	0	0	0	0	0	0	0	0	0	0	0	0	0	0	0	0	0	0	0	4	0	0	0	0	0	0
Otu002224	0	1	0	0	2	0	0	0	0	0	0	0	0	0	1	0	3	0	0	0	0	0	0	0	0	0	0	0	0	0	0	0	0	0	0	0	0	0	0	0	0	0	0	0	0	0	0	0	0
Otu002225	0	0	0	0	0	0	0	0	0	0	0	0	0	0	0	0	0	0	0	0	0	0	0	0	0	0	0	0	0	0	0	0	0	0	0	0	0	0	0	0	0	0	0	0	0	0	0	0	0
Otu002226	0	0	0	0	0	0	0	0	0	0	0	0	0	0	0	0	0	0	0	0	0	0	0	0	0	0	0	1	0	0	0	0	0	0	0	0	0	0	0	0	0	0	0	0	0	0	0	0	0
Otu002227	0	0	0	0	0	0	0	0	0	0	0	0	0	0	0	0	0	0	0	0	0	0	0	0	0	0	0	0	0	0	0	0	0	0	0	0	0	0	0	0	0	0	0	0	0	0	0	0	0
Otu002228	0	2	0	0	0	0	0	0	0	0	0	0	0	0	0	0	0	0	0	0	0	0	0	0	0	0	0	0	0	0	0	0	0	0	0	0	0	0	0	0	0	0	0	0	0	0	0	0	0
Otu002229	0	0	1	0	0	0	0	0	0	0	0	0	0	0	0	0	0	0	0	0	0	0	1	0	0	0	0	0	0	2	0	0	0	0	1	0	0	0	0	0	0	0	0	1	0	0	0	1	0
Otu002230	0	0	0	0	1	0	0	0	0	0	0	0	0	0	0	0	0	0	0	0	0	0	0	0	0	0	0	0	0	0	0	0	0	0	0	0	0	0	0	2	0	0	0	0	0	0	0	0	0
Otu002232	6	0	0	0	0	0	0	0	0	8	0	0	0	0	0	0	0	0	0	0	0	0	0	0	0	0	0	0	0	0	0	0	0	0	0	0	0	0	0	0	0	0	0	0	0	0	0	0	0
Otu002233	0	0	0	0	0	0	0	0	0	0	0	1	0	0	0	0	0	0	0	0	0	0	0	1	0	0	0	0	0	2	0	0	0	0	0	0	0	0	0	0	0	0	0	0	0	0	0	0	0
Otu002234	0	0	0	0	0	0	0	0	0	0	0	0	0	0	1	0	0	0	0	0	0	0	0	0	0	0	0	0	0	0	0	0	0	0	0	0	0	0	0	0	0	0	0	0	0	0	0	0	0
Otu002235	0	0	0	0	0	0	0	0	0	0	0	0	0	0	0	0	0	1	0	0	0	0	0	0	0	0	0	0	0	0	0	0	0	0	1	0	0	0	0	0	0	0	0	2	0	0	1	0	0
Otu002237	0	0	0	0	0	0	0	0	0	0	0	0	0	0	0	0	0	0	4	0	0	6	0	0	0	0	0	0	0	0	0	0	0	0	0	0	0	0	0	0	0	0	0	0	0	0	0	0	0
Otu002238	0	0	0	0	0	0	0	0	0	0	0	0	0	0	0	0	0	0	0	0	0	0	0	0	0	0	0	0	0	0	0	0	0	0	0	0	0	0	0	0	0	0	0	0	0	0	0	0	0
Otu002239	0	0	0	0	1	0	0	0	0	0	0	0	0	0	0	0	0	0	0	0	0	0	0	0	0	0	0	0	1	0	0	0	0	0	0	2	0	0	0	0	0	0	0	0	0	0	0	0	0
Otu002240	0	0	0	0	0	0	0	0	0	0	0	0	0	0	0	0	0	0	0	0	0	0	0	0	0	0	0	0	0	0	0	0	0	0	0	0	0	0	0	0	0	0	0	0	0	0	0	0	0
Otu002241	0	0	0	0	0	0	0	0	0	0	0	0	0	0	0	0	0	0	0	0	0	0	0	0	0	0	0	0	0	0	0	0	0	0	0	0	0	0	0	0	0	0	0	0	0	0	0	0	0
Otu002242	0	0	0	0	0	0	0	0	0	0	0	0	0	0	0	0	0	0	0	0	1	0	0	0	0	0	0	0	0	0	0	0	0	0	0	0	0	0	0	0	0	0	0	2	1	0	0	0	0
Otu002243	6	0	0	0	0	0	0	0	0	3	0	0	0	0	0	0	0	0	0	0	0	0	0	0	0	0	0	0	0	0	0	0	0	0	0	0	0	0	0	0	0	0	0	0	0	0	0	0	0
Otu002244	0	0	0	0	0	0	0	0	0	0	0	0	0	0	0	0	0	0	0	0	0	0	0	0	0	0	0	0	0	0	4	0	1	0	0	0	1	1	0	0	0	0	0	0	0	0	0	0	0
Otu002245	6	0	0	0	0	0	0	0	0	13	0	0	0	0	0	0	0	0	0	0	0	0	0	0	0	0	0	0	0	0	0	0	0	0	0	0	0	0	0	0	0	0	0	0	0	0	0	0	0
Otu002246	0	0	0	0	1	0	0	0	0	0	0	0	0	0	0	0	0	0	0	0	0	0	0	0	0	0	0	0	0	0	0	0	0	0	0	0	0	0	0	0	0	0	0	0	0	0	0	0	0
Otu002247	0	0	2	0	0	0	0	0	0	0	0	0	0	0	0	0	0	2	0	0	0	0	0	0	0	0	0	0	0	0	0	0	0	0	2	0	0	0	0	0	0	0	0	0	0	0	0	3	0
Otu002252	0	0	0	0	0	0	0	0	0	0	0	0	0	0	0	0	0	0	0	0	0	0	0	0	0	0	0	0	0	0	0	0	0	0	0	0	0	0	0	0	0	0	0	0	0	0	0	0	0
Otu002254	0	0	0	0	0	0	0	0	1	0	1	0	0	0	0	0	0	0	0	0	0	0	0	0	0	0	0	0	0	0	0	0	0	0	0	0	0	0	0	0	0	0	0	0	0	0	0	0	0
Otu002255	0	0	0	0	0	0	0	0	0	0	0	0	0	0	0	0	0	0	0	0	0	0	0	0	0	0	0	0	0	0	0	0	0	0	0	0	0	0	0	0	0	0	0	0	0	0	0	0	0
Otu002256	0	0	0	0	0	0	0	0	0	0	0	0	0	0	0	0	0	0	0	0	0	0	0	0	0	0	0	0	0	0	0	0	0	0	0	0	0	0	0	0	29	0	0	0	0	0	0	0	0
Otu002257	0	0	0	0	0	0	0	0	1	0	0	0	0	0	0	0	0	0	0	0	0	0	0	0	0	0	0	0	0	0	0	0	0	0	0	0	0	0	0	0	0	0	0	0	0	0	0	0	0
Otu002259	0	0	0	0	0	0	0	0	0	0	0	0	0	0	0	0	0	0	0	0	0	0	0	0	0	0	0	0	0	0	0	0	0	0	0	0	0	0	0	0	0	0	0	0	0	0	0	0	0
Otu002260	0	0	0	0	0	0	0	0	0	0	0	0	0	0	0	0	0	0	0	0	0	0	0	0	0	0	0	0	0	0	0	0	0	0	0	0	0	0	0	0	0	0	0	0	0	0	0	0	0
Otu002261	0	0	0	0	0	0	0	0	0	0	0	0	0	0	0	0	3	0	0	0	0	0	0	0	0	0	0	0	0	0	0	0	0	0	0	0	0	0	0	0	0	0	0	0	0	0	0	0	0
Otu002263	7	0	0	0	0	0	0	0	0	12	0	0	0	0	0	0	0	0	0	0	0	0	0	0	0	0	0	0	0	0	0	0	0	0	0	0	0	0	0	0	0	0	0	0	0	0	0	0	0
Otu002264	0	0	0	0	0	0	0	0	0	0	0	0	0	0	0	0	0	0	0	0	0	0	0	0	0	0	0	0	0	0	1	0	0	0	0	0	0	0	0	0	0	0	0	0	0	1	0	0	0
Otu002265	0	0	0	0	1	0	0	0	0	0	0	0	0	0	0	0	0	0	0	0	0	0	0	3	0	0	0	0	0	1	0	0	0	0	0	0	0	0	0	0	0	0	0	0	0	0	0	0	0
Otu002266	0	0	0	0	0	0	0	0	0	0	0	0	0	0	0	0	0	0	0	0	0	0	1	0	0	0	0	0	0	0	0	0	0	0	0	0	0	0	0	0	0	0	0	1	0	0	0	0	0
Otu002267	0	0	0	0	0	0	0	0	0	0	0	0	0	0	0	0	0	1	0	0	0	0	0	0	0	0	0	0	0	0	0	0	0	0	0	0	0	0	0	0	0	0	0	0	0	0	0	0	1
Otu002268	0	0	0	0	0	0	0	0	0	0	0	0	0	0	1	0	1	0	0	0	0	1	0	0	0	0	0	0	0	0	0	0	0	0	0	0	0	0	0	0	0	0	0	0	0	0	0	0	0
Otu002269	0	0	0	0	0	0	0	0	0	0	0	0	0	0	0	0	0	0	0	0	0	0	0	0	0	0	0	0	0	0	0	0	0	0	0	0	0	0	0	0	0	0	0	0	0	0	0	0	0
Otu002270	0	0	0	0	0	0	0	0	0	0	0	0	0	0	0	0	0	0	0	0	0	0	0	0	0	0	0	0	0	0	0	0	0	0	0	0	0	0	0	0	0	0	0	0	0	0	0	0	0
Otu002271	0	0	0	0	0	0	0	0	0	0	0	0	0	0	0	0	0	0	0	0	0	0	0	0	0	0	0	0	0	0	0	0	0	0	0	0	0	0	0	0	0	0	0	0	0	0	0	0	0
Otu002274	0	0	0	0	0	0	0	0	0	0	0	0	0	0	0	0	0	0	0	0	0	0	0	0	0	0	0	0	0	0	0	0	0	0	0	0	0	0	0	0	0	0	0	0	0	0	0	0	0
Otu002276	0	0	0	0	0	0	0	0	0	0	0	0	0	0	0	0	0	1	0	0	1	0	0	0	0	0	0	0	0	0	0	0	0	0	0	0	0	0	0	0	0	0	0	0	0	0	1	0	0
Otu002277	0	0	0	0	0	0	0	0	0	0	0	0	0	0	0	0	0	1	0	0	0	0	0	0	0	0	0	0	0	0	0	0	0	0	0	0	0	0	0	0	0	0	0	0	0	0	0	0	0
Otu002278	0	0	0	0	0	0	0	0	0	0	0	0	0	0	1	0	0	0	0	0	0	0	0	0	0	0	0	0	0	0	0	0	0	0	0	0	0	0	0	0	0	0	0	0	0	0	0	0	0
Otu002282	0	0	0	0	0	0	0	0	0	0	0	0	0	0	0	0	0	0	0	0	0	0	0	0	0	0	0	0	0	0	0	0	0	0	0	0	0	0	0	0	0	0	0	0	0	0	0	0	0
Otu002283	1	0	0	0	0	0	0	0	0	0	0	0	0	0	0	0	0	0	0	0	0	0	0	0	0	0	0	0	0	0	0	0	0	0	0	0	0	0	0	0	0	0	0	0	0	0	0	0	0
Otu002284	0	0	0	0	0	0	0	0	0	0	0	0	0	0	0	0	0	0	0	0	0	0	0	0	0	0	0	0	0	0	0	0	0	0	0	0	0	0	0	0	0	0	0	0	0	0	0	0	0
Otu002286	0	0	0	0	0	0	0	0	0	0	0	0	0	0	0	0	0	0	0	0	0	0	0	0	0	0	0	0	0	0	0	0	0	0	0	0	0	0	0	0	0	0	0	0	0	0	0	0	0
Otu002287	0	0	0	0	0	0	0	0	0	0	0	0	0	0	0	0	0	0	4	0	0	2	0	0	0	0	0	0	0	0	0	0	0	0	0	0	0	0	0	0	0	0	0	0	0	0	0	0	0
Otu002288	0	0	0	0	0	0	0	0	0	0	0	0	0	0	0	0	0	0	0	0	0	0	0	0	0	0	0	0	0	0	0	0	0	0	0	0	0	0	0	0	0	0	0	0	0	0	0	0	0
Otu002289	0	0	0	0	0	0	0	0	0	0	0	0	0	0	0	0	0	0	0	0	0	0	0	0	0	0	0	0	0	0	0	0	0	0	0	0	0	0	0	0	0	0	0	0	0	0	0	0	0
Otu002290	0	0	0	0	0	0	0	0	0	0	0	0	0	0	0	0	0	0	0	0	0	0	0	0	0	0	0	0	0	0	1	0	0	0	0	0	0	0	0	0	0	0	0	0	0	0	0	0	0
Otu002291	0	0	0	0	0	0	0	0	0	0	0	0	0	0	0	0	0	0	0	0	0	0	0	0	0	0	0	0	0	0	0	3	0	0	0	0	0	0	0	0	0	0	0	0	0	0	0	0	0
Otu002292	0	0	0	0	0	0	0	0	0	0	0	0	0	0	0	0	0	0	1	0	0	0	0	0	0	0	0	0	0	0	0	0	0	0	0	0	0	0	0	0	0	0	0	0	0	0	0	0	0
Otu002294	0	0	0	0	0	0	0	0	0	0	0	0	0	0	0	0	0	0	0	0	0	0	2	0	0	0	0	0	0	0	0	0	0	0	0	0	0	0	0	0	0	0	0	0	0	0	0	0	0
Otu002296	0	0	0	0	1	0	0	0	0	0	0	0	0	0	0	0	0	0	0	0	0	0	1	1	0	0	0	0	0	0	0	0	0	0	1	0	0	0	0	0	0	0	0	0	0	0	0	0	0
Otu002297	0	0	0	0	0	0	0	0	0	0	0	0	0	0	1	0	0	0	0	0	0	0	0	0	0	0	0	0	0	0	0	0	0	0	0	0	0	0	0	0	0	0	0	0	0	0	0	0	0
Otu002298	0	0	0	0	0	0	0	0	0	0	0	0	0	0	0	0	0	0	0	0	0	0	0	0	0	0	0	0	0	0	0	0	0	0	0	0	0	0	0	0	0	0	0	0	0	0	0	0	0
Otu002299	0	0	0	0	0	0	0	0	0	0	0	0	0	1	0	0	0	0	0	0	0	0	0	0	0	0	0	0	0	0	0	0	0	0	0	0	0	0	0	0	0	0	0	0	0	0	0	0	0
Otu002302	0	0	0	0	0	0	0	0	0	0	0	0	0	0	0	0	0	0	0	0	0	0	0	0	0	0	0	0	0	0	0	0	0	0	0	0	0	0	0	0	3	0	0	0	0	0	0	0	0
Otu002303	0	0	0	0	0	0	0	0	0	0	0	0	0	0	0	0	0	0	0	0	0	0	0	0	0	0	0	0	0	0	0	0	0	0	0	0	0	0	0	0	0	0	0	0	0	0	0	0	0
[truncated: 6,034 more rows]
[truncated: 131 more columns]

## Sheet: Metabolites.Human
bucket	Metabolite (a)	465	566	743	642	507	539	497	582	738	521	500	849	286	459	542	771	651	813	895	253	231	587	578	352	666	256	266	508	804	494	510	485	456	379	859	401	378	360	844	303	763	364	877	265	228	373	475	861
0.6486	ND	-4.009e-05	0.00022452	-0.00055775	0.00284724	0.00259619	0.00158015	-8.535e-05	-0.00028153	0.00555197	0.00193609	0.0105909	0.00010832	0.00032106	-9.007e-05	0.00023694	4.47e-06	-9.562e-05	0.00539705	4.942e-05	-1.515e-05	0.00048102	-4.825e-05	-6.551e-05	0.00271516	-6.423e-05	0.00340877	-8.745e-05	-0.00010621	0.00325136	-3.946e-05	2.61e-06	0.00785966	0.0094578	0.00017487	0.00310536	-3.399e-05	-5.313e-05	0.00075342	0.00270255	0.00374452	0.00619045	-5.217e-05	1.655e-05	-7.694e-05	1.929e-05	0.00905301	-0.00015381	0.00554281
0.73755	Bile acid	0.0002681	0.0007932	4.851e-05	0.00038137	0.0003134	0.00018496	0.00025303	0.00028859	0.00029906	7.909e-05	0.00043332	0.00049188	0.00042817	0.00046461	0.00041157	0.00056621	3.712e-05	0.00034488	0.00054485	0.00080306	0.00082657	0.00010968	0.000277	0.00038307	8.296e-05	0.00013622	0.00020249	0.00022133	0.00023335	0.00083564	0.00013019	0.00036736	0.0008885	0.00057708	0.00041779	9.547e-05	0.00053536	0.00013442	0.00048536	0.00088275	0.0004977	0.00090656	0.00034963	0.00011597	0.00055511	0.00107858	0.00023158	0.00088707
0.7935	Bile acid	0.00029721	0.00070669	0.00013532	0.000541	0.00015252	0.00024364	0.00037195	7.34e-06	0.0002623	-5.482e-05	0.00061134	0.00075489	0.00102525	0.00076869	0.00046124	0.0004035	0.00083905	0.0004409	0.00070584	0.00141248	0.00115456	0.0007167	0.00096191	0.00025808	0.00026548	9.873e-05	0.00023701	0.00068962	0.00029584	0.00072706	0.00026814	0.00048017	0.00171341	-1.01e-06	0.00055038	0.00014252	0.00029474	0.00010627	0.0003718	0.00252297	0.00092674	0.00414312	0.00067251	0.00016864	0.00061612	0.00467637	0.00068536	0.00068664
0.854	2-methylbutyric acid	0.00303471	0.00490495	0.00667797	0.00720292	0.00335496	0.00709879	0.00394479	0.00510054	0.0155268	0.00569654	0.0122986	0.0045564	0.00577672	0.00423822	0.00302059	0.00180864	0.00629157	0.0157763	0.00443349	0.00748939	0.00448093	0.00346627	0.00304458	0.00769344	0.00359897	0.00481817	0.00349521	0.0112391	0.00665443	0.00373334	0.00344739	0.00920683	0.0178958	0.00376539	0.0113715	0.00294574	0.00330962	0.00521824	0.00806024	0.0170516	0.0173859	0.00427858	0.00444462	0.00374755	0.00795658	0.00877031	0.00327196	0.00987095
0.8992	Butyric acid	0.00593399	0.0115729	0.022045	0.0181699	0.00477594	0.0205841	0.0092751	0.0144368	0.00551288	0.0178541	0.0142068	0.00906651	0.0179411	0.0137446	0.00492065	0.00616408	0.0116363	0.00879332	0.0101196	0.0227084	0.00956874	0.00691105	0.00972329	0.00537068	0.0102568	0.00364906	0.00928322	0.0204796	0.00576856	0.00551181	0.00751387	0.0123451	0.0153833	0.00568616	0.00914015	0.0087519	0.0082542	0.00430506	0.00870738	0.0143438	0.011024	0.0110447	0.0104542	0.0103937	0.0345547	0.00766587	0.00680581	0.0281769
0.9211	Isovaleric acid	0.00951218	0.0166292	0.0192702	0.0123382	0.00515295	0.0215376	0.0137365	0.0199451	0.00587924	0.0199266	0.00954722	0.009209	0.0147655	0.0133518	0.00639418	0.00552322	0.0189062	0.009267	0.0108622	0.0246448	0.0117892	0.0112924	0.0129374	0.00697361	0.0110843	0.00437076	0.0114003	0.018125	0.00780101	0.00896772	0.0097783	0.0110192	0.0140971	0.00806864	0.010465	0.0114568	0.010789	0.00601064	0.00922083	0.0166193	0.00994447	0.0154124	0.0134511	0.0132601	0.0237313	0.0126507	0.00858083	0.0122892
0.9617	ND	0.0232518	0.0957101	0.0249013	0.0100808	0.0181107	0.0414942	0.023461	0.0187669	0.0167371	0.0619159	0.0103241	0.0113925	0.0162727	0.0261644	0.0163876	0.00774521	0.0544684	0.0208052	0.0171758	0.0185621	0.0168615	0.0266964	0.0281532	0.019334	0.0191477	0.0116306	0.0218271	0.0306079	0.0373132	0.0595385	0.015489	0.0165165	0.0115447	0.0276445	0.0241083	0.0383902	0.0288026	0.0248233	0.0315292	0.0322979	0.0148699	0.0383865	0.042565	0.0398321	0.0171477	0.0312492	0.0455525	0.00830944
0.9952	Valine	0.0108567	0.0443762	0.00808663	0.00384903	0.0106642	0.0180754	0.00989824	0.00528717	0.0121619	0.0271062	0.00392031	0.00377258	0.00465298	0.0117912	0.00676581	0.00395061	0.0258531	0.0117742	0.00824739	0.00631187	0.00912547	0.0241961	0.0211414	0.00996142	0.00753788	0.00550485	0.0149893	0.0150109	0.017893	0.0328481	0.00555004	0.0058697	0.00385341	0.0150837	0.0195639	0.0204076	0.0159306	0.0201463	0.0147201	0.0123226	0.00551042	0.0198449	0.0292521	0.0189579	0.00482709	0.0225974	0.0236896	0.00386442
1.0186	Isoleucine	0.00489215	0.00722467	0.00575142	0.00312257	0.00441775	0.00736214	0.00461201	0.00432482	0.00420313	0.00980879	0.00397679	0.00282453	0.00368401	0.00533709	0.00431353	0.00133297	0.0112114	0.0046884	0.0036076	0.0044562	0.00402725	0.00703882	0.00456568	0.00507232	0.00510904	0.00318183	0.00644914	0.0077448	0.0102792	0.0141607	0.00368167	0.00534191	0.00337941	0.00377835	0.00669136	0.0108895	0.00740797	0.00604556	0.00907603	0.0104547	0.00489523	0.00866344	0.0102071	0.00647958	0.00293588	0.00689819	0.0110992	0.00581611
1.04455	Valine	0.0137645	0.0437711	0.0143164	0.0103382	0.0100618	0.0211979	0.0159923	0.0150355	0.0188947	0.0367031	0.0069725	0.00815318	0.00839454	0.0154469	0.0129377	0.00766633	0.0277021	0.0151025	0.0106233	0.00891669	0.00888891	0.0275912	0.0210668	0.0104992	0.0112234	0.0050254	0.0157127	0.0220632	0.0173169	0.0298717	0.00848187	0.0101755	0.00995034	0.0185524	0.0206742	0.0211994	0.0172733	0.0183832	0.0136536	0.0171169	0.00657263	0.023317	0.0298739	0.0292167	0.0176913	0.0247026	0.0213512	0.00478028
1.06425	Propionic acid	0.0222617	0.0281415	0.0339599	0.0293426	0.00785107	0.0298653	0.0346195	0.0451221	0.0365787	0.0613276	0.0186951	0.0207009	0.0214029	0.0243844	0.0296902	0.0178494	0.0348562	0.0272403	0.018937	0.0171292	0.00736889	0.0335909	0.0173224	0.0138463	0.0226803	0.00345033	0.0156536	0.0480918	0.012837	0.0181195	0.0176539	0.0221433	0.0310394	0.0250852	0.023463	0.0235518	0.0213088	0.013489	0.00957172	0.0306064	0.0124999	0.0312832	0.0288877	0.0538127	0.0516921	0.0260227	0.0129884	0.013123
1.1054	ND	0.00153525	0.00072172	0.00559031	0.00371229	0.00225699	0.00256408	0.00368884	0.00063227	0.004143	0.00219046	0.00565141	0.0022159	0.00238388	0.00154651	0.00178562	0.00081999	0.0088755	0.00541985	0.00595001	0.00386431	0.00313771	0.00813583	0.00071383	0.00381072	0.0105931	0.0016005	0.00233023	0.00499224	0.00204131	0.00414894	0.00254526	0.00396535	0.00825281	0.00248612	0.00377509	0.0026668	0.00167037	0.00331934	0.00215537	0.00580717	0.00776393	0.00270125	0.00536886	0.00206349	0.0032785	0.00492409	0.00206381	0.00852923
1.1374	ND	0.00333888	0.00117703	0.00330598	0.00350085	0.00640207	0.00247808	0.00214206	0.0036495	0.00546812	0.00216453	0.00595073	0.00219925	0.00221557	0.00151375	0.00257667	0.00193226	0.00398074	0.00468075	0.00262157	0.00241437	0.00271973	0.00290805	0.0007439	0.00450146	0.00379233	0.00242417	0.00173462	0.00302369	0.00255722	0.00140969	0.00493379	0.00544173	0.00703535	0.00318303	0.00433008	0.001911	0.00155009	0.00373553	0.00287924	0.00560679	0.00578575	0.00276134	0.00210244	0.00247039	0.00183848	0.00577783	0.00156158	0.00390686
1.18755	Ethanol	0.00714352	0.00620627	0.00820513	0.0142401	0.0120746	0.00658616	0.00371929	0.00542999	0.0189276	0.00590947	0.0212657	0.00520021	0.00342984	0.00318758	0.007148	0.0103622	0.00492774	0.0151756	0.00486761	0.00590115	0.00803742	0.00228051	0.00338284	0.0166516	0.0031736	0.00850934	0.00456021	0.00942764	0.0124644	0.003128	0.0120563	0.0189614	0.0160927	0.0053003	0.0134572	0.00322221	0.00426943	0.0179381	0.0164454	0.0101052	0.0177448	0.00804413	0.00339116	0.00761837	0.00529832	0.0173473	0.00390439	0.0191505
1.2134	Fucose	0.00161893	0.00150162	0.00239184	0.00498633	0.00434353	0.00326653	0.00213439	0.00141784	0.00733563	0.00276205	0.0110961	0.00211094	0.00265992	0.00138297	0.00214214	0.00131498	0.00201168	0.00636736	0.00237901	0.00206995	0.0049654	0.00111459	0.00096394	0.00445241	0.00197056	0.00454453	0.00129437	0.00213012	0.0039894	0.00165114	0.00191192	0.00785338	0.00984944	0.00214168	0.00531772	0.00175652	0.00186951	0.00375239	0.0060747	0.00537831	0.0104465	0.00163303	0.00195915	0.0015623	0.00168435	0.0071133	0.00162487	0.0122169
1.2513	Fucose	0.0024783	0.00177997	0.00744702	0.00311485	0.00432356	0.00230135	0.00295698	0.00190665	0.00212367	0.00226758	0.00280954	0.00260282	0.00297318	0.00210099	0.00234397	0.00120903	0.00346868	0.00346078	0.00324946	0.00439593	0.00852469	0.00357861	0.00150734	0.00297018	0.00492733	0.00221576	0.00252191	0.0025878	0.00319521	0.00933598	0.00328939	0.00370907	0.0029723	0.002338	0.00303008	0.00334633	0.0032191	0.00287248	0.00660958	0.00384841	0.00512417	0.00248823	0.00372775	0.00249783	0.00194006	0.00251384	0.00316518	0.00333815
1.28975	Isoleucine	0.00366082	0.00274399	0.0132049	0.00426653	0.00444351	0.0030176	0.00431178	0.00273784	0.00349923	0.00336137	0.00575883	0.00651013	0.00620461	0.00382897	0.00366041	0.00190003	0.00611291	0.00952191	0.00757019	0.0134651	0.00941363	0.00500184	0.00165428	0.00452731	0.00808142	0.00394453	0.00709763	0.0070676	0.00527182	0.0156312	0.00491216	0.00643433	0.00599114	0.00277709	0.0042772	0.004906	0.00480986	0.00359274	0.00523393	0.00962018	0.007513	0.00478527	0.00573403	0.00330886	0.00667121	0.00458415	0.00683427	0.00911942
1.33685	Threonine	0.00570323	0.00797221	0.00753134	0.00598712	0.00643552	0.0063465	0.00623396	0.0115253	0.00678803	0.00484678	0.00611407	0.00736697	0.00756875	0.013269	0.00614884	0.00171486	0.00780011	0.00842449	0.00774946	0.0137366	0.0176395	0.00527781	0.00348723	0.00580344	0.0082433	0.0156407	0.00639223	0.00780819	0.0108862	0.00611113	0.00640084	0.00795612	0.00672178	0.00692753	0.00564908	0.0103563	0.00685392	0.00473971	0.0166395	0.0122436	0.00948284	0.00963859	0.0065749	0.00658646	0.00584832	0.00843601	0.00547213	0.00522042
1.36935	ND	0.00322731	0.00377693	0.00877437	0.00378267	0.00340694	0.00296783	0.00574398	0.00251001	0.00161961	0.00247907	0.00307718	0.00415919	0.0346004	0.00267782	0.00277547	0.00160962	0.00499337	0.00488201	0.00498648	0.0102687	0.00691464	0.0052183	0.00128038	0.00258786	0.00723236	0.00343815	0.00511636	0.00491319	0.00308463	0.0110218	0.0044678	0.00410234	0.00415662	0.00336304	0.00404307	0.00316102	0.00379297	0.0036845	0.00318468	0.00346707	0.00595307	0.00454201	0.00511859	0.00330077	0.00437525	0.00491351	0.00421833	0.00220193
1.39475	ND	0.00255096	0.00363305	0.00735583	0.00293821	0.00370339	0.00280509	0.00660334	0.00173314	0.00094645	0.00145345	0.00219648	0.00362021	0.0321477	0.00207786	0.00180843	0.000878	0.00605916	0.00319163	0.00374938	0.00761376	0.00361231	0.00830684	0.00086596	0.00226597	0.00881453	0.00205302	0.00294467	0.00338742	0.00200376	0.00834729	0.00342735	0.00302366	0.00539314	0.00349663	0.00259007	0.00217913	0.00163321	0.00169994	0.00196368	0.00238229	0.00421787	0.00339191	0.00285066	0.00279472	0.00461017	0.00373898	0.00369121	0.001857
1.41295	ND	0.0015745	0.00295741	0.00568752	0.00233432	0.00569234	0.00204069	0.00541913	0.00167557	0.000747	0.0010123	0.00165296	0.00354746	0.0107462	0.00224298	0.00198436	0.00082148	0.00419258	0.00265145	0.00315115	0.00310603	0.0018289	0.00546664	0.00077089	0.00184132	0.00607776	0.00147167	0.00168387	0.00244278	0.0017479	0.00535386	0.00267297	0.0019914	0.00395262	0.00238147	0.00242436	0.00199815	0.00129927	0.00140671	0.00206493	0.00193681	0.00318929	0.00280639	0.00233418	0.00255034	0.00337768	0.0030289	0.00557134	0.00163363
1.4336	ND	0.00397578	0.00539631	0.00906413	0.00626727	0.00855152	0.00241321	0.00501273	0.00353501	0.00179276	0.00181374	0.00234057	0.00595386	0.00461593	0.00366803	0.00304812	0.00113795	0.00359152	0.0036553	0.00547746	0.00476372	0.00367796	0.00455487	0.00103836	0.0024594	0.00431326	0.00266229	0.00313271	0.00440519	0.00265834	0.00649976	0.00349466	0.00259633	0.00408958	0.00242133	0.00497048	0.00335523	0.00253593	0.00203316	0.00459779	0.00328482	0.00451992	0.00316146	0.00444968	0.00418905	0.00423083	0.00318893	0.00832262	0.00264532
1.45785	Lysine	0.00716976	0.0115562	0.00563245	0.00412627	0.00661838	0.00723786	0.00747122	0.00577334	0.00374909	0.00516053	0.00368299	0.00485587	0.0106898	0.00557922	0.0055091	0.00089046	0.00669754	0.00528367	0.0070825	0.00455129	0.00486948	0.00826652	0.00191223	0.00320075	0.00525471	0.00443637	0.00493781	0.00596277	0.00439967	0.00959063	0.00371772	0.00409693	0.00877973	0.0113709	0.00827101	0.00475762	0.00401141	0.00324764	0.0069371	0.00575228	0.00556698	0.00497334	0.00494343	0.0081499	0.0105671	0.00431187	0.00874013	0.00394387
1.48825	Alanine	0.0330172	0.0612222	0.0156652	0.0208144	0.0167937	0.031282	0.026177	0.0132365	0.0193909	0.0346834	0.0156235	0.00830599	0.141823	0.0214955	0.0228104	0.00802459	0.0236	0.0301099	0.0342195	0.0104082	0.0146754	0.020834	0.0184493	0.013257	0.0157405	0.0125547	0.0233396	0.0291118	0.019761	0.0239123	0.0115606	0.0165961	0.0190819	0.0473181	0.0250272	0.0191433	0.0324035	0.0362441	0.0197688	0.0210144	0.0166836	0.0224438	0.0569393	0.023594	0.0253039	0.0217785	0.0215174	0.0100371
1.5231	Lysine	0.00855759	0.00918759	0.00811356	0.00937673	0.00760588	0.0077647	0.00789188	0.00472149	0.00977275	0.0069029	0.0182085	0.00458016	0.030496	0.00670504	0.00530977	0.00158624	0.00865766	0.0105513	0.00732631	0.00535632	0.00650228	0.00903168	0.00289715	0.00692984	0.00838982	0.00853901	0.00588547	0.00846831	0.00694614	0.011271	0.00468698	0.0139764	0.0191462	0.00710838	0.0136644	0.00486646	0.00381236	0.00446855	0.010336	0.0135541	0.0151779	0.00542624	0.0055248	0.00801107	0.0102486	0.012863	0.00858704	0.0204787
1.5599	ND	0.00404126	0.00325885	0.012243	0.0171521	0.00702222	0.0110467	0.00769238	0.00361418	0.0210552	0.00906078	0.0235541	0.00520201	0.00804913	0.00738088	0.00438668	0.00317641	0.0107095	0.0229759	0.0076953	0.00603054	0.00451856	0.0109096	0.00324009	0.0124528	0.0118021	0.0073253	0.00314313	0.00800095	0.00899431	0.00706015	0.00440975	0.0166116	0.0298516	0.00744597	0.0154819	0.00436402	0.00440516	0.0114254	0.00964049	0.0193063	0.0326892	0.00548162	0.00812065	0.00444583	0.0185617	0.0128396	0.00572432	0.0388066
1.5995	ND	0.00227788	0.00186822	0.00601421	0.00353116	0.00534741	0.00335165	0.00481735	0.00171584	0.00223839	0.00199927	0.00394535	0.00457543	0.00289318	0.00358811	0.00213337	0.00098148	0.00680797	0.00405278	0.00753504	0.00424402	0.00198614	0.00555018	0.00147521	0.00477901	0.00683561	0.00164136	0.0014245	0.00411978	0.00220022	0.00247667	0.00371626	0.00366072	0.0059904	0.00243552	0.00328647	0.00307457	0.00175368	0.00361303	0.00238375	0.00380619	0.00538655	0.00375257	0.0053693	0.00238491	0.0051133	0.00416663	0.00569539	0.00421226
1.6582	5-aminovaleric acid	0.00922816	0.0202071	0.0174101	0.0108456	0.0300062	0.0204239	0.0292612	0.00831242	0.00422144	0.0194593	0.00719594	0.0522988	0.00968928	0.0491834	0.0082248	0.00538927	0.0308353	0.0108747	0.0956652	0.0692683	0.0080628	0.0257175	0.00609913	0.086029	0.0252481	0.00481606	0.00644271	0.0173381	0.0100678	0.0122929	0.0688814	0.00793841	0.0185116	0.0123254	0.00957306	0.0165417	0.00744117	0.0451514	0.00905735	0.0114797	0.0140192	0.0299328	0.0603015	0.012957	0.0199702	0.0209683	0.0313357	0.0104475
1.7361	Lysine	0.0239183	0.0645388	0.0248858	0.0148661	0.0285328	0.0487462	0.039671	0.0259563	0.0156656	0.0434059	0.00817118	0.0205254	0.013261	0.023356	0.0204684	0.00449443	0.03981	0.0217649	0.0343267	0.0151309	0.0182583	0.0570881	0.0182591	0.0161359	0.0269975	0.00900747	0.0162126	0.0232029	0.0192394	0.0416024	0.0151152	0.0126239	0.0294854	0.0669227	0.0198456	0.0250501	0.0159364	0.015809	0.0166666	0.0184791	0.0161595	0.028248	0.0270697	0.040871	0.0676915	0.0209675	0.0407667	0.00856114
1.7894	ND	0.00877216	0.00230077	0.0122854	0.00513981	0.00647622	0.015325	0.00566206	0.0027644	0.00602598	0.00818597	0.00193874	0.0026343	0.00186359	0.00365178	0.00416325	0.00192235	0.0153049	0.00738937	0.0141013	0.00292665	0.00344145	0.0239017	0.0262051	0.00331965	0.0164923	0.00259388	0.00394523	0.00984325	0.00213178	0.00381392	0.00300784	0.00565176	0.00873343	0.0024644	0.0114556	0.0039409	0.00604455	0.00551623	0.00608556	0.00292674	0.00336041	0.010451	0.00948415	0.00789455	0.0219521	0.00818537	0.0042363	0.00241895
1.83495	ND	0.00716056	0.00447438	0.00644088	0.00540418	0.00382464	0.004831	0.00670082	0.0112163	0.00209592	0.00311753	0.00371999	0.00685238	0.00441986	0.00483032	0.00528143	0.00243022	0.00757445	0.00660796	0.0057354	0.00606803	0.00786829	0.00566686	0.00488053	0.00361404	0.00676982	0.00419907	0.00604182	0.00575148	0.00404053	0.00702527	0.00485777	0.00380499	0.0046843	0.00393411	0.00714131	0.00480886	0.00477091	0.00611198	0.00609516	0.00561894	0.005783	0.00599083	0.00527753	0.00579662	0.00473265	0.00467823	0.00549337	0.00289754
1.9115	Lysine	0.0434864	0.0361256	0.0952623	0.0403921	0.0863727	0.0751915	0.0530974	0.0818944	0.0792766	0.0806028	0.0614723	0.0599809	0.0477309	0.0539681	0.054344	0.0223257	0.0591144	0.0161806	0.0401812	0.0711589	0.0488333	0.0371391	0.0235545	0.0187043	0.0500939	0.0169276	0.0311613	0.0697876	0.026349	0.0475141	0.0464356	0.0680756	0.052794	0.0461594	0.0311733	0.0508889	0.0282543	0.0153879	0.0372199	0.0774729	0.0257088	0.0472545	0.043056	0.0583169	0.0704761	0.030294	0.0394553	0.0337021
1.92345	Acetic acid	0.0270273	0.0213486	0.0767664	0.0304128	0.0683185	0.068358	0.0417531	0.0726903	0.0733746	0.074408	0.0556444	0.0485783	0.0404069	0.0425183	0.0449504	0.0185396	0.0505863	0.00944284	0.0284937	0.0608254	0.0382725	0.0279281	0.0196162	0.0127357	0.0369128	0.00898797	0.0206859	0.0602396	0.0192808	0.0226282	0.0364837	0.059988	0.0459882	0.0389175	0.0165378	0.0398398	0.0207796	0.00999617	0.0259804	0.0670884	0.0167914	0.0382106	0.02965	0.0454876	0.0507291	0.0240789	0.0192031	0.0295685
1.95765	Proline	0.0081038	0.0075812	0.0121048	0.00545326	0.00652774	0.00749842	0.00796121	0.00766583	0.00308126	0.00529977	0.00328323	0.00721847	0.00514552	0.00591652	0.00669655	0.00212996	0.00534458	0.00552109	0.00526517	0.00544514	0.00768834	0.00508695	0.0053681	0.00390997	0.00790559	0.00453607	0.00729184	0.00564683	0.00497745	0.0126915	0.0050656	0.00443994	0.00546786	0.0048846	0.00660521	0.00603791	0.00522266	0.00497001	0.00569398	0.00740051	0.0056798	0.00505249	0.00538874	0.00731476	0.00375422	0.0039903	0.00797152	0.00232602
1.99605	Proline	0.0154801	0.010888	0.0237674	0.00899874	0.0174109	0.0100827	0.0352077	0.0104733	0.00706283	0.007797	0.00468345	0.0143251	0.00869106	0.00847028	0.0120354	0.0052981	0.0345216	0.0156203	0.0151795	0.0111553	0.0119834	0.0281241	0.0213052	0.00917528	0.0305127	0.00694623	0.0142534	0.0110124	0.0105839	0.0198874	0.00999574	0.00783768	0.0138697	0.0161631	0.0113987	0.0112439	0.016162	0.0164957	0.0103756	0.00882187	0.0111614	0.00980724	0.0160368	0.0169032	0.0140068	0.0151851	0.017868	0.00347704
2.0611	Glutamic acid	0.0319332	0.02572	0.0227256	0.0157226	0.0221936	0.0189471	0.0364705	0.0274608	0.0145934	0.0234953	0.00953322	0.0263659	0.0133387	0.0113784	0.0220954	0.0110959	0.0285414	0.0314299	0.0203103	0.0220984	0.036328	0.0218451	0.0580639	0.0238882	0.0174182	0.0329569	0.0318656	0.0177136	0.0435352	0.0267001	0.0140369	0.0110081	0.0111119	0.038875	0.0242432	0.0199195	0.0365511	0.0398219	0.0359057	0.0200041	0.0202889	0.0227251	0.0241757	0.0363215	0.010746	0.019836	0.0378435	0.00672743
2.1303	Methionine	0.0160501	0.0216131	0.0215364	0.0146164	0.0133017	0.0218119	0.0186197	0.0169598	0.00591622	0.0241605	0.0101485	0.019104	0.0110207	0.0133248	0.0143006	0.00633946	0.0237978	0.0158039	0.0125986	0.017806	0.0208656	0.0197568	0.033034	0.0197216	0.0146603	0.0140453	0.00992296	0.0145606	0.0242993	0.0122774	0.010407	0.0110345	0.00960962	0.0184779	0.0132686	0.0152791	0.0242887	0.0224146	0.0189609	0.0183913	0.0111562	0.0266149	0.0119761	0.0278037	0.0129175	0.0186842	0.0304221	0.0103368
2.1876	ND	0.0166521	0.00546071	0.0290232	0.025618	0.00546859	0.0209322	0.0223232	0.024728	0.022564	0.0378266	0.0176967	0.0185386	0.018974	0.019497	0.0226395	0.0135721	0.0232138	0.016305	0.0156959	0.0159018	0.00897104	0.017752	0.0100229	0.010278	0.0191514	0.00497971	0.00960633	0.0323705	0.00774397	0.0045241	0.0142032	0.0171747	0.0208083	0.0137229	0.0122668	0.0130716	0.0140564	0.00862258	0.00673857	0.0247732	0.0124003	0.0208967	0.0160391	0.0360687	0.0424124	0.0147765	0.00667165	0.022536
2.23775	5-aminovaleric acid	0.00479194	0.0036704	0.00915343	0.00508531	0.00427388	0.00789341	0.0106347	0.00985004	0.00138694	0.00830323	0.00340178	0.0251844	0.00547327	0.0230483	0.00433609	0.00258399	0.0135034	0.00412963	0.0486727	0.0357056	0.0043487	0.00895378	0.00418313	0.0452321	0.0109341	0.00308224	0.00347896	0.0100145	0.00391637	0.00410665	0.0355518	0.00342047	0.00793175	0.0026657	0.00552277	0.00551237	0.00452666	0.0240625	0.00575281	0.00751383	0.00560034	0.0135007	0.0305439	0.00520688	0.0059577	0.0087647	0.00493764	0.00407111
2.29505	Valine	0.0105376	0.0172935	0.0115702	0.0101831	0.00661286	0.0100689	0.0106542	0.010769	0.00560137	0.0124612	0.00539723	0.00878787	0.00750524	0.00701044	0.00721236	0.00371462	0.0169599	0.00806708	0.0122316	0.008427	0.00771071	0.0138293	0.0158599	0.0109096	0.0113751	0.00508225	0.00881106	0.0135254	0.00989802	0.0134421	0.0077317	0.00568601	0.00806253	0.00930808	0.0119922	0.0114438	0.0115122	0.0135749	0.0122311	0.0105506	0.00873705	0.0142811	0.0239161	0.0122993	0.0282149	0.0130238	0.0118935	0.00465179
2.3546	Glutamic acid	0.015987	0.025281	0.0108391	0.00569948	0.0114854	0.00794054	0.0193353	0.0156278	0.00437363	0.0250269	0.00595639	0.0193189	0.00540523	0.00477362	0.0112919	0.00489065	0.0213818	0.0178808	0.00675312	0.012502	0.0163807	0.0119659	0.05103	0.018754	0.00713691	0.0102298	0.00766519	0.00957539	0.0243755	0.00564148	0.00753531	0.00550631	0.00664381	0.0235922	0.00810618	0.00947609	0.0236994	0.0247596	0.0172102	0.0140824	0.00672646	0.0222575	0.00865924	0.031067	0.00470695	0.00879022	0.0404296	0.00317491
2.39575	Succinic acid	0.0524568	0.0819869	0.00598311	0.0585585	0.044774	0.10564	0.017927	0.202543	0.00905539	0.00365435	0.00206059	0.095001	0.0753995	0.119671	0.0875857	0.00651516	0.00555805	0.00346413	0.0855583	0.0308089	0.028737	0.0377005	0.0643019	0.00401405	0.00370819	0.00680351	0.0722093	0.00742093	0.0311628	0.00393039	0.0609008	0.00212087	0.00248549	0.126484	0.00343442	0.00443232	0.105195	0.0190291	0.021144	0.00397281	0.00290288	0.0890518	0.0190013	0.00850538	0.00252783	0.0441797	0.015913	0.00160185
2.4541	Glutamine	0.00904494	-0.00105683	0.00695201	0.00639189	0.0081512	0.00569004	0.00763412	0.00817999	0.00197178	0.00512251	0.00358018	0.0101124	0.0665181	0.00707129	0.00618131	0.00169876	0.00752741	0.00537682	0.00755328	0.0056929	0.00659267	0.00775865	0.00502965	0.00462772	0.00927773	0.00549539	0.00780099	0.0078702	0.00672651	0.00319326	0.00701139	0.00321709	0.00282872	0.00760691	0.00379951	0.00791533	0.00952172	0.0058997	0.00561738	0.00756512	0.00522645	0.0104447	0.00698848	0.00731206	0.0030995	0.00694714	0.00929195	0.00264775
2.51325	U8	0.00286017	-6.737e-05	0.00248247	0.00252003	0.00137851	0.00316528	0.00310397	0.00214373	0.00196643	0.00148872	0.00163934	0.00388491	0.00250156	0.00115947	0.00235614	0.00073108	0.00334505	0.00259834	0.00466518	0.00299144	0.00244486	0.00233881	0.00173127	0.00236556	0.00260299	0.00192285	0.00305594	0.0029584	0.00225958	0.0023619	0.00251149	0.00110676	0.00162101	0.001613	0.00184367	0.00265363	0.00416135	0.00306146	0.00200363	0.0036968	0.00227106	0.00356907	0.00328328	0.00255877	0.00111346	0.00394014	0.00201384	0.00094068
2.57485	U9	0.00348309	-7.94e-06	0.00391468	0.003924	0.00203313	0.00399249	0.0075241	0.00124459	0.00339957	0.00152309	0.00269466	0.00358732	0.00240818	0.00167347	0.00240704	0.00160744	0.00968514	0.00555766	0.00658684	0.00281558	0.00264116	0.00334391	0.00293001	0.00270384	0.0127013	0.0020235	0.00251183	0.00562963	0.0033495	0.00228674	0.00278136	0.00236083	0.00231604	0.0032682	0.00272721	0.00484904	0.00393111	0.00326276	0.00180622	0.00431317	0.00503537	0.00599929	0.00520205	0.00405606	0.00802997	0.00688777	0.00374992	0.00129463
2.6431	Methionine	0.00227618	0.0038776	0.0031521	0.00208179	0.00133067	0.00317043	0.00272723	0.0010562	0.00145013	0.00301452	0.00155568	0.0021152	0.0020254	0.00144811	0.00170632	0.00102427	0.00431512	0.00314582	0.00223051	0.00238722	0.00194513	0.00571586	0.0017199	0.00128012	0.00274672	0.00126786	0.00221868	0.00268135	0.00245363	0.00223919	0.00230986	0.0018391	0.00136403	0.00138217	0.00325807	0.00345502	0.0038402	0.00249835	0.00222754	0.00404321	0.00246328	0.00474012	0.00207013	0.00313058	0.00118519	0.00579088	0.00253697	0.00100218
2.6943	Aspartic acid	0.00354115	0.00152485	0.00239742	0.00352915	0.00192872	0.00260632	0.00386993	0.00103832	0.00457744	0.00117044	0.00170494	0.00333053	0.00206442	0.00112591	0.00195867	0.00078392	0.00314017	0.00263606	0.00244277	0.00557054	0.00368093	0.00242975	0.001131	0.00202007	0.0032617	0.00230063	0.00322823	0.00289497	0.00243036	0.00154362	0.00284542	0.00201247	0.00137268	0.00108286	0.00254095	0.00445459	0.00424781	0.00219814	0.002006	0.00438645	0.00298799	0.00299359	0.0022556	0.00260169	0.00169757	0.0021978	0.00545368	0.00105922
2.72885	U10	0.00090647	0.00017774	0.00052247	0.00070123	0.00051078	0.00040512	0.00069029	0.00067343	0.00010686	0.00018586	0.00035087	0.00069463	0.00041505	0.00021418	0.00038843	0.00020218	0.00088761	0.00055015	0.00054116	0.00080412	0.00091161	0.00067243	0.00025362	0.00024373	0.00078189	0.00046251	0.00060814	0.00067091	0.00057773	0.00059117	0.00058091	0.00040059	0.00031549	9.931e-05	0.00047699	0.00053394	0.00050381	0.00029048	0.00040055	0.00060421	0.00063837	0.00046687	0.00054528	0.00035333	0.00054438	0.00036563	0.00058842	0.00013813
2.75755	U11	0.00182411	0.0005632	0.00104349	0.00135333	0.0006397	0.00067498	0.00122683	0.00075328	0.00020213	0.00049334	0.00053145	0.00127848	0.00079925	0.0008674	0.00069017	0.0004386	0.00181788	0.00109687	0.00113833	0.00133455	0.00151033	0.00157934	0.00039896	0.00050307	0.00164678	0.00078907	0.00123779	0.00118009	0.00117511	0.0010696	0.0008644	0.00069922	0.00045445	0.00019426	0.00108849	0.00113957	0.00104512	0.00071656	0.00096078	0.00122153	0.00103102	0.00118424	0.00106445	0.00114577	0.00097347	0.00105818	0.00111338	0.00013831
2.81335	Aspartic acid	0.00382482	0.00177487	0.00416078	0.00509279	0.00158465	0.00149905	0.00374714	0.00136331	0.00055003	0.00164035	0.00213986	0.00391551	0.00181542	0.00171151	0.00183858	0.00088999	0.00299041	0.00277542	0.0031468	0.00413502	0.00343758	0.00266466	0.00088198	0.00210189	0.00330212	0.00162609	0.00229584	0.00377831	0.00263574	0.00113722	0.00279037	0.00216998	0.00141799	0.00068489	0.00238704	0.00451495	0.00316141	0.00188188	0.00170412	0.00415912	0.00327875	0.00257836	0.00332012	0.00244341	0.00232688	0.00179779	0.00495121	0.00193097
2.8815	Trimethylamine	0.00231248	0.00095841	0.00149505	0.00231895	0.00205494	0.00289271	0.00204962	0.00051263	0.00056291	0.00256469	0.00169793	0.00257523	0.00318665	0.00107457	0.00125604	0.00066188	0.00230351	0.00242105	0.00344797	0.00477008	0.00288172	0.00218867	0.00102821	0.00096115	0.00345991	0.00303843	0.00224718	0.00337665	0.00235371	0.00105391	0.00138157	0.0027425	0.00206416	0.00109265	0.00172462	0.00205135	0.00230159	0.00165524	0.00170317	0.00346258	0.00252773	0.00362242	0.00307376	0.00199237	0.00408724	0.00115678	0.00128503	0.00090655
2.95145	U12	0.00300717	0.0018821	0.00180122	0.00357366	0.00161367	0.00171456	0.00280305	0.00055039	0.00119725	0.00055535	0.00204713	0.00394863	0.00140069	0.00167685	0.00227286	0.00069998	0.00548043	0.00278527	0.00674997	0.00416646	0.00363938	0.00481465	0.00197573	0.001663	0.00458006	0.00331559	0.00218975	0.00340341	0.00268621	0.00236457	0.00157794	0.0024596	0.00222331	0.00267777	0.00238461	0.00212048	0.00110044	0.00142848	0.00267458	0.00275772	0.00322983	0.00230377	0.00558435	0.00197342	0.00749751	0.00207035	0.00232301	0.000956
3.01245	5-aminovaleric acid	0.0143538	0.0251791	0.0135196	0.0120579	0.00833291	0.0292367	0.0319303	0.0138611	0.00785148	0.01836	0.00331076	0.0252601	0.0574968	0.0259268	0.00985854	0.0016601	0.0205647	0.0114114	0.0614258	0.0334165	0.0108224	0.043762	0.00455407	0.0427407	0.0209062	0.0046002	0.00710119	0.0120642	0.00589709	0.0166427	0.0320048	0.00581546	0.0206921	0.0498179	0.00883238	0.00715729	0.0065902	0.0225261	0.00664533	0.00649962	0.00731237	0.0163473	0.0395486	0.0205455	0.0723955	0.0113132	0.0119121	0.00475024
3.04495	Lysine	0.0103037	0.00963655	0.0124778	0.00814247	0.0073614	0.0184287	0.01624	0.0086412	0.00991591	0.00915169	0.00126986	0.00620773	0.00237984	0.00647891	0.00679789	0.00193006	0.00817736	0.0121546	0.0194443	0.00632706	0.00892292	0.0231938	0.0236118	0.0137668	0.0128525	0.00608383	0.00844847	0.00577941	0.00498404	0.0147054	0.00630989	0.00505123	0.00632161	0.0133168	0.00726319	0.00551569	0.0104311	0.0146184	0.00399727	0.00291596	0.0027254	0.00986056	0.011172	0.0115065	0.0206418	0.0103062	0.0109123	0.00106916
3.0769	U13	0.00657974	0.00627643	0.00895634	0.0056299	0.00504796	0.0111581	0.0069925	0.00489407	0.00544875	0.00808021	0.00169178	0.00261651	0.0018986	0.00330347	0.00426774	0.00136828	0.00814793	0.00578371	0.00866799	0.00363341	0.0066676	0.0155153	0.0213803	0.00494638	0.011279	0.00251078	0.00631976	0.00682651	0.00347798	0.0080287	0.00290289	0.00466071	0.0050183	0.00500184	0.00490963	0.00317346	0.00620861	0.00714808	0.00277153	0.00363739	0.003201	0.00644448	0.00767428	0.00658133	0.0126652	0.00480779	0.00583034	0.00100195
3.11435	Malonic acid	0.00241839	0.00214977	0.00459179	0.00291765	0.0020808	0.0023391	0.00217967	0.00053617	0.00266319	0.00181261	0.00472205	0.00238707	0.00174851	0.00138692	0.00203315	0.00050719	0.00320397	0.00240659	0.00282928	0.00244266	0.0027436	0.0036359	0.00104926	0.00280792	0.00458391	0.0022609	0.00257726	0.00388825	0.00260243	0.00300404	0.00210789	0.00366964	0.00316927	0.00122353	0.00444812	0.00289611	0.00188719	0.00278618	0.00323143	0.00625046	0.00298426	0.00249525	0.00372191	0.00218337	0.00285614	0.00318225	0.00241324	0.00297048
3.13685	Ethanolamine	0.00282524	0.00225614	0.00321853	0.00257662	0.00144837	0.00311834	0.00478235	0.00049747	0.00134006	0.00184474	0.00090388	0.00091478	0.00142364	0.00093236	0.00178763	0.0015043	0.00239833	0.00221876	0.00339517	0.00149169	0.00162666	0.00163343	0.00287292	0.00574646	0.00205693	0.00143233	0.00249113	0.00679228	0.00219506	0.0069004	0.00146652	0.00114665	0.00292127	0.00122154	0.00480672	0.00266865	0.00218371	0.0069884	0.00364301	0.00367933	0.00168873	0.00162135	0.0034761	0.00318179	0.00316572	0.00411119	0.00251739	0.00460408
3.1579	Ethanolamine	0.00539498	0.0042653	0.00289141	0.00223869	0.00259286	0.00375033	0.00275573	0.00091379	0.00114097	0.00246758	0.00134579	0.00165038	0.00105001	0.00181318	0.00287158	0.00040164	0.00296457	0.00173678	0.00204101	0.0028517	0.00274409	0.00347923	0.00167057	0.00334397	0.00421227	0.00244978	0.00333041	0.00333684	0.00326354	0.005462	0.00205729	0.00191461	0.00128053	0.00296211	0.00507385	0.00287121	0.00237819	0.00351278	0.00462967	0.00296988	0.00263264	0.00350949	0.00308936	0.00296089	0.00264776	0.00251197	0.00556804	0.00078727
3.19975	Choline	0.00610335	0.00854215	0.00947754	0.0036944	0.00403698	0.00708858	0.0082292	0.00669643	0.00299008	0.00460669	0.00335216	0.00468041	0.00164065	0.00388594	0.00357727	0.00095054	0.0165114	0.00445195	0.00829313	0.00578628	0.0042919	0.0146005	0.00365443	0.00726357	0.0206066	0.00334604	0.00478883	0.0057594	0.005172	0.00591939	0.00331819	0.00448187	0.00690738	0.0067418	0.00458938	0.0042916	0.00494344	0.00700681	0.00350137	0.00301957	0.0060588	0.00667411	0.00867747	0.00525498	0.00938666	0.0037136	0.00459644	0.00163938
3.25295	Glucose	0.00892517	0.0104988	0.00427847	0.010758	0.0081865	0.00547891	0.00573757	0.00742302	0.0100386	0.00671721	0.0196874	0.0147926	0.003345	0.0197496	0.00916518	0.00545561	0.005493	0.0148562	0.014873	0.00708074	0.0122887	0.015773	0.00301534	0.0141625	0.0184946	0.00962383	0.00851652	0.0118612	0.0102683	0.010965	0.00642478	0.020415	0.0100415	0.00803363	0.0101216	0.0120736	0.0179453	0.0120249	0.00651307	0.0150019	0.0138034	0.0112603	0.00992916	0.0080381	0.00425512	0.012625	0.0122992	0.0176366
3.29605	U14	0.00692425	0.0104247	0.00338461	0.00719969	0.0070679	0.00559395	0.00305722	0.00228815	0.00795029	0.00958496	0.0082889	0.00646533	0.00188502	0.0022173	0.00850434	0.00208297	0.00362135	0.00867995	0.00289765	0.00411936	0.00913494	0.00763948	0.00209744	0.010787	0.00705899	0.0069956	0.0111772	0.0105213	0.00692844	0.0126313	0.00358024	0.00818265	0.0087182	0.0050626	0.00824692	0.00700321	0.00554685	0.00979829	0.00555092	0.0102024	0.01021	0.00975621	0.00442131	0.005423	0.00352535	0.00862422	0.00962987	0.0106377
3.33305	Proline	0.00657311	0.0042042	0.00106291	0.0135875	0.00858288	0.00621167	0.00802982	0.00184306	0.029257	0.00724707	0.0253864	0.00356687	0.00141835	0.00045373	0.00769348	0.00141315	0.00211065	0.0296407	0.00233452	0.00287642	0.00659453	0.00282215	0.00691325	0.0145607	0.00362137	0.0124692	0.00515704	0.00276096	0.0129756	0.00188276	0.00245618	0.0185641	0.0289807	0.00804467	0.0176686	0.00252809	0.00641991	0.0150841	0.0111875	0.0182529	0.0350709	0.00198262	0.0039142	0.00454004	0.00133285	0.0185955	0.00170568	0.0283949
3.35745	Methanol	0.00656072	0.00388986	0.00423884	0.00954745	0.00359091	0.00249996	0.00587196	0.00519519	0.00452048	0.00519309	0.00464575	0.00167424	0.0020674	0.00260983	0.00384701	0.00155981	0.00273127	0.00684333	0.00340296	0.00230768	0.00424619	0.00284403	0.0062396	0.00459377	0.00303667	0.00327884	0.00405136	0.0015571	0.00284827	0.001273	0.00153977	0.00365551	0.00537959	0.00782747	0.00409488	0.00214043	0.00613778	0.00623993	0.00272518	0.00437641	0.00644913	0.00221486	0.00363407	0.00397496	0.00160327	0.0044235	0.00110867	0.00774659
3.3709	Proline	0.00266552	0.00057447	0.0004326	0.00190001	0.00154804	0.00046647	0.00216618	0.0003687	0.00151588	0.00059892	0.00226365	0.00099336	0.00027939	0.00016927	0.00186972	0.00040538	0.00056426	0.00257899	0.00056857	0.00059077	0.00120662	0.0006498	0.00188837	0.0012759	0.00076079	0.00108434	0.00144946	0.00042656	0.00117954	0.00033883	0.00068822	0.00159553	0.00233529	0.00137056	0.00216918	0.00073641	0.00207238	0.00209355	0.00143366	0.00200678	0.00296923	0.00032512	0.00092452	0.00113091	0.00034528	0.00154728	0.00047354	0.00424744
3.4178	Glucose	0.0148948	0.00596635	0.00273622	0.0198668	0.0116595	0.00483714	0.0200942	0.0110087	0.0172172	0.00680723	0.0370541	0.0234823	0.00562227	0.0321894	0.0221092	0.0127601	0.00574255	0.0295301	0.0133985	0.00916268	0.0156019	0.0151442	0.0150922	0.0192884	0.0243674	0.0130363	0.0141548	0.0180627	0.0132222	0.010675	0.0118452	0.036689	0.0179786	0.01178	0.0203779	0.0172461	0.0326523	0.0250264	0.0135378	0.0258596	0.0231536	0.0143918	0.00901336	0.0167362	0.00389324	0.025188	0.00984078	0.0374291
3.489	Glucose	0.0124164	0.00215517	0.003967	0.0230567	0.0103322	0.00354381	0.00557693	0.00747997	0.00603614	0.00414466	0.0355094	0.0222795	0.00609323	0.0375131	0.0207756	0.0136714	0.00725845	0.0173309	0.0150247	0.0154671	0.0213854	0.0132895	0.00319848	0.0133869	0.0263545	0.0192543	0.015074	0.0135994	0.0119171	0.0068691	0.0156106	0.0371372	0.0125662	0.00480743	0.0154622	0.0197461	0.0277952	0.0148232	0.0149832	0.00808121	0.0158465	0.00781607	0.00925406	0.00764007	0.00492796	0.0113525	0.00580527	0.0412404
3.54325	ND	0.0129555	0.00299398	0.0045804	0.0116441	0.00880467	0.0032435	0.00411131	0.00635848	0.004154	0.00281232	0.0157475	0.0120573	0.00430619	0.0138673	0.0121001	0.00606948	0.00557525	0.00841563	0.0062262	0.0067818	0.0131406	0.00732857	0.00365008	0.0122806	0.0116189	0.02005	0.021789	0.00740902	0.00967291	0.0132563	0.00886393	0.0156768	0.00781211	0.00305732	0.00884473	0.0101346	0.0119153	0.00939508	0.00872407	0.00583529	0.00860092	0.00485426	0.00494497	0.00500563	0.00974045	0.00726557	0.0110935	0.0164293
3.5694	Glycine	0.0124678	0.0125578	0.00412947	0.00574979	0.00466962	0.00264142	0.00693378	0.00953179	0.00639334	0.00297652	0.00512116	0.00552642	0.00315975	0.00794083	0.00890106	0.00264324	0.00446998	0.00691284	0.00267148	0.00479391	0.0123854	0.00421368	0.00332755	0.0123668	0.00530429	0.015059	0.012923	0.00508339	0.0156992	0.00259228	0.00558371	0.00612141	0.0042279	0.00655759	0.00846713	0.00694583	0.0195621	0.015061	0.0123698	0.00627238	0.00611251	0.0041479	0.00285352	0.0115755	0.00692217	0.00461393	0.00264758	0.00619877
3.5948	Threonine	0.0236953	0.00130367	0.00278843	0.00906592	0.00676135	0.00194013	0.0040082	0.00656286	0.00829445	0.00190472	0.00675597	0.00630729	0.00243742	0.00235226	0.00894746	0.00613811	0.00434638	0.00646647	0.00478071	0.00479683	0.0130958	0.00459728	0.00193402	0.0117251	0.00589817	0.0126108	0.0108988	0.00522942	0.007206	0.00427533	0.00815964	0.00743233	0.00559311	0.00244249	0.00742042	0.00703602	0.0094097	0.00879265	0.00828391	0.0045687	0.00747467	0.00444419	0.00448401	0.00447297	0.00229906	0.0056712	0.00494324	0.00930732
3.61825	ND	0.0103674	0.00801925	0.00378396	0.00589413	0.00661159	0.00405896	0.00465445	0.00365417	0.00404946	0.00531504	0.00373122	0.00637916	0.00258144	0.00409955	0.00994464	0.00347875	0.00818038	0.00657937	0.00499336	0.00444362	0.00956924	0.00824914	0.00590328	0.00908438	0.00670413	0.0139668	0.0200542	0.00566909	0.00977981	0.0139805	0.00678944	0.00453957	0.00294621	0.0038782	0.00911906	0.0087149	0.00571696	0.0102813	0.0085142	0.00425841	0.00723589	0.00699135	0.00882197	0.00671598	0.00250841	0.00743147	0.0110706	0.00633974
3.65175	ND	0.0171466	0.00327978	0.0112232	0.0168287	0.0169707	0.00370935	0.0128204	0.00643954	0.00764802	0.00339611	0.00818735	0.0154745	0.00540265	0.00601236	0.0232416	0.0131695	0.00798477	0.0116793	0.00894206	0.0118923	0.021198	0.00929952	0.0202458	0.0147788	0.0105471	0.0247105	0.0172253	0.00909378	0.0176198	0.0151893	0.0211669	0.00847132	0.00633261	0.00581715	0.0131082	0.0167738	0.010331	0.015118	0.0185795	0.00831416	0.0136946	0.00891017	0.00781701	0.00898693	0.0164441	0.0077016	0.0139219	0.0211662
3.6814	ND	0.00955264	0.00179615	0.00423969	0.00925407	0.0113785	0.00347606	0.00459106	0.00413504	0.00362159	0.00307246	0.00525727	0.00741625	0.00368995	0.00382639	0.0294664	0.00715689	0.00565434	0.00676673	0.00444253	0.00681012	0.00817304	0.00600072	0.00913302	0.00911229	0.00643281	0.0157051	0.00872846	0.00738947	0.0102832	0.00908879	0.00889102	0.00633809	0.00336879	0.00267041	0.00891337	0.0137603	0.00647757	0.0100413	0.0110676	0.00433181	0.00684317	0.00637767	0.00581502	0.00590517	0.00316457	0.00622522	0.0103876	0.00652504
3.7132	ND	0.0145215	0.00295616	0.00788286	0.0196317	0.0168224	0.0030848	0.0587453	0.0080783	0.112234	0.00391289	0.0225335	0.0171704	0.0090566	0.0205533	0.031987	0.573532	0.00832826	0.0136085	0.0111407	0.0124109	0.0178417	0.0129429	0.0578554	0.0140664	0.0191859	0.028028	0.0154817	0.0364071	0.0159406	0.0725183	0.0934666	0.0227275	0.0276857	0.015415	0.0478543	0.0335161	0.0170488	0.0151947	0.0397406	0.0190942	0.0292964	0.00933922	0.00911049	0.0203758	0.0484278	0.0123989	0.0653059	0.0237534
3.7653	ND	0.0554804	0.0336747	0.026812	0.0465738	0.0449753	0.0167884	0.0342228	0.0219652	0.0227959	0.0247416	0.0369081	0.0402478	0.021091	0.0428027	0.0489954	0.0391778	0.0329102	0.0360715	0.0338412	0.0381318	0.0698323	0.030426	0.0605137	0.0418515	0.0450342	0.0881827	0.0608959	0.0389539	0.0584467	0.0464371	0.0526883	0.0443883	0.0169604	0.0269258	0.0517446	0.0622978	0.0456082	0.0476173	0.0588981	0.0227728	0.0314169	0.0341679	0.0354806	0.0420805	0.0200616	0.0267412	0.0562681	0.0456908
3.8385	ND	0.0362949	0.00687886	0.0239006	0.0384249	0.0310936	0.00747145	0.0183713	0.0184142	0.00705735	0.00924091	0.0300202	0.0306168	0.0163653	0.0315104	0.0345189	0.0238269	0.0201783	0.0255049	0.0231292	0.0282239	0.0410765	0.0224776	0.0344566	0.0277901	0.0356532	0.0686397	0.0442226	0.0269642	0.0368198	0.0214959	0.0365077	0.0356219	0.0124901	0.0102542	0.0316157	0.0544037	0.0311205	0.0303614	0.0373069	0.0126274	0.0251961	0.0196372	0.0213322	0.0210172	0.0109863	0.0179696	0.0212454	0.0434527
3.901	ND	0.0180067	0.00236083	0.00947798	0.0230027	0.0195369	0.00435923	0.0100806	0.0066485	0.00345979	0.00435308	0.0192933	0.0192354	0.00780301	0.0221566	0.0216505	0.00912469	0.0104456	0.0128888	0.0144005	0.0162299	0.0234186	0.0125349	0.00659961	0.0112922	0.0225537	0.0374101	0.022059	0.0129765	0.0215815	0.0121011	0.0165404	0.021323	0.00739022	0.00528032	0.0191092	0.0287318	0.0204485	0.0125769	0.0215557	0.00728799	0.0129485	0.00982113	0.0122659	0.00942973	0.00519403	0.00878266	0.012946	0.0194738
3.95215	ND	0.0156765	0.00660193	0.010837	0.0166502	0.0160119	0.0078423	0.0127487	0.00582956	0.00693009	0.00751404	0.00826288	0.0165663	0.00674257	0.00535472	0.0169817	0.00731315	0.00915092	0.0151637	0.0124316	0.016776	0.0209901	0.0142971	0.0314153	0.0200225	0.0151746	0.033793	0.0234512	0.0123945	0.0219757	0.015837	0.0160512	0.00970351	0.00465869	0.00714491	0.0157102	0.0228974	0.0155118	0.0221732	0.0174456	0.00838449	0.0116967	0.0112146	0.0123842	0.0114608	0.0045141	0.00962514	0.0148248	0.005467
4.0046	ND	0.029603	0.013768	0.0085356	0.0179043	0.0241945	0.00663513	0.00988862	0.0046653	0.00665001	0.00892872	0.0130409	0.0135456	0.00821081	0.00556744	0.0137918	0.0053987	0.0102887	0.013317	0.00877331	0.0152237	0.0204989	0.010492	0.0205921	0.0154442	0.0143314	0.032312	0.0230395	0.012349	0.021078	0.0131181	0.0152886	0.0137632	0.00956128	0.00725516	0.0201315	0.0255376	0.0134671	0.0130083	0.0200479	0.0107323	0.0144157	0.0104385	0.0114489	0.0121014	0.0042849	0.0126441	0.015719	0.0108232
4.0423	arabinose	0.00960171	0.00015453	0.00231577	0.0102259	0.0162281	0.00261107	0.00377121	0.00075021	0.00781298	0.00123468	0.00643736	0.0069552	0.00287392	0.00178757	0.00396305	0.00377389	0.00385481	0.00573987	0.00446542	0.00593014	0.0133254	0.00303287	0.00455797	0.00633832	0.00510786	0.0123239	0.0133041	0.00511015	0.00775425	0.00495315	0.00826762	0.00648313	0.00400171	0.00074871	0.00958735	0.00932788	0.00292311	0.00729591	0.00805225	0.00279693	0.00625916	0.00392863	0.00524913	0.00402351	0.0018935	0.00560771	0.00839333	0.0049877
4.0726	Choline	0.0078746	0.00180985	0.00267739	0.0078869	0.00861455	0.00261584	0.00408419	0.00109617	0.00267273	0.00245526	0.0076136	0.00454768	0.00334266	0.00087295	0.00417405	0.0020159	0.00389115	0.00595626	0.0036932	0.00445929	0.00849285	0.00349492	0.005238	0.00666486	0.0057651	0.0146057	0.0151648	0.0046837	0.00816242	0.00922988	0.00518248	0.00645355	0.00589708	0.00128596	0.00786645	0.00941593	0.00371025	0.0064203	0.00860104	0.00364072	0.00746436	0.00400147	0.00468659	0.00374969	0.00207891	0.00528534	0.00786695	0.00748016
4.10695	Lactic acid	0.00367847	0.00053294	0.00220059	0.00604677	0.0061962	0.0015015	0.00345528	0.00038169	0.00115903	0.00097153	0.00295447	0.00389608	0.00276336	0.00118009	0.00640038	0.00129576	0.00355636	0.00337784	0.00360654	0.00412804	0.00598157	0.00291384	0.00145518	0.00148866	0.00491664	0.0095094	0.00541932	0.00364112	0.00689624	0.00393661	0.00353955	0.00289735	0.00246737	0.00012189	0.00552531	0.0105509	0.00235162	0.0022559	0.00671573	0.0024627	0.00453547	0.00214921	0.00412988	0.00255136	0.0021547	0.00238483	0.0034401	0.00315104
4.14575	Proline	0.0114574	0.00337447	0.00268341	0.0089809	0.0108624	0.00203641	0.0157023	0.00175053	0.00247465	0.00275448	0.00282415	0.0089014	0.00300494	0.00084049	0.00724377	0.00303446	0.00510016	0.00966882	0.00652121	0.00849773	0.0145387	0.00679622	0.0288925	0.00364397	0.00657923	0.0183295	0.0134841	0.00502426	0.0132986	0.00573919	0.00491054	0.00299614	0.00201231	0.00348863	0.00845052	0.010498	0.00810067	0.00591413	0.00921301	0.00234453	0.00625967	0.00535804	0.00689948	0.00835673	0.00269046	0.00753056	0.00794533	0.00173504
4.1849	Phosphocholine	0.00534482	0.00188399	0.00175414	0.00636695	0.00683096	0.00231928	0.00390423	-0.00068292	0.00023767	0.00157399	0.00236034	0.00704349	0.00247402	-0.00071052	0.00624777	0.0012214	0.00396495	0.00453701	0.00481272	0.00414883	0.00629517	0.00466476	0.00117783	0.00183404	0.00504836	0.0108832	0.00751649	0.00449328	0.00769022	0.00433799	0.0043826	0.00225215	0.00152493	-0.0003571	0.0068058	0.00769913	0.00263337	0.00274037	0.00650251	0.00184629	0.00564253	0.00277523	0.00520119	0.00343047	0.00232265	0.00257457	0.00329334	0.0008741
4.22125	ND	0.0021849	0.00081899	0.00021321	0.00436401	0.00386825	0.00102362	0.00221831	-0.00090151	0.00071701	0.00056357	0.00138806	0.00246525	0.0015055	-0.00054628	0.00335587	0.00063288	0.00184083	0.00194374	0.00207565	0.00274547	0.00503404	0.00240104	0.00056215	0.00069883	0.00283637	0.00851803	0.00610304	0.00210424	0.00472691	0.00233324	0.00250565	0.00117906	0.00082378	-0.0005983	0.00361008	0.00487513	0.00182284	0.0018165	0.00385219	0.00095949	0.0027138	0.00096679	0.00232307	0.00139756	0.00122392	0.00086523	0.00242576	0.00047786
4.2318	ND	5.176e-05	2.408e-05	2.72e-06	0.00011184	0.00011102	2.261e-05	4.964e-05	-2.206e-05	8.72e-06	1.219e-05	2.151e-05	7.888e-05	3.916e-05	-1.854e-05	9.069e-05	1.935e-05	5.18e-05	5.46e-05	4.242e-05	8.337e-05	0.00016391	9.703e-05	1.4e-05	2.001e-05	6.746e-05	0.00022582	0.00018817	5.446e-05	0.0001311	6.812e-05	6.562e-05	2.287e-05	1.712e-05	-1.825e-05	7.418e-05	0.00013177	8.488e-05	4.2e-05	8.812e-05	1.752e-05	6.565e-05	2.161e-05	5.349e-05	3.698e-05	2.768e-05	2.098e-05	9.806e-05	6.04e-06
4.26265	Threonine	0.00463908	0.00199245	-0.00067599	0.0101383	0.0079984	0.0025063	0.00450255	-0.00431497	0.0020453	0.00099072	0.00455373	0.00634434	0.0044459	-0.00253851	0.00733573	0.00150405	0.00568857	0.00683785	0.00397911	0.00644035	0.00979586	0.00550997	0.00130418	0.00159664	0.00734487	0.0159113	0.00801671	0.00557472	0.0104765	0.00580173	0.0068453	0.00446039	0.00309241	-0.00233201	0.00804106	0.0139835	0.00406906	0.00434389	0.00883835	0.00410264	0.00848737	0.00210225	0.00501658	0.00339269	0.00248995	0.00331161	0.00480088	0.00181435
4.3218	ND	0.00179091	0.00063448	-0.00165809	0.00339892	0.00244245	0.00083095	0.00190162	-0.00384232	-0.00067021	-0.00054988	0.0009454	0.00422735	0.00128041	-0.00245017	0.00314953	0.00052819	0.00222512	0.00183517	0.00183995	0.00190748	0.00273243	0.00230592	0.0001165	-0.00043665	0.00312894	0.00340179	0.00209782	0.00257545	0.00312649	0.00166272	0.00285291	0.00111753	0.00050062	-0.00260132	0.00385485	0.00473544	0.00093086	0.00123966	0.00375812	0.0005908	0.00357059	0.00033949	0.00236164	0.00119804	0.00129009	0.0006819	0.00153907	0.00023481
4.4124	ND	-6.937e-05	-0.00012248	-0.00205733	0.00108047	0.00031864	0.00013546	0.00046148	-0.00298308	-0.00083713	-0.00067194	0.0002624	0.00073109	0.00038829	-0.00210633	0.0006271	0.00015623	0.00078304	0.00060474	0.00050922	0.00055707	0.00069897	0.00064168	-0.00032027	-0.00078381	0.00149388	0.00083605	0.00044061	0.000752	0.00079621	0.00041136	0.00079655	0.00040514	-0.00039798	-0.00211883	0.0006573	0.00149585	-0.00020162	0.00011456	0.00017813	-0.00014889	0.00096424	-0.00055999	0.00050376	-0.00014758	0.00049556	-0.00034715	0.00029586	-0.00047186
4.44555	ND	-0.00017504	-0.00016761	-0.00304271	0.00121849	0.00068523	-2.6e-06	0.0001955	-0.00374678	-0.00090136	-0.00078467	9.677e-05	0.00119366	0.00053639	-0.00272578	0.00063412	0.0001202	0.00116683	0.00075296	0.00099623	0.00074975	0.00103651	0.00084501	-0.0005739	-0.00080906	0.0015114	0.00244092	0.00064255	0.00074245	0.00145759	0.00042038	0.00053096	0.00045436	-0.00051209	-0.002664	0.00092547	0.00159679	-0.00018604	0.00024046	0.00062703	-0.00023127	0.00101068	-0.00083426	0.00102665	-0.000159	0.00058522	-0.00047332	0.00022872	-0.00075005
4.48265	ND	-0.00103789	-0.00040255	-0.0058787	0.00176071	0.00060699	-0.00032794	3.412e-05	-0.00655197	-0.00155792	-0.00150266	-0.00063387	0.00238081	-5.948e-05	-0.00484953	0.00172042	5.317e-05	0.00118486	0.00101957	0.00087559	0.00070547	0.00123195	0.00139379	-0.00112591	-0.00158896	0.00156878	0.00233195	0.00026994	0.00088946	0.00250222	0.00077433	0.00064581	0.00018426	-0.00109961	-0.0049539	0.00138684	0.0021025	-0.00054121	0.00096339	0.00092138	-0.00076717	0.00139676	-0.00163733	0.00095848	-0.00069412	0.00047457	-0.00121346	0.0002996	-0.00128851
4.5261	arabinose	-0.00179527	-0.00114794	-0.00705387	0.00152788	-0.00022794	-0.00077435	-0.00052762	-0.00747076	-0.00190503	-0.0021703	-0.00089304	0.00162548	-0.00068515	-0.00560638	0.001677	-0.00011203	0.00080979	0.0007061	0.00026137	0.00025821	0.00024197	0.00154054	-0.00152351	-0.00246114	0.0013444	0.00061553	-0.0006096	0.00021517	0.00132431	-0.00010117	2.459e-05	1.355e-05	-0.00164442	-0.00572346	0.00081082	0.00115494	-0.00092858	-0.00023453	4.037e-05	-0.00103873	0.00080057	-0.00226691	0.00013275	-0.00126395	0.00015816	-0.00181896	-0.00027646	-0.0015146
4.56155	Fucose	-0.00199173	-0.00122323	-0.0077999	0.00098834	-0.00030485	-0.00082951	-0.00070647	-0.00801216	-0.00208114	-0.00241786	-0.00109924	0.00039272	-0.00052183	-0.00584925	0.00038689	-0.00015374	0.00052699	0.00014805	0.00076622	-0.00084041	0.00086817	0.00061272	-0.00146225	-0.00264913	0.0006069	0.0003763	-0.0012696	-0.00012905	0.0007324	-0.00024223	-0.00018128	-0.00035598	-0.00159687	-0.00566038	0.00061338	0.00088741	-0.00152956	-0.00033969	0.00037429	-0.0011503	0.00070622	-0.0023387	0.00075851	-0.00152499	5.111e-05	-0.00181616	-0.0004614	-0.00151718
4.58425	Xylose	-0.00155078	-0.00096832	-0.00635658	0.00108558	-0.00051439	-0.00068429	-0.00062368	-0.00646037	-0.00191433	-0.0020127	-0.00087013	0.00077671	-0.00040367	-0.00473714	0.00022644	-8.304e-05	0.00032941	-9.022e-05	0.00040054	-0.00043052	-4.741e-05	0.00083312	-0.00129475	-0.00224441	0.0009095	0.00017069	-0.00083339	4.328e-05	0.00045046	5.708e-05	-5.02e-05	-0.00034736	-0.0015835	-0.00485457	0.00031767	0.00096242	-0.00122895	-0.0004333	-0.00050897	-0.00086246	6.66e-05	-0.00173229	0.00012397	-0.00123478	1.735e-05	-0.00147248	-0.00041577	-0.00147174
4.5988	galactose	-0.00269568	-0.00148225	-0.0099742	0.00114435	-0.00101924	-0.00102056	-0.00111654	-0.010059	-0.00294445	-0.00317843	-0.00168333	0.00103493	-0.00058124	-0.00730556	0.00020371	-0.00026862	0.0004083	-0.00021753	0.00037196	-0.00079944	-0.00015277	0.00087027	-0.00212113	-0.00350355	0.00095263	-0.0004076	-0.00153942	-0.00029449	0.00046638	-0.00047367	-0.00058238	-0.00056593	-0.00268387	-0.00747189	0.00011797	0.00096839	-0.0020669	-0.00072409	-0.00114023	-0.00154766	-3.325e-05	-0.00280064	-6.994e-05	-0.00204224	3.387e-05	-0.0026028	-0.00088984	-0.00220208
4.6544	Glucose	-0.00469463	-0.00221561	-0.0213754	0.00337831	-0.00205888	-0.00246273	-0.00286208	-0.0199692	-0.0058935	-0.00627386	0.00242023	0.0031007	-0.00234507	-0.00653635	0.00451542	0.00219874	0.00038267	0.00035414	0.00292557	-0.00202051	-0.00032681	0.00165972	-0.00473227	-0.00612528	0.00457454	-0.00088781	-0.00328675	0.00041342	0.00032415	-0.00148448	-0.00054767	0.00518036	-0.00468355	-0.0156493	0.00075047	0.00287744	0.00065415	-0.0004208	-0.00271999	-0.00370619	-0.00053914	-0.00475216	-0.00030093	-0.00411374	0.0001969	-0.00471006	-0.00229371	0.00322716
4.936	ND	0.00490682	0.00120168	0.015888	0.00084147	0.00341242	0.00209943	0.0027195	0.0124755	0.00449757	0.00455772	0.00424094	0.00086141	0.00271269	0.00967098	0.00101391	0.0009636	0.00087165	0.00201572	-0.00088107	0.00328104	0.00295051	0.00056556	0.00355861	0.00538981	0.00157745	0.00422974	0.00454231	0.00216734	0.00169883	0.00212319	0.00261999	0.00239729	0.00476502	0.0100932	0.00175685	0.00139928	0.00395406	0.00208033	0.00434304	0.00317943	0.00235372	0.00571628	0.00150964	0.00390036	0.00054982	0.0047696	0.00258422	0.00429828
5.00295	raffinose	0.0043481	0.00090575	0.0136914	0.00128083	0.00286003	0.00191008	0.00245577	0.0110091	0.00430477	0.00393759	0.00382828	0.00071581	0.00227984	0.00840044	0.00099229	0.00101708	0.00085143	0.00180492	-0.00101859	0.00280315	0.00240383	0.00049687	0.00306741	0.00514106	0.00144196	0.00727634	0.0053177	0.00196625	0.00165385	0.00200461	0.00263254	0.00240492	0.00435124	0.00904799	0.00164095	0.00149493	0.0035266	0.00209356	0.00403584	0.00280807	0.00218848	0.00497255	0.00126403	0.00342753	0.00047825	0.00434541	0.00248594	0.00374724
5.02575	ND	0.00183416	0.00038877	0.00572906	0.00178148	0.00263122	0.00162664	0.00101168	0.00454869	0.00466979	0.00274669	0.00696721	0.00031361	0.00115332	0.00348178	0.00053742	0.00040535	0.00038736	0.00349367	-0.00040114	0.00127199	0.00123509	0.00022109	0.00131098	0.00347246	0.00064824	0.00356163	0.00184081	0.00083822	0.00233379	0.0009433	0.0011042	0.00493714	0.00662146	0.00388545	0.00225013	0.00063542	0.0014672	0.00125863	0.00292203	0.00289309	0.00413744	0.0020822	0.00054845	0.0014369	0.00019738	0.00640062	0.00109378	0.00435943
5.0685	ND	0.00178302	0.00031435	0.00540017	0.00235701	0.00244536	0.00194993	0.00096265	0.0042595	0.00933643	0.00280561	0.00625689	0.00034587	0.00136483	0.00328254	0.00066023	0.00037411	0.00041964	0.00763185	-0.00030929	0.00151566	0.00132353	0.00032371	0.00127363	0.00510768	0.00108139	0.00368238	0.00167309	0.00086515	0.00351468	0.00093657	0.00124482	0.00416172	0.0077002	0.00419847	0.00385248	0.00108103	0.00143367	0.00285944	0.00335908	0.00606188	0.00832835	0.00194309	0.00059394	0.00138571	0.00022738	0.00497122	0.00110111	0.00405824
5.08865	ND	0.00179291	0.00031467	0.00551957	0.00112325	0.00159925	0.0010667	0.00098464	0.00429414	0.0028436	0.00188862	0.00242349	0.00044813	0.00128292	0.00334236	0.00047504	0.00040502	0.00044621	0.00182723	-0.00036023	0.00172299	0.00171168	0.00030834	0.0012782	0.00233442	0.00097524	0.00252404	0.00177219	0.00087131	0.0017401	0.00094821	0.00112614	0.00146863	0.002579	0.00360552	0.00123412	0.00098039	0.00148527	0.00106952	0.0021345	0.00174931	0.00226863	0.00202123	0.00057505	0.00138247	0.0002626	0.00228421	0.00116364	0.00197643
5.09125	ND	0.00106621	0.00017214	0.00324987	0.00076343	0.00099885	0.0006857	0.00057611	0.00257741	0.00195892	0.00116269	0.0015518	0.00027825	0.00074752	0.00201884	0.0002801	0.00024514	0.00025686	0.00123945	-0.00021467	0.00107082	0.00110204	0.00017887	0.00076792	0.00145807	0.00056704	0.00160888	0.00106403	0.00050703	0.00118812	0.00057745	0.00066292	0.00093914	0.00166922	0.00214156	0.00082854	0.00050101	0.00088206	0.00067606	0.00136763	0.00114592	0.00154436	0.00119299	0.00033779	0.00081521	0.0001637	0.00142265	0.00070011	0.0012304
5.09445	ND	0.00369433	0.00065058	0.0114261	0.00273752	0.0043927	0.00218608	0.00204949	0.00879467	0.00548209	0.00393481	0.00526552	0.00093475	0.00377546	0.00713792	0.00100803	0.00084914	0.00093194	0.00345253	-0.00069169	0.00375201	0.00450967	0.00071875	0.0027015	0.00464132	0.00225668	0.00605814	0.00378313	0.00176735	0.00409804	0.00207677	0.00240092	0.00363648	0.00530794	0.0072402	0.00227289	0.00225525	0.00310293	0.00208575	0.00463991	0.0033761	0.00402704	0.00407511	0.00117887	0.00280019	0.00057232	0.00474242	0.00249788	0.00403433
5.1108	ND	0.00158331	0.00026995	0.00484736	0.00142487	0.00265905	0.00110184	0.00088491	0.00366109	0.00243722	0.00179359	0.00274355	0.00037133	0.00233609	0.00311168	0.00045267	0.00036046	0.0003989	0.00139037	-0.00027797	0.0015508	0.00266196	0.0003262	0.00118357	0.00203081	0.00101063	0.00320149	0.00166824	0.00074094	0.00201092	0.00092474	0.00108673	0.00210056	0.00257327	0.00304	0.00091513	0.00097524	0.00138656	0.0008809	0.00220182	0.00136298	0.00150941	0.0017102	0.00049145	0.00117368	0.00024753	0.00233567	0.00104957	0.00184369
5.1857	Xylose	0.00154358	0.00025176	0.00447934	0.00073446	0.00122471	0.00065252	0.00089015	0.0034187	0.00132838	0.0012404	0.00137537	0.00051545	0.00086344	0.0027235	0.00050147	0.00034644	0.00051759	0.00080311	-0.00028124	0.00122724	0.00124696	0.0003072	0.0010447	0.00158219	0.00077127	0.0018916	0.00160813	0.00080455	0.00091337	0.00077079	0.0012118	0.00087294	0.00143847	0.00273875	0.00067345	0.00090744	0.00123054	0.00066183	0.00138771	0.0009897	0.00095926	0.00163207	0.00052802	0.00115155	0.00024723	0.00147423	0.00098099	0.00124593
5.20815	Fucose	0.00195611	0.00026297	0.00558251	0.00182258	0.00198502	0.00092191	0.00111858	0.00562173	0.00196437	0.00154833	0.00236066	0.00125862	0.00132909	0.00344019	0.00078747	0.00042867	0.00071419	0.00150221	-0.00013233	0.0019495	0.00254775	0.00097356	0.00145115	0.00221882	0.00129464	0.00273646	0.00226837	0.00105247	0.00144933	0.00104431	0.00139958	0.00157377	0.00231972	0.00370836	0.00136492	0.00132946	0.00161501	0.00132029	0.00246451	0.00167626	0.00248579	0.00202641	0.00086938	0.00147368	0.00033037	0.00198261	0.00123836	0.00365769
5.2424	ND	0.00366723	0.00033696	0.00605845	0.00438484	0.00271037	0.00109089	0.00142597	0.005889	0.00213997	0.00229355	0.00829409	0.0050385	0.0019195	0.0123089	0.0038372	0.00373119	0.00121552	0.00298772	0.00197801	0.00399337	0.00445526	0.00351716	0.00143666	0.00421077	0.00599091	0.00509367	0.00427354	0.00347393	0.00203956	0.00154739	0.00386761	0.00865533	0.00346362	0.00413049	0.00269593	0.00430417	0.00798241	0.00342425	0.00366977	0.00176121	0.00260901	0.00321122	0.00163001	0.00279388	0.00078476	0.00315693	0.00239648	0.00927956
5.27375	galactose	0.00152259	0.00014613	0.00426367	0.00138028	0.00128485	0.00072699	0.00091179	0.00342058	0.00162939	0.00132318	0.00205304	0.00066068	0.00089809	0.00255578	0.00058722	0.00035824	0.00049905	0.0015593	-0.00032465	0.00145252	0.00138574	0.0006569	0.00101548	0.00182719	0.00098956	0.001946	0.00185554	0.00080609	0.00112246	0.00076771	0.00109269	0.00133125	0.00212431	0.0029437	0.00126879	0.00098776	0.00136614	0.0012493	0.00163807	0.0013118	0.00242924	0.00154469	0.00057482	0.00119212	0.00020173	0.0015859	0.00108091	0.00406674
5.3049	ND	0.00172808	0.00019635	0.00468628	0.00080092	0.0011584	0.00074246	0.00101826	0.00518971	0.00142374	0.00143893	0.00177077	0.00120516	0.00101261	0.00280845	0.0008174	0.0003837	0.00046898	0.0014045	-0.00022431	0.00125778	0.00107367	0.00079777	0.0011282	0.00168539	0.00101292	0.00201805	0.00183721	0.00085882	0.00096281	0.0007529	0.00146114	0.00104528	0.00158976	0.00293359	0.00084538	0.0009807	0.00134333	0.00072277	0.00146476	0.00105346	0.00111449	0.00175736	0.00059566	0.00131186	0.0002481	0.00159541	0.00095346	0.00146605
5.39975	ND	0.00062482	2.062e-05	0.00119492	0.00034117	0.00042122	0.00038664	0.00022419	0.00097762	0.00121709	0.00054396	0.00083315	0.00051057	0.00026792	0.00095161	0.0014716	0.0005066	0.00010814	0.00097571	-9.968e-05	0.00031999	0.0006479	0.00017562	0.00028241	0.0010726	0.00022024	0.00117381	0.00072917	0.00031235	0.00075863	0.00021486	0.0006224	0.00063648	0.00097804	0.00083796	0.00064654	0.00027487	0.00036884	0.00079046	0.00086348	0.00067963	0.00105847	0.00059586	0.00017882	0.00047583	6.979e-05	0.00078342	0.00029418	0.00067136
5.4128	ND	0.00119028	6.909e-05	0.00238088	0.00059961	0.00069418	0.00042352	0.00044223	0.00193165	0.00094599	0.00068777	0.00094761	0.00047964	0.00050022	0.00207086	0.00269993	0.0011205	0.00026241	0.00072664	-0.00015951	0.00105565	0.00086806	0.00026718	0.00062094	0.00167969	0.00044015	0.00231005	0.00161355	0.0008116	0.00089906	0.00046249	0.00130414	0.00091163	0.0009422	0.00148904	0.00071239	0.00056384	0.00076118	0.0013508	0.00146873	0.00068196	0.00075795	0.00120985	0.00036015	0.00097446	0.00019309	0.00108697	0.00063556	0.00095085
5.43995	raffinose	0.00083468	6.033e-05	0.00184612	0.00053381	0.00057872	0.00032314	0.0003607	0.00146942	0.00068292	0.00053528	0.00092104	0.00013593	0.00036711	0.00107677	0.00057963	0.00035961	0.00021128	0.0005642	-0.00017279	0.00067003	0.00059008	0.00017299	0.00047149	0.00091687	0.00035115	0.00160131	0.00083915	0.00040582	0.00039687	0.0003837	0.00093588	0.00072825	0.00087008	0.00119892	0.0005985	0.00040996	0.00051036	0.00059956	0.00077257	0.00047996	0.00071357	0.00086231	0.00025444	0.00064127	0.00012573	0.00082706	0.00045525	0.00159503
5.4655	ND	0.00133835	0.00016192	0.00385114	0.0024348	0.00210921	0.00173505	0.00071896	0.00311984	0.00764637	0.00217982	0.00612327	0.00019853	0.0008179	0.00229377	0.00332298	0.00040442	0.00048971	0.00635965	-0.00034348	0.00088648	0.00086658	0.00035826	0.00104916	0.00416863	0.00076721	0.00335289	0.00145904	0.00077627	0.00268356	0.0009092	0.00134513	0.00410756	0.00714196	0.00325486	0.00367962	0.00083318	0.00109927	0.00237437	0.00287215	0.00567408	0.00728872	0.0015324	0.00056626	0.00105694	0.00030878	0.00414647	0.000986	0.00661537
5.5283	ND	0.00194738	0.00018924	0.00567302	0.00093794	0.00139955	0.0013141	0.00106955	0.00505006	0.00189021	0.00189175	0.00190504	7.924e-05	0.00110546	0.00330055	0.0157418	0.00084772	0.00053781	0.00100436	-0.00086613	0.00113107	0.00072844	0.00028943	0.00146411	0.0024954	0.00094345	0.0021067	0.00197188	0.00126724	0.00073494	0.00147364	0.00161466	0.00132542	0.00207465	0.00372233	0.00093266	0.00088703	0.00172098	0.00136394	0.00173568	0.0019032	0.0013074	0.00212304	0.00063126	0.0015757	0.00031448	0.00207867	0.00151003	0.00188316
5.59505	ND	0.00040299	2.866e-05	0.00123	0.00042625	0.00055808	0.00062374	0.00023201	0.00098706	0.00143705	0.00072953	0.001419	1.269e-05	0.000449	0.00073933	0.00024575	0.00028776	0.00010901	0.00068713	-0.00021669	0.00023683	0.00019162	5.407e-05	0.00031389	0.00075227	0.00019414	0.00094176	0.00039489	0.00020887	0.00056795	0.00020352	0.00030922	0.0011404	0.00135818	0.00085663	0.00048073	0.00016993	0.00033299	0.00027718	0.00070219	0.00058785	0.00085503	0.00044667	0.00012667	0.00034334	0.00010897	0.00128989	0.00026272	0.0009516
5.63235	ND	0.0026643	0.00012128	0.0081329	0.00311167	0.00335185	0.00239369	0.00153751	0.00548347	0.00595444	0.00351239	0.00940461	0.00018607	0.00178445	0.00404463	0.00198249	0.00192092	0.00100472	0.00496739	-0.00105515	0.00136755	0.00102993	0.00074985	0.00193768	0.0053062	0.00130964	0.00449489	0.00236438	0.0020139	0.00317928	0.00133154	0.00248418	0.0071719	0.0087352	0.00446899	0.00327278	0.00126075	0.00186848	0.00275932	0.00378593	0.00398988	0.00550346	0.00305811	0.00079428	0.00233895	0.00748713	0.00870295	0.001715	0.00588026
5.7063	ND	0.0032286	3.214e-05	0.0051982	0.00145435	0.00103762	0.00076564	0.00104669	0.00418819	0.00149189	0.0016015	0.00205922	8.061e-05	0.00098984	0.00319485	0.0017394	0.00271854	0.00055182	0.00162531	-0.00089189	0.00105111	0.00061157	0.00030929	0.00145109	0.00485185	0.00085609	0.00173023	0.00210986	0.00295108	0.00090081	0.00089279	0.00412525	0.00241444	0.00161551	0.00318629	0.00215556	0.00094936	0.00146611	0.00503101	0.0022493	0.00107461	0.0013054	0.00307396	0.00063227	0.00281208	0.00076884	0.00294225	0.00122191	0.00161869
5.8015	Uracil	0.00175423	8.777e-05	0.00537445	0.00088501	0.00126645	0.00076822	0.00120537	0.00390464	0.00140278	0.00135547	0.00175304	0.00015632	0.00183676	0.00313639	0.00040568	0.00062006	0.00045822	0.00080212	-0.00077781	0.0011089	0.00074601	0.00036232	0.00135709	0.00179197	0.00113498	0.00158742	0.00169408	0.0010585	0.00055677	0.00072306	0.00135291	0.00115879	0.00168839	0.00306166	0.00060011	0.00090154	0.00177632	0.00074052	0.00131576	0.00116061	0.00101636	0.00210668	0.00072181	0.00147142	0.00033846	0.001732	0.00096633	0.00160975
5.86845	ND	0.00109683	5.247e-05	0.0033544	0.00025229	0.00066901	0.00049959	0.00065161	0.00254692	0.00095798	0.00086942	0.00094229	6.831e-05	0.00064399	0.00189711	0.00055166	0.00051519	0.00027046	0.00048406	-0.0005793	0.00070818	0.00040646	0.0001984	0.00096446	0.00114132	0.00062712	0.00096822	0.00111922	0.00059138	0.00033496	0.00051799	0.00077877	0.00055172	0.00103548	0.00209597	0.00039925	0.00052629	0.00091985	0.00046973	0.00085246	0.00067399	0.00064139	0.001196	0.00047004	0.00088562	0.0001201	0.00112868	0.00060694	0.00086205
5.9225	ND	0.00086754	5.302e-05	0.00269636	0.00016249	0.000514	0.00040499	0.0005281	0.00214065	0.000756	0.00069631	0.00070831	6.645e-05	0.00059157	0.00168938	0.00019295	0.00026314	0.00023936	0.00039221	-0.00057737	0.00055095	0.00027239	0.00013221	0.00075872	0.00090498	0.00048816	0.00076231	0.00088103	0.00049981	0.00027174	0.00037933	0.00064178	0.00041196	0.00084339	0.00168072	0.00029548	0.00042161	0.00074377	0.00034122	0.0006674	0.00055473	0.00048899	0.00096151	0.00033707	0.00070865	8.759e-05	0.00089821	0.00050493	0.00068348
6.06235	ND	0.0012291	-2.579e-05	0.00356764	0.00020838	0.00067029	0.00048745	0.0006955	0.00272129	0.00100458	0.00087127	0.00096057	2.088e-05	0.00072221	0.00207965	0.00023617	0.00029322	0.00030754	0.00047986	-0.0009535	0.00066815	0.00038779	0.00011436	0.00106074	0.00125231	0.00059006	0.00103686	0.00119493	0.00066692	0.00034755	0.00050162	0.00085165	0.00052505	0.00117561	0.00223858	0.0003742	0.00050285	0.00099673	0.00045112	0.00088485	0.00078552	0.00062773	0.0014413	0.0004124	0.000913	0.00012739	0.00158293	0.00057863	0.00089979
6.406	ND	0.00118917	0.0001169	0.00283522	0.00058243	0.00060709	0.00046788	0.00049678	0.00204245	0.00097686	0.00055367	0.00098588	0.00034908	0.00064964	0.00169152	0.00024125	0.00064573	0.0002749	0.00054236	-0.00061672	0.00063826	0.00049216	0.00019242	0.00084263	0.00106038	0.00063638	0.00095296	0.0010025	0.00064028	0.00044395	0.00068307	0.00082242	0.00054378	0.00112486	0.00173853	0.00059842	0.00065398	0.0007777	0.0004347	0.00080732	0.00075544	0.00078197	0.00111457	0.00050042	0.00076597	0.00011341	0.00116549	0.00060709	0.00078037
6.5203	Fumaric acid	0.00096179	0.00014231	0.00195343	0.00036562	0.00045655	0.00027977	0.00053822	0.00165489	0.00061744	0.00036076	0.00058331	0.00034821	0.00048152	0.00134833	0.00031817	0.00023744	0.0002115	0.00035583	-0.00050717	0.00050274	0.00043691	0.0001081	0.00070742	0.00080953	0.00044615	0.00072656	0.00083736	0.00043157	0.00033943	0.00037675	0.00068471	0.0003141	0.00074063	0.00134443	0.00036779	0.0003585	0.00092508	0.0003251	0.0005763	0.00053688	0.00043913	0.00083927	0.00035945	0.00059899	9.838e-05	0.00082642	0.00038571	0.00050269
6.59025	ND	0.00063678	7.719e-05	0.00158037	0.00017061	0.00030155	0.00017067	0.00042488	0.00126447	0.00066615	0.00027021	0.00058292	0.00011686	0.00031514	0.00101005	0.00012673	0.00019857	0.00013701	0.00025756	-0.00056507	0.00041038	0.00033433	3.688e-05	0.00056001	0.00061442	0.00036109	0.00051109	0.00058695	0.00032242	0.00022316	0.00025884	0.00046711	0.00033883	0.00058217	0.00108615	0.00024615	0.00030294	0.00048951	0.00022302	0.00046227	0.00051403	0.00037818	0.00058393	0.00021478	0.00043133	4.545e-05	0.00062148	0.00026489	0.00047282
6.6656	ND	0.00086972	0.00015902	0.00200113	0.00030838	0.00038442	0.00022848	0.0004258	0.00157927	0.00069511	0.00027793	0.00057689	0.00036305	0.00045323	0.00135877	0.00016168	0.00057009	0.00018003	0.00037811	-0.00072225	0.00126833	0.00097955	7.513e-05	0.00069015	0.00079368	0.00043513	0.0006392	0.0010921	0.0004182	0.00030709	0.00029588	0.00053972	0.00032548	0.00077729	0.0011233	0.00034543	0.00027518	0.00063939	0.00030292	0.00056837	0.00055716	0.00056876	0.0007737	0.00033057	0.00056653	0.00010867	0.00080342	0.00027043	0.00056378
6.8168	ND	0.0007494	0.00056888	0.00129032	0.00026374	0.00029126	0.00028438	0.00032381	0.00118911	0.00035393	0.00022686	0.00069549	0.00044935	0.00036158	0.0011482	0.00016698	0.00026723	0.00016454	0.00032577	-0.00025469	0.00040759	0.00039685	0.00014012	0.0004034	0.00048517	0.00056105	0.00040551	0.00053088	0.0006275	0.00030087	0.00022136	0.00037802	0.0003408	0.00071319	0.00076241	0.00029764	0.00018382	0.00040494	0.00020034	0.00038897	0.00050167	0.00066092	0.0006209	0.00026104	0.00071608	0.00036328	0.00062855	0.00015487	0.00047605
6.86785	4-hydroxyphenylacetic acid	0.00177153	0.00130815	0.00224912	0.00072863	0.00058789	0.00066107	0.00138394	0.00356328	0.00111558	0.00140698	0.00108195	0.00131034	0.00060706	0.00298665	0.00053441	0.00050951	0.0003593	0.00085369	0.0002159	0.00121257	0.00084011	0.00063892	0.0019792	0.00130414	0.00172765	0.00065647	0.00098768	0.00103591	0.00079398	0.00041647	0.00142494	0.00064991	0.00091125	0.00155129	0.00120777	0.00041207	0.00131047	0.00070678	0.00061807	0.00079315	0.00125132	0.00165501	0.00088863	0.00151744	0.0007408	0.00120922	0.00033542	0.00087414
6.9163	tyrosine	0.00449237	0.00716227	0.00425511	0.00117524	0.00368322	0.00505589	0.00206325	0.00313451	0.00420342	0.00660822	0.00164647	0.00146204	0.0014123	0.00295588	0.00217007	0.00072621	0.00057455	0.00184754	0.00076648	0.00256382	0.00214498	0.00145702	0.00546707	0.00815152	0.00165659	0.00276341	0.00635953	0.00190163	0.00554428	0.00577902	0.00172828	0.00193235	0.00175232	0.00632294	0.0030204	0.00203606	0.00629794	0.00731113	0.00287919	0.00297725	0.00186022	0.00598229	0.00166571	0.00570379	0.00202424	0.00212699	0.00469545	0.0010142
7.1469	histidine	0.0025639	0.00720276	0.00256263	0.00106787	0.00164762	0.00161069	0.00186573	0.00371371	0.00104429	0.00189807	0.00110255	0.00175728	0.00093899	0.00298299	0.00139701	0.00086068	0.00092224	0.00161517	0.00098102	0.00223501	0.0025497	0.00103183	0.00197622	0.00177257	0.00193245	0.00188535	0.0023665	0.00153049	0.00242748	0.00255567	0.00165623	0.00096299	0.00130056	0.00310062	0.00194325	0.00106595	0.00181065	0.00096127	0.00135277	0.00142072	0.00099204	0.00260193	0.00209313	0.00211513	0.00238891	0.00184594	0.00165417	0.00087668
7.2048	tyrosine	0.00651656	0.0112109	0.00533971	0.00173945	0.00476388	0.00631256	0.00301614	0.00514032	0.0048008	0.00938603	0.00197378	0.00244251	0.00192752	0.00425792	0.00302157	0.00098737	0.00089145	0.00250298	0.00085018	0.00306305	0.00350431	0.00196956	0.00771188	0.00987151	0.00260425	0.00350297	0.00785879	0.00269056	0.00718938	0.00668979	0.00268541	0.00244503	0.00244661	0.00909112	0.00426175	0.0025509	0.00828621	0.00869785	0.00414834	0.00411843	0.00224358	0.00788002	0.00224922	0.0069174	0.00302846	0.00235955	0.00559313	0.00154886
7.29205	tryptophan	0.00321133	0.00537268	0.00319164	0.0014053	0.00196669	0.00268004	0.00187208	0.00401542	0.00166199	0.00221676	0.00152028	0.00182428	0.00178288	0.00293225	0.0014762	0.00076842	0.0017749	0.00246655	0.00163205	0.00186486	0.00382599	0.0013848	0.0021246	0.00199513	0.00147019	0.00168706	0.00345264	0.00230779	0.00282203	0.00092489	0.00147042	0.00168409	0.00246213	0.00336578	0.00325508	0.00138115	0.00221028	0.0017504	0.00280734	0.00233125	0.00140829	0.00278873	0.00247122	0.00217747	0.00254719	0.00186837	0.00116855	0.00129317
7.33925	phenylalanine	0.00498805	0.0140694	0.00379842	0.00143686	0.00440013	0.00557746	0.0030936	0.00330956	0.00360783	0.00813392	0.00181089	0.0017044	0.001741	0.00265443	0.00234482	0.00081949	0.00149617	0.00282448	0.00176277	0.00233578	0.00449984	0.00285915	0.00341741	0.00696911	0.00183044	0.00313485	0.00730565	0.00394073	0.0066738	0.00525863	0.00192808	0.00237932	0.00205003	0.00670398	0.00280017	0.00485628	0.00555835	0.00631186	0.00386418	0.00386259	0.00187203	0.00604698	0.00537473	0.00573315	0.00186477	0.0045874	0.00421522	0.00136867
7.3825	phenylalanine	0.00340285	0.00729884	0.0038494	0.00395986	0.0037378	0.00542204	0.00259886	0.00356226	0.00915065	0.00613962	0.00618843	0.00141948	0.00186384	0.00262239	0.00184675	0.00080116	0.00189016	0.00751605	0.00105528	0.0020004	0.00304337	0.00219978	0.00271894	0.00711352	0.0017497	0.00401849	0.00432053	0.0033285	0.00613409	0.00303451	0.00185482	0.00532823	0.00870125	0.00513506	0.00575333	0.00319202	0.00375431	0.0058926	0.00413041	0.00759504	0.0085186	0.00393531	0.00350779	0.00378321	0.00231619	0.0061237	0.00268127	0.00672156
7.43445	phenylalanine	0.00416768	0.0110228	0.00407359	0.0194713	0.0121145	0.0124587	0.00285387	0.0027915	0.0381648	0.0141553	0.0375012	0.00109517	0.00227568	0.00247896	0.00397077	0.00082826	0.00145813	0.0370992	0.00149797	0.0020606	0.00566943	0.0026675	0.0032814	0.0225845	0.00200069	0.0158075	0.00666635	0.00353367	0.0183873	0.00527513	0.0024995	0.0267194	0.0442928	0.0126174	0.0252822	0.00464881	0.00469202	0.0204897	0.0157666	0.02921	0.0520543	0.00529121	0.00550845	0.00583065	0.00129695	0.0240819	0.00417566	0.0555382
7.48795	ND	0.00097143	-0.00170462	0.00169001	0.0177341	0.0126093	0.0102617	0.00058788	0.0010136	0.047092	0.011484	0.0496941	0.00035528	0.00180341	0.00096825	0.00218107	0.00034089	0.00037418	0.0412206	-0.00055397	0.00107237	0.00329188	0.00019635	0.00074259	0.0195705	0.00065307	0.0182512	0.00141071	0.00058397	0.0175526	0.00035081	0.0012433	0.0342052	0.0512608	0.00642728	0.0235924	0.00058455	0.00072362	0.0124697	0.0161753	0.0311692	0.0507811	0.00087273	0.00060211	0.00085422	0.00019665	0.0309975	0.00051249	0.0528062
7.55455	ND	0.00148735	0.00051938	0.00171656	0.00441409	0.00485035	0.00353337	0.00074957	0.00128948	0.00979852	0.00431665	0.0161923	0.00025995	0.00133888	0.00106085	0.000814	0.00017897	0.00018302	0.00828079	-0.00037909	0.0005268	0.00175724	0.00015965	0.00100593	0.00463866	0.00045089	0.00640866	0.00149092	0.00054223	0.005432	0.00030627	0.00081145	0.0119425	0.0141253	0.00252463	0.00498794	0.00041857	0.00128515	0.00166317	0.00510048	0.00560268	0.00990403	0.00257472	0.00050203	0.00100237	0.00027944	0.0149607	0.00056824	0.00918582
7.65035	ND	0.00061077	-0.00055504	0.00126736	0.00023429	0.00042119	0.00033396	0.00035924	0.0005826	0.00065946	0.0004741	0.00090981	0.00036823	0.00025539	0.0006277	0.0001763	0.00011272	0.00018548	0.00052433	-0.00054819	0.00029738	0.0003622	0.00013447	0.00062872	0.00036668	0.00042752	0.00066643	0.00074786	0.00030122	0.00026541	0.00016785	0.00044501	0.00046455	0.00056996	0.0007407	0.00023131	0.00029979	0.00035822	0.00027689	0.0004314	0.00021751	0.00090804	0.00074923	0.00025403	0.00035886	0.00012496	0.00136885	0.0002212	0.00070138
7.69285	ND	0.00073303	-0.00047197	0.00144553	0.00028566	0.00046943	0.00026093	0.00036533	0.00068877	0.00065657	0.00052299	0.00083955	0.00040852	0.00038246	0.00057232	0.00024906	0.00014037	0.00019895	0.00069102	-0.0003986	0.00066157	0.0005967	0.00024519	0.00051106	0.00045088	0.00044854	0.00073168	0.00088686	0.00038048	0.00042303	0.0002467	0.00049804	0.00042175	0.00059243	0.00072315	0.00025646	0.00030923	0.00045566	0.00028706	0.00045889	0.00024639	0.00098375	0.00051577	0.00039833	0.0004193	0.00018301	0.00089305	0.0003187	0.0005753
7.7437	tryptophan	0.00154355	0.00099868	0.00138413	0.00026865	0.00126724	0.00031127	0.00045258	0.00106023	0.00064217	0.00083451	0.00072324	0.00058225	0.00039897	0.00069955	0.00042083	0.0001586	0.00016514	0.000753	-0.00050429	0.00128321	0.00191536	0.00028146	0.00056405	0.00051624	0.00045672	0.00105196	0.00203566	0.00040656	0.00132784	0.0002393	0.00050835	0.00046959	0.00048208	0.00186209	0.00028445	0.00031543	0.00072635	0.00027224	0.00088868	0.00041278	0.00083369	0.00137489	0.00036596	0.00082265	0.00020366	0.00086808	0.00046698	0.00048722
7.79915	ND	0.00035357	-0.00034478	0.00094991	0.00015362	0.00021366	0.00015745	0.0002332	0.00039672	0.00028367	0.00022719	0.00051133	0.00011568	0.00018236	0.00042393	0.0001891	7.844e-05	0.00013037	0.00034087	-0.00038976	0.00027562	0.00014631	0.00012849	0.00066577	0.0003523	0.00057176	0.00040313	0.0004554	0.00025036	0.00020429	0.00015473	0.00030826	0.00022965	0.0003971	0.00030246	0.00017481	0.00022366	0.00027831	0.00023142	0.00035196	0.00021971	0.00059917	0.00040415	0.00026137	0.00026583	9.11e-05	0.00061334	0.00014611	0.00030189
7.847	ND	0.00039542	-0.00036755	0.00112396	0.00014463	0.00020241	0.00022734	0.00034865	0.00049359	0.00058237	0.00028347	0.00051034	6.676e-05	0.0002437	0.00045126	0.00029107	9.382e-05	0.00015017	0.00043739	-0.00058474	0.00030242	0.00010144	0.00010885	0.00117608	0.00050215	0.00040236	0.00044326	0.00050176	0.00026923	0.00026373	0.00016872	0.00039595	0.00026712	0.00052576	0.00045557	0.00031953	0.00022663	0.00035749	0.00035562	0.00048313	0.00023315	0.00068099	0.00035787	0.00039101	0.00034239	5.846e-05	0.00070765	0.00016598	0.00038382
7.9008	ND	0.00038427	-0.00038632	0.00099343	0.00012909	0.00020155	0.00018223	0.0002111	0.00058484	0.00036075	0.0002337	0.00042947	6.12e-05	0.00026608	0.00049489	0.00032108	9.644e-05	0.00011057	0.00033126	-0.0006519	0.00033884	9.437e-05	7.932e-05	0.00048825	0.00031505	0.00052499	0.00043164	0.00042761	0.00027341	0.00019653	0.00019748	0.00031334	0.00022963	0.00041966	0.00044514	0.00016456	0.00025227	0.00031674	0.00017915	0.00031732	0.00023882	0.00051287	0.0003492	0.00019438	0.00029935	0.00010705	0.00053584	0.00025657	0.0003306
7.94525	xanthine	0.00053408	-0.00016327	0.00163914	0.00010626	0.00026834	0.00041402	0.0002182	0.00096934	0.00026605	0.00033602	0.00039281	6.527e-05	0.00024192	0.0004706	0.00915336	8.194e-05	9.839e-05	0.00053005	-0.00054049	0.00022422	0.00011206	6.936e-05	0.00045158	0.00028551	0.00039053	0.00036465	0.00045381	0.00041378	0.00017064	0.0003892	0.0003101	0.0001949	0.00043945	0.00067715	0.00012011	0.00016896	0.00037352	0.00019068	0.0003931	0.00059846	0.00040066	0.00026954	0.00021126	0.00029094	0.0033792	0.00046546	0.00041274	0.00032871
8.0348	histidine	0.00119408	0.00014812	0.00140605	0.00023461	0.00120799	0.00064673	0.00074754	0.0013117	0.00059611	0.00131448	0.00057866	0.0002379	0.00037235	0.00109769	0.00104411	0.00038415	0.00017152	0.00063558	-0.00057103	0.00115536	0.00168019	0.00036091	0.00065925	0.00083942	0.00067285	0.00108006	0.0016956	0.00057255	0.00144305	0.00220307	0.00054147	0.00050605	0.00052325	0.00164404	0.000654	0.00059185	0.00080499	0.00044986	0.00057938	0.00063258	0.00076739	0.0007684	0.00064033	0.00102794	0.00020651	0.00086916	0.00132019	0.00045364
8.2116	hypoxanthine	0.00052516	-0.00027562	0.00099328	0.00014828	0.00024652	0.00026119	0.00032786	0.00057505	0.00031561	0.0003165	0.0005546	5.257e-05	0.00031166	0.00065079	0.00024615	8.913e-05	0.00010246	0.00044372	-0.00061711	0.00026212	0.00019595	9.644e-05	0.00052338	0.00033998	0.0002902	0.0003929	0.00051134	0.00026614	0.0003108	0.00015698	0.00048285	0.00034237	0.00055514	0.00047947	0.00018254	0.00021465	0.00036612	0.00015245	0.00026595	0.00034773	0.0004494	0.00040432	0.00031277	0.00041136	7.625e-05	0.00052162	0.00012284	0.00033984
8.27595	ND	0.00035663	-0.00044402	0.00097516	0.00019402	0.00042031	0.00024255	0.00032244	0.00044297	0.00038786	0.00029369	0.00049352	0.0001192	0.00028182	0.00042736	0.00015359	0.00010668	0.00010083	0.00048295	-0.0007054	0.00050753	0.00029982	0.00012813	0.00051324	0.00039941	0.0003453	0.00051847	0.00059928	0.00044752	0.00041601	0.0002269	0.00039818	0.0002752	0.00033586	0.00045813	0.00018352	0.00026328	0.00031532	0.00019511	0.0002751	0.00017007	0.00041661	0.00055045	0.00030326	0.00033591	0.0001074	0.00058168	0.00020673	0.00026163
8.4269	ND	0.0004019	-0.00057112	0.00085228	4.091e-05	0.00019979	0.00019377	0.00011086	0.00027438	0.00031296	0.00025597	0.00042706	0.00038458	0.00015199	0.0004458	0.00027053	6.816e-05	0.00034441	0.00047349	-0.0002031	0.00059186	0.00034908	0.00021789	0.00038894	0.00024215	0.0004925	0.00031751	0.00064701	0.00031773	0.00031182	0.00010477	0.00018919	0.00010337	0.00024916	0.00071068	0.00011313	0.00016516	0.00023592	0.00015219	0.00019838	0.00039035	0.00045275	0.00060314	0.00080519	0.00028855	0.00107839	0.00062179	7.657e-05	0.00023552
8.47015	ND	0.00016748	-0.00035285	0.00042844	4.031e-05	8.836e-05	7.826e-05	8.523e-05	0.00016282	0.00023121	9.278e-05	0.0002278	-1.342e-05	0.00011449	0.00023957	6.969e-05	4.682e-05	0.00012164	0.00014541	-0.00064066	9.698e-05	3.16e-06	4.005e-05	0.00064151	0.00019223	0.00022124	0.00019051	0.00021958	0.0001803	0.0001335	8.956e-05	0.00018486	6.755e-05	0.0001757	0.00023868	5.569e-05	0.00012925	0.00016614	8.269e-05	0.00015518	0.00012209	0.00023905	0.00015055	7.997e-05	0.00012961	2.12e-05	0.00026218	8.962e-05	0.000136
8.6124	ND	0.00021707	-0.0005307	0.00065193	5.657e-05	8.508e-05	7.518e-05	0.00012062	0.00024658	0.00017372	8.827e-05	0.00025852	-4.752e-05	0.00014672	0.00020206	5.764e-05	5.624e-05	0.00016936	0.00015716	-0.00097013	8.019e-05	-3.382e-05	1.92e-05	0.00046887	0.00027594	0.00032227	0.00023612	0.00030277	0.00018801	0.00012155	5.708e-05	0.0002449	0.00010945	0.0002242	0.00026481	7.116e-05	0.00020321	0.00023437	0.00014739	0.00015715	0.00012777	0.00026972	0.00017808	9.731e-05	0.00016293	-9.33e-06	0.00033204	2.441e-05	0.00015891
8.9441	ND	0.00010668	-0.00031044	0.00024404	2.826e-05	5.677e-05	2.379e-05	6.605e-05	9.934e-05	9.703e-05	3.564e-05	0.0001578	-5.73e-06	7.027e-05	0.00013885	3.61e-05	3.046e-05	2.729e-05	9.778e-05	-0.00070562	6.189e-05	1.559e-05	-1.786e-05	0.00033698	9.417e-05	0.00014714	0.00013514	0.00016542	0.00010158	3.574e-05	3.75e-06	0.00014469	6.082e-05	0.000108	0.00024239	4.106e-05	8.499e-05	9.825e-05	1.669e-05	8.556e-05	7.589e-05	0.0001141	6.878e-05	6.289e-05	8.821e-05	-2.35e-06	0.00019838	3.44e-06	8.393e-05
(a) ND: not defined. Either two metabolites share the same NMR signal or the metabolite could not be identified
[truncated: 127 more columns]

## Sheet: Proteomics.Human
ID	191	530	364	913	868	485	315	643	754	848	784	251	242	538	601	565	199	521	508	42	500	360	518	588	146	77	785	743	566	694	539	154	379	769	895	515	494	738	813	378	268	723	631	876	26	303	578	522	844
K00001	0	0	0	0	0	0	0	0	10	0	0	0	0	0	0	0	0	0	0	0	0	0	0	0	0	0	0	0	0	0	0	0	0	0	0	0	1	0	0	0	0	0	0	0	0	0	0	0	0
K00003	0	0	0	2	0	0	0	0	1	0	0	0	0	0	0	0	1	0	0	0	0	0	1	0	1	0	1	0	0	0	0	0	0	0	0	0	0	0	0	0	0	0	0	0	0	1	0	0	0
K00004	0	0	0	0	0	0	0	0	0	0	0	0	0	0	0	0	0	0	0	0	0	0	0	0	0	0	0	4	0	0	0	0	0	0	0	0	0	0	0	0	0	0	0	0	0	0	0	0	0
K00005	0	0	0	0	0	0	0	2	3	0	1	0	2	0	0	4	0	4	0	10	0	3	0	4	1	0	0	15	3	0	1	6	1	0	0	0	12	4	2	2	0	2	4	2	7	0	1	0	1
K00007	0	0	0	0	0	0	0	0	0	0	0	0	0	0	0	0	0	0	0	0	0	0	0	0	0	0	0	0	0	0	0	0	0	0	0	0	0	0	0	0	0	0	0	0	0	0	0	0	0
K00008	0	0	0	6	0	8	2	0	0	1	0	0	0	5	1	2	1	0	0	4	5	0	0	1	0	0	1	8	0	5	0	3	1	0	0	0	23	0	0	0	1	0	0	9	0	0	0	4	0
K00009	0	0	0	1	0	0	0	1	0	0	1	0	1	0	0	0	0	1	0	0	0	0	0	0	0	0	0	3	0	0	0	0	0	0	0	0	0	0	0	0	0	0	0	0	3	0	0	0	0
K00010	37	18	22	7	0	12	0	29	11	0	12	46	36	12	49	16	24	5	34	18	20	25	33	0	21	0	6	17	3	15	6	11	9	0	22	0	2	30	59	34	2	13	2	18	0	31	0	31	0
K00011	0	0	0	0	0	0	0	0	0	0	0	0	0	0	0	0	0	0	0	0	0	0	0	0	0	0	0	0	0	0	0	0	2	0	0	0	0	0	0	0	0	0	0	1	0	0	0	0	0
K00012	2	1	5	0	0	1	0	2	0	0	0	0	0	0	2	2	2	1	0	0	1	8	2	0	1	0	0	5	4	0	1	0	6	0	3	0	0	0	2	6	0	0	0	1	6	2	0	2	0
K00013	1	0	0	1	0	0	1	0	0	0	0	0	0	0	0	0	1	0	1	1	0	0	0	0	0	0	0	1	0	1	0	0	1	0	0	0	0	0	0	0	0	0	0	0	0	0	0	0	0
K00014	1	1	0	0	0	0	0	1	0	0	0	0	0	0	1	1	1	0	1	0	2	1	0	1	0	0	0	1	0	0	0	1	0	0	0	0	0	0	0	0	0	0	0	2	0	0	0	0	0
K00016	0	0	0	4	0	0	1	6	0	0	0	0	2	0	0	0	0	0	0	6	0	0	0	0	0	0	9	5	0	4	0	5	0	0	0	0	11	0	0	0	3	0	0	0	0	0	0	2	0
K00018	3	7	4	0	0	1	0	0	0	0	0	1	0	0	0	2	1	1	0	2	2	2	1	0	0	0	0	0	6	0	0	0	0	0	1	0	0	0	0	2	1	2	0	2	0	2	0	1	0
K00020	0	0	0	0	0	0	0	0	0	0	0	0	0	0	0	0	0	0	0	2	0	0	0	0	0	0	0	0	0	0	0	0	0	0	0	0	0	0	0	0	0	0	2	0	0	0	0	0	0
K00024	80	58	72	34	0	57	0	48	37	0	56	96	36	36	71	51	68	58	48	42	61	40	85	12	52	0	17	37	20	55	29	49	50	0	38	3	3	63	37	50	26	21	17	67	13	48	13	57	0
K00027	5	0	0	4	0	0	0	3	0	0	0	0	0	1	2	0	0	0	0	0	2	0	0	0	0	0	1	1	0	0	0	1	0	0	0	0	5	0	0	0	1	1	0	5	0	3	0	1	0
K00028	0	0	0	0	0	0	0	0	0	0	0	0	0	0	0	0	0	0	0	0	0	0	0	0	0	0	0	0	0	0	0	0	0	0	0	0	0	0	0	0	0	0	0	0	0	0	0	0	0
K00029	9	12	6	6	0	7	0	6	19	0	8	6	0	3	3	0	12	1	7	3	14	9	2	0	3	0	0	4	6	0	0	0	4	0	2	0	0	5	6	10	0	4	5	8	8	6	0	8	0
K00030	0	0	1	0	0	0	0	0	0	0	0	0	0	0	0	0	2	0	0	0	0	0	0	0	0	0	0	0	0	0	0	0	0	0	1	0	0	3	0	0	1	0	0	0	0	0	0	0	0
K00031	3	3	1	2	0	3	4	4	4	0	8	2	1	8	4	5	5	3	3	2	5	4	0	4	1	0	3	9	7	2	1	0	2	0	1	0	2	4	5	3	1	8	3	3	7	1	2	5	0
K00032	0	0	0	0	0	0	0	0	0	0	0	0	0	0	0	0	0	0	0	0	0	0	0	0	0	0	0	0	0	0	0	0	0	0	0	0	0	0	0	0	0	0	0	0	0	0	0	0	0
K00033	0	4	0	2	3	3	0	4	3	0	8	0	1	0	1	4	2	2	2	0	7	7	0	1	1	0	2	9	9	0	3	0	1	0	0	0	0	0	2	8	1	5	1	2	8	2	0	2	0
K00034	0	0	0	0	0	0	0	0	0	0	0	0	0	0	0	0	0	0	0	0	0	0	0	0	0	0	0	0	0	0	0	0	0	0	0	0	0	0	0	0	0	0	0	0	0	0	0	0	0
K00036	0	11	0	0	1	3	1	5	0	0	3	1	0	0	0	2	2	1	0	0	4	6	1	0	0	0	0	4	9	0	2	1	0	0	0	0	0	0	9	9	1	1	3	5	4	3	0	3	0
K00038	0	0	0	1	0	0	0	0	0	0	0	0	0	0	0	0	0	0	0	0	0	0	0	0	1	0	0	0	0	0	0	0	0	0	0	0	0	0	0	0	0	0	0	0	0	0	0	0	0
K00040	0	0	0	2	0	0	2	11	0	0	1	0	0	0	0	4	0	5	0	4	2	1	0	0	4	0	0	6	0	0	0	1	0	0	0	0	1	0	0	0	0	2	2	1	5	0	0	0	0
K00041	12	10	2	4	0	7	0	1	7	0	10	0	0	3	2	7	20	1	1	0	10	5	9	0	5	0	2	2	0	3	0	5	1	0	4	2	0	2	7	5	4	5	0	4	3	5	0	21	0
K00042	0	0	0	0	0	0	1	0	0	16	0	0	0	0	0	0	0	0	0	0	0	0	0	0	0	0	0	1	0	0	0	0	0	0	0	0	0	0	0	0	0	0	0	0	0	0	0	0	0
K00045	0	0	0	0	0	0	0	0	0	0	0	0	0	0	0	0	0	0	0	0	0	1	0	0	0	0	0	0	0	0	0	0	0	0	0	0	0	0	0	0	0	0	0	0	0	0	0	0	0
K00046	19	14	13	12	0	22	3	10	24	0	6	14	4	10	13	10	24	6	10	6	22	12	15	0	24	2	3	1	0	20	1	19	9	0	18	0	1	6	13	12	17	12	6	13	0	24	0	17	0
K00048	0	3	0	1	0	0	0	0	9	0	2	0	0	3	8	1	1	7	2	1	2	0	4	1	4	0	8	11	5	1	3	1	2	0	2	0	0	0	0	2	1	3	2	4	8	2	0	4	0
K00050	0	0	0	0	0	0	0	0	0	0	0	0	0	0	0	0	0	1	0	0	0	0	0	0	0	0	0	0	0	0	0	0	0	0	0	0	0	0	2	0	0	0	0	0	0	0	0	0	0
K00052	3	1	0	2	0	0	0	1	0	0	1	0	0	2	0	5	8	0	2	0	1	1	0	0	2	0	1	2	2	0	0	1	0	0	1	0	1	1	1	0	0	0	0	0	0	3	0	4	1
K00053	24	6	9	43	0	8	27	17	7	0	4	0	8	34	5	8	52	8	19	17	34	10	15	1	7	0	21	35	4	26	1	7	12	0	3	2	12	2	6	6	16	3	3	25	0	12	0	35	0
K00057	0	0	0	0	0	0	0	0	0	0	0	0	0	0	0	0	0	0	0	0	0	1	0	0	0	0	0	0	0	0	0	0	0	0	0	0	0	0	0	2	0	0	0	0	0	0	0	0	0
K00058	1	0	0	7	0	5	1	1	1	0	2	0	1	1	1	1	1	1	0	0	14	0	0	1	1	0	1	10	1	6	3	0	4	0	0	0	0	1	1	1	0	3	1	4	6	2	0	4	0
K00059	5	5	10	1	0	5	0	7	3	1	9	2	1	4	5	6	10	3	1	2	10	10	3	0	3	0	3	4	4	1	2	0	3	0	8	0	0	1	1	5	1	4	4	8	6	4	0	3	0
K00060	0	0	1	0	0	0	0	0	0	0	5	2	0	0	0	1	0	2	0	1	0	0	0	1	0	0	1	1	1	0	0	0	1	0	0	0	2	1	2	0	1	0	1	3	4	0	0	0	0
K00065	5	2	1	5	0	3	0	4	8	0	2	0	0	3	7	3	6	0	5	3	5	1	6	0	3	0	1	10	0	1	0	1	5	0	1	0	0	1	4	4	0	2	0	0	3	3	0	6	0
K00066	0	1	0	0	0	0	0	0	0	0	0	0	0	0	0	0	0	0	0	0	0	0	0	0	0	0	0	0	0	0	0	0	0	0	0	0	0	0	0	0	0	0	0	0	0	0	0	0	0
K00067	0	1	0	0	0	0	0	0	0	0	0	0	1	0	0	0	0	0	0	0	1	0	1	0	0	0	5	0	0	1	1	0	0	0	1	0	1	0	1	1	0	0	0	0	0	1	0	0	0
K00068	0	0	2	0	0	0	0	0	0	1	0	0	3	0	0	3	0	0	0	0	0	4	0	2	0	0	0	4	0	0	0	0	0	0	0	0	0	0	0	0	0	0	0	0	2	0	0	0	15
K00073	0	0	0	0	0	0	0	1	0	0	0	0	5	0	0	0	0	0	0	0	0	0	0	0	0	0	0	4	0	0	0	0	0	0	0	0	2	0	0	0	0	0	0	0	0	0	0	0	0
K00074	0	0	0	24	0	7	4	1	0	0	0	0	10	18	4	2	0	1	18	24	4	0	0	5	17	0	4	9	0	22	0	4	0	0	0	0	1	0	0	1	0	11	1	8	0	4	4	29	0
K00075	0	0	0	0	0	0	0	0	0	0	0	0	0	0	0	0	0	0	0	0	0	0	0	0	0	0	0	0	0	0	0	0	0	0	0	0	0	0	0	0	0	0	0	0	0	0	0	0	0
K00076	3	0	0	0	0	1	0	0	7	0	3	0	0	1	3	0	3	1	5	0	2	0	0	0	1	0	0	1	0	0	0	0	0	0	0	0	0	1	3	0	1	1	0	0	0	0	0	3	0
K00077	0	0	0	0	0	0	2	0	0	0	0	0	0	0	0	0	0	0	0	0	0	0	0	0	0	0	0	0	0	0	0	0	0	0	0	0	0	0	0	0	0	0	0	0	0	0	0	0	0
K00082	0	0	0	0	0	0	0	0	0	0	0	0	0	0	0	0	0	0	0	0	0	0	0	0	0	0	0	0	0	0	0	0	0	0	0	0	0	0	0	0	0	0	0	0	0	0	0	0	0
K00086	0	0	0	0	0	0	0	0	0	0	0	0	3	2	0	0	0	0	1	1	0	0	0	0	0	0	0	0	1	0	0	0	0	0	0	0	0	0	0	0	0	0	0	0	0	0	0	0	0
K00087	0	0	0	0	0	5	6	1	0	0	1	0	7	0	10	1	0	1	1	2	1	2	0	1	1	0	2	6	0	1	2	3	0	0	0	0	2	3	0	0	2	2	2	8	6	6	0	0	0
K00088	11	15	12	25	0	16	15	12	9	0	11	16	11	17	9	19	17	7	21	14	21	13	13	3	16	0	19	29	13	19	7	6	12	0	16	0	10	13	14	18	12	16	4	11	13	10	2	22	0
K00090	0	0	0	0	0	0	0	0	0	0	0	0	0	0	0	0	0	0	0	0	0	0	0	0	0	0	0	0	0	0	0	0	0	0	0	0	0	0	0	0	0	0	0	0	0	0	0	0	0
K00091	0	0	0	0	0	0	0	0	1	0	0	0	0	7	0	0	0	0	0	0	0	1	0	0	0	0	0	0	0	4	0	0	0	0	0	0	0	0	0	1	0	0	0	0	0	0	0	0	0
K00094	0	0	0	0	1	0	0	0	0	0	0	0	0	0	0	0	0	0	0	0	0	0	0	0	0	0	0	0	0	0	0	0	0	0	0	0	0	0	0	0	0	0	0	1	0	0	0	0	0
K00096	0	0	0	0	0	0	0	0	0	0	0	0	0	0	0	0	0	0	0	0	0	0	0	0	0	0	0	0	0	0	0	0	0	0	0	0	0	0	0	0	0	0	0	0	0	0	0	0	0
K00097	1	0	0	0	0	2	0	0	0	0	2	0	0	1	0	3	0	0	0	0	1	1	1	0	0	0	0	0	5	1	0	1	0	0	2	0	0	0	1	1	0	1	1	0	0	1	0	1	0
K00099	0	0	0	0	0	0	1	0	0	0	0	0	0	0	0	0	0	0	0	0	0	1	0	0	0	0	0	0	0	0	0	0	0	0	0	0	0	0	0	0	0	0	0	0	0	0	0	0	0
K00101	0	0	0	0	0	0	0	0	0	2	0	0	0	0	0	0	0	0	0	0	0	0	0	0	0	0	0	0	0	0	0	0	0	0	0	0	0	0	0	0	0	0	0	0	0	0	0	0	0
K00102	0	0	0	0	0	0	0	0	0	0	0	0	0	0	0	0	0	0	0	0	0	0	0	0	0	0	5	0	0	0	0	0	0	0	0	0	0	0	0	0	0	0	0	0	0	0	0	0	0
K00104	0	0	0	0	0	0	0	0	0	0	0	0	0	0	0	0	0	0	0	0	0	0	0	0	0	0	0	0	0	0	0	0	0	0	0	0	0	0	0	0	0	0	0	2	0	0	0	0	0
K00105	0	0	0	0	0	0	0	0	0	0	0	0	0	0	0	0	0	0	0	0	0	0	0	0	0	0	0	0	0	0	0	0	0	0	0	0	0	0	0	0	0	0	0	0	0	0	0	0	0
K00111	1	0	0	0	0	1	1	0	0	0	0	2	1	1	0	0	0	0	0	0	0	0	0	0	0	0	0	2	0	0	1	1	0	0	0	0	0	0	0	0	0	0	0	2	0	0	0	0	0
K00112	0	0	0	0	0	0	0	0	0	0	0	0	0	0	0	0	0	0	0	0	0	0	0	0	0	0	0	0	0	0	0	0	0	0	0	0	0	0	0	0	0	0	0	0	0	0	0	0	1
K00116	0	0	0	0	0	0	0	0	0	1	0	0	0	0	0	0	0	0	0	0	0	0	0	0	0	0	0	0	0	0	0	0	0	0	0	0	0	0	0	0	0	0	0	0	0	0	0	0	1
K00118	22	14	13	0	0	4	0	5	0	0	5	21	14	2	19	5	11	5	26	0	5	7	6	0	17	8	1	3	0	13	1	1	5	0	10	0	1	18	37	15	3	0	3	15	0	16	0	8	0
K00121	0	0	0	0	0	0	0	0	0	0	1	0	0	0	0	0	0	0	0	0	0	0	0	0	0	0	0	2	0	0	0	0	0	0	1	0	0	0	0	0	0	0	0	0	3	0	0	0	0
K00124	0	0	0	0	0	1	0	0	1	0	0	0	0	0	0	0	0	0	0	0	0	2	0	1	0	0	0	1	0	0	0	0	0	0	0	1	0	4	1	0	0	0	1	0	5	0	0	0	0
K00127	0	0	0	0	0	0	0	0	0	0	0	1	0	0	0	0	0	0	0	0	0	0	0	2	0	0	0	0	0	0	0	0	0	0	0	0	0	0	0	0	0	0	1	0	0	0	1	0	0
K00128	0	0	0	0	0	0	0	0	0	0	0	0	0	0	0	0	0	0	0	0	0	0	0	0	0	0	0	0	0	0	0	0	0	0	0	0	0	0	0	0	0	0	0	0	0	0	0	0	0
K00130	0	0	0	0	0	0	0	0	0	0	0	0	0	0	0	0	0	0	0	0	0	0	0	0	0	0	0	1	0	0	0	0	0	0	0	0	0	0	0	0	0	3	0	3	0	0	0	0	0
K00131	0	0	0	0	0	0	0	0	0	0	0	0	2	0	0	0	0	0	0	0	0	0	0	0	0	0	0	0	0	0	0	0	0	0	0	0	0	0	0	0	1	0	0	0	0	0	0	0	0
K00132	0	0	0	0	0	0	0	0	0	0	0	0	21	0	0	0	0	0	0	0	0	0	0	0	0	0	9	0	0	0	0	0	0	0	0	0	0	0	0	0	3	0	0	2	0	0	0	0	0
K00133	6	2	4	22	0	11	21	8	2	0	1	0	8	12	8	7	9	2	24	21	21	8	9	8	6	0	7	36	4	25	2	6	1	0	2	0	21	0	2	8	31	2	2	9	8	11	3	19	0
K00134	94	122	342	147	0	224	63	188	119	0	66	242	214	146	265	166	100	99	133	176	112	160	146	106	168	0	118	194	49	161	69	115	101	0	99	29	101	114	110	175	189	209	112	116	133	192	98	146	0
K00135	0	0	0	0	0	0	0	0	0	0	1	0	0	0	0	0	0	0	0	0	0	1	0	0	0	0	0	0	0	0	0	0	0	0	0	0	0	0	0	1	0	0	0	0	0	0	0	0	0
K00137	0	0	0	0	0	0	0	0	0	0	0	0	0	0	0	0	0	0	0	0	0	0	0	0	0	0	0	0	0	0	0	0	0	0	0	0	0	0	0	0	0	0	0	1	1	0	0	0	0
K00138	0	0	0	0	0	0	1	0	0	0	1	0	0	0	0	1	0	0	0	0	2	0	0	0	0	0	0	1	0	0	0	0	0	0	0	0	0	0	0	0	0	0	0	2	0	7	0	0	0
K00140	0	0	0	0	0	0	0	0	0	0	0	0	0	0	0	0	0	0	0	0	0	0	0	0	0	0	0	2	0	0	0	0	3	0	0	0	0	6	2	0	0	0	0	0	0	0	0	0	0
K00145	1	0	0	1	0	0	0	0	1	0	0	0	1	1	0	0	4	0	0	0	0	1	0	0	0	0	0	6	0	2	0	0	1	0	0	0	0	1	0	2	0	0	0	0	2	0	0	1	1
K00146	0	0	0	0	0	0	0	0	0	0	0	0	0	0	0	0	0	0	0	0	0	0	0	0	0	0	0	0	0	0	0	0	0	0	0	0	0	0	0	0	0	0	0	0	0	0	0	0	0
K00147	0	0	3	2	0	3	2	3	2	0	0	1	1	0	0	0	0	0	2	2	0	2	0	0	0	0	0	0	0	0	0	1	1	0	1	0	0	1	0	3	0	1	0	0	3	3	0	0	0
K00150	0	0	0	15	0	0	0	0	0	0	0	50	0	0	0	0	0	0	0	0	5	0	0	0	0	0	0	0	0	1	0	0	0	0	0	0	0	0	0	0	0	0	0	0	0	0	0	0	0
K00154	0	0	0	0	0	0	0	0	0	0	0	0	0	0	0	0	0	0	0	0	1	0	0	0	0	0	0	0	0	0	0	0	0	0	0	0	0	0	0	0	0	0	0	0	0	0	0	0	0
K00156	0	0	2	0	0	0	0	0	0	0	3	0	2	0	0	0	0	1	0	0	0	6	0	0	0	0	0	3	0	0	0	0	7	0	0	1	0	0	2	13	0	3	0	0	0	0	0	0	0
K00158	0	0	0	0	0	0	0	0	0	0	0	0	0	2	0	0	0	0	0	0	0	0	0	0	0	0	0	0	0	0	0	0	0	0	0	0	0	0	0	0	0	0	0	0	0	0	0	0	0
K00161	0	0	0	0	0	5	0	0	0	0	0	0	0	0	3	0	3	0	0	0	7	0	0	0	0	0	0	1	0	0	0	0	0	0	0	0	0	0	0	0	0	0	0	2	0	0	0	7	0
K00162	0	0	0	0	0	1	0	1	0	0	0	0	0	0	4	0	3	0	0	0	4	0	0	0	0	0	0	1	0	0	0	0	0	0	0	0	0	0	0	0	0	0	0	0	0	0	0	4	0
K00163	0	0	3	0	0	1	0	0	10	0	18	0	1	0	0	1	0	10	0	0	3	2	0	4	0	0	0	11	6	0	0	0	4	0	0	0	0	2	0	4	0	1	7	5	19	0	9	0	1
K00164	0	0	0	0	0	0	0	0	0	0	11	0	1	0	0	0	0	4	0	0	0	0	0	3	0	0	0	3	0	0	0	0	0	0	0	1	0	1	3	0	0	0	4	0	8	0	0	0	0
K00166	0	0	0	0	0	0	0	0	0	0	0	0	0	0	0	0	0	0	0	0	0	0	0	0	0	0	0	0	0	0	0	0	0	0	0	0	0	0	0	0	0	0	0	0	0	0	0	0	0
K00167	0	0	0	0	0	0	0	0	0	0	0	0	0	0	0	0	0	0	0	0	0	0	0	0	0	0	0	0	0	0	0	0	0	0	0	0	0	0	0	0	0	0	0	0	0	0	0	0	0
K00169	21	3	0	13	0	17	0	0	0	0	0	8	2	19	17	0	5	12	16	0	8	25	20	0	9	3	0	17	0	36	5	1	0	0	24	0	0	1	0	0	0	16	5	12	0	1	0	9	0
K00170	0	0	0	7	0	3	0	0	0	0	0	0	1	0	0	0	8	0	3	0	15	0	0	0	1	0	1	2	0	8	6	0	0	0	0	0	7	0	0	0	1	8	0	2	0	1	0	9	0
K00171	0	0	0	0	0	22	0	0	0	0	0	0	0	0	3	7	0	0	1	0	9	0	4	0	1	0	0	7	0	8	3	0	0	0	6	0	7	0	0	0	0	1	0	7	0	0	0	9	0
K00172	3	0	0	26	0	1	0	1	0	0	0	24	0	46	0	0	31	0	11	0	25	0	7	0	17	0	3	6	0	10	0	9	0	0	0	0	31	0	0	16	21	0	0	1	0	3	0	18	0
K00174	9	13	12	4	0	5	0	8	0	0	4	7	2	1	7	13	8	2	1	3	6	13	7	0	6	0	1	1	7	3	7	5	8	0	6	0	0	3	1	11	0	4	0	7	0	10	0	7	0
K00175	5	12	13	4	0	7	0	6	2	0	7	7	3	3	11	11	8	5	3	5	10	10	8	0	10	11	0	4	10	16	6	5	7	0	9	0	0	12	5	16	2	1	3	12	0	8	0	14	0
K00176	1	0	0	2	0	0	0	4	0	1	0	1	1	0	1	0	2	0	0	2	0	1	0	0	0	6	0	1	0	1	0	0	0	0	1	0	4	0	1	1	3	1	0	0	1	1	0	1	0
K00177	4	8	4	1	0	4	0	5	1	0	1	0	0	0	3	0	11	1	2	1	5	6	2	0	4	0	0	0	6	0	0	1	4	0	1	0	0	1	2	6	0	4	0	3	0	1	0	4	0
K00180	0	0	0	0	0	0	0	0	0	0	0	0	0	0	0	0	0	0	0	0	0	1	0	0	0	0	0	0	0	0	0	0	0	0	0	0	0	0	0	0	0	0	0	0	0	0	0	1	0
K00183	0	0	0	0	0	0	0	0	0	0	0	0	0	0	0	0	0	0	0	0	0	0	0	0	0	0	0	0	0	0	0	0	0	0	0	0	0	0	0	0	0	0	0	0	0	0	0	0	0
K00186	7	5	4	4	0	3	0	4	4	0	6	4	0	1	6	8	5	1	0	0	12	4	2	0	6	0	0	3	3	15	7	4	3	0	4	0	0	3	4	5	1	2	0	8	0	6	0	11	0
K00194	0	0	0	1	0	2	0	0	0	0	0	0	0	0	0	0	0	0	0	1	1	0	0	0	0	0	1	0	0	0	0	0	0	0	0	0	5	0	0	0	2	0	0	0	0	0	0	0	0
K00196	0	0	0	0	0	0	0	0	0	0	0	0	0	0	0	0	0	0	0	0	0	0	0	0	0	0	0	0	0	0	0	0	0	0	0	0	0	0	0	0	0	0	0	0	0	0	0	0	0
K00197	0	0	0	4	0	6	0	0	0	0	0	0	0	0	0	0	0	0	3	1	2	0	0	0	0	0	0	0	0	0	0	0	0	0	0	0	6	0	0	0	4	0	0	0	0	1	0	0	0
K00198	0	0	0	24	0	1	0	9	0	0	0	0	2	0	0	0	0	0	0	10	13	0	0	0	0	0	13	11	0	0	0	0	0	0	0	0	40	0	0	0	14	0	0	5	0	4	0	5	0
K00200	0	0	0	0	0	0	0	0	0	0	0	0	0	0	0	0	0	0	0	0	0	0	0	0	0	0	0	0	0	0	0	0	0	0	0	0	0	0	0	0	0	0	0	0	0	0	0	0	0
K00201	0	0	0	0	0	0	0	0	0	0	0	0	0	0	0	0	0	0	0	0	0	0	0	0	0	0	0	0	0	0	0	0	0	0	0	0	0	0	0	0	0	0	0	0	0	0	0	0	0
K00203	0	0	0	0	0	0	0	0	0	0	1	0	0	0	0	0	0	0	0	0	0	0	0	1	0	0	0	0	0	0	0	0	0	0	0	0	0	0	4	1	0	0	0	0	9	0	0	0	0
K00208	7	10	10	6	0	4	0	4	7	0	17	6	0	11	2	3	10	7	16	5	6	9	5	1	4	0	1	10	6	3	4	5	15	0	6	0	0	2	5	14	3	4	5	13	15	6	0	12	0
K00210	0	0	0	0	0	0	0	0	0	0	1	0	0	0	0	1	0	0	1	2	0	2	0	0	3	0	0	0	0	0	0	0	0	0	0	0	0	0	0	1	0	0	0	0	0	0	0	0	0
K00215	0	0	0	2	0	2	0	1	0	0	1	0	1	0	0	0	0	0	0	1	2	0	0	5	0	0	1	6	0	0	1	2	2	0	0	0	0	0	0	0	0	0	0	1	3	0	0	0	0
K00217	0	0	2	0	0	0	0	0	0	0	0	0	0	0	0	0	0	0	0	8	0	0	0	0	0	0	3	0	0	0	0	0	0	0	0	0	0	0	0	0	0	2	0	1	0	0	0	0	0
K00218	0	0	1	0	0	0	0	1	0	0	0	0	0	0	0	0	0	0	0	0	0	1	0	0	1	0	0	0	0	0	0	1	0	0	1	0	0	0	0	0	0	0	0	0	0	0	0	1	0
K00219	0	0	0	0	0	0	0	0	33	0	0	0	0	0	17	2	0	0	0	11	2	0	12	3	18	0	1	6	0	11	0	0	0	0	0	0	5	0	0	0	2	1	0	0	0	0	0	9	0
K00226	5	5	4	3	0	3	0	5	0	0	9	4	53	6	3	7	6	1	0	3	7	3	3	0	4	0	0	3	5	3	4	1	2	0	3	0	0	2	1	4	1	2	2	44	0	4	0	6	0
K00230	0	0	0	0	0	0	0	0	0	0	0	0	0	0	0	0	0	0	0	0	0	0	0	0	0	0	0	0	0	0	0	0	0	0	0	0	0	0	0	0	0	0	0	0	1	0	0	0	0
K00231	0	0	0	0	0	0	0	0	0	0	0	0	0	0	0	0	0	0	0	0	0	0	0	0	0	0	0	0	0	0	0	0	0	0	0	0	0	0	0	0	0	0	0	0	0	0	0	0	0
K00239	54	51	63	24	0	51	0	33	42	0	53	73	28	50	29	48	45	41	51	32	47	54	31	28	47	2	8	45	33	22	30	22	49	0	41	7	16	42	62	70	16	31	32	32	36	37	25	30	0
K00240	12	19	18	9	0	19	0	15	10	0	23	17	8	13	14	15	14	12	14	7	15	18	20	1	13	1	7	11	9	8	10	9	20	0	19	0	0	13	18	18	6	13	10	20	7	16	3	10	0
K00241	5	6	4	2	0	3	0	2	2	0	2	7	1	4	3	10	5	5	5	1	4	2	3	0	7	0	1	2	0	1	3	2	6	0	5	0	0	4	3	6	2	2	0	3	0	1	0	6	0
K00242	0	0	0	0	0	0	0	0	1	0	3	0	0	0	0	0	0	1	0	0	0	0	1	1	0	0	0	1	0	0	0	0	0	0	0	0	0	2	0	1	0	0	1	0	1	0	1	0	0
K00243	0	0	1	0	0	0	0	0	0	0	0	0	0	0	0	0	0	0	0	0	0	0	0	0	0	0	0	0	1	0	3	0	0	0	0	0	0	0	0	0	0	0	0	0	0	0	0	0	0
K00244	7	0	7	0	0	0	1	0	0	0	1	18	2	7	0	2	7	3	0	0	0	0	0	27	13	8	0	0	0	0	4	0	6	0	0	0	0	0	12	0	0	6	0	6	0	0	16	0	0
K00245	1	0	6	0	0	1	0	4	5	0	2	4	4	2	0	2	4	3	0	1	0	5	0	5	3	0	0	12	1	0	1	0	0	0	0	1	2	4	1	4	0	1	2	2	5	0	7	0	0
K00246	0	0	1	0	0	0	0	0	0	0	0	0	0	0	0	0	2	0	1	0	0	0	0	1	0	0	0	0	0	0	0	0	0	0	0	0	0	0	0	0	0	0	0	0	0	0	2	0	0
K00247	0	0	0	0	0	0	0	0	2	0	0	0	0	0	0	0	0	0	0	0	0	0	0	0	0	0	0	0	0	0	0	0	0	0	0	0	0	1	0	0	0	0	0	0	0	0	0	0	0
K00248	7	0	0	74	0	8	19	2	0	0	0	0	15	38	29	1	34	6	24	22	26	0	9	11	13	0	13	21	0	63	7	8	0	0	0	0	5	6	0	1	6	10	1	12	0	0	4	53	0
K00254	0	0	0	0	0	0	0	0	0	0	2	0	0	0	0	0	0	0	0	0	0	0	0	0	0	0	0	0	0	0	0	0	1	0	0	0	0	0	0	1	0	0	0	0	3	0	0	0	0
K00257	10	18	11	10	0	5	0	9	11	0	7	5	2	8	8	14	9	8	11	7	8	14	6	0	13	0	1	8	12	4	2	7	8	0	9	0	0	7	4	10	1	9	4	15	0	9	0	15	0
K00259	7	4	24	4	0	6	0	23	0	0	10	10	6	0	18	11	6	2	0	23	9	16	17	0	18	0	2	19	4	10	7	4	8	0	5	0	3	11	4	12	2	5	0	14	0	7	0	18	0
K00260	3	0	0	0	0	8	1	3	0	0	0	0	10	1	46	0	0	1	0	0	2	0	13	0	3	0	0	5	0	0	10	0	0	0	0	0	1	24	0	0	8	0	0	0	0	6	0	1	0
K00261	0	0	0	0	0	0	0	0	0	0	0	0	0	0	0	0	0	0	0	0	0	0	35	0	0	0	13	0	0	0	0	0	0	0	0	0	0	0	0	0	0	0	0	0	0	0	0	0	0
K00262	181	132	162	197	0	150	86	136	70	0	53	174	174	163	235	128	177	51	228	153	206	133	164	5	117	0	92	203	44	258	82	122	55	0	117	11	57	83	85	151	161	138	44	196	6	152	4	239	0
K00263	0	0	0	0	0	0	0	0	0	0	0	0	0	0	0	24	0	0	0	0	4	0	0	0	0	0	0	0	0	0	0	0	0	0	0	0	0	0	0	0	0	0	0	0	0	0	0	0	0
K00265	0	25	2	8	0	0	1	2	0	0	1	0	1	2	0	0	1	0	0	0	0	4	2	0	2	0	2	0	0	0	0	0	0	0	0	0	0	0	1	0	0	0	0	0	0	0	0	3	0
K00265_1	0	28	2	2	0	0	0	2	0	0	1	0	0	1	0	0	0	0	1	0	0	0	0	0	4	0	1	0	1	0	0	0	0	0	4	0	0	0	0	3	0	0	0	0	8	0	0	4	0
K00266	5	7	8	23	0	2	10	13	7	0	3	2	3	7	7	8	11	6	5	14	6	9	8	3	11	0	8	13	5	4	2	3	8	0	5	0	15	2	1	4	6	7	0	6	1	17	0	12	0
K00274	0	0	0	0	0	0	0	0	0	0	0	0	0	0	0	0	0	0	0	0	0	0	0	0	0	0	0	0	0	0	0	0	0	0	0	0	0	0	0	0	0	0	0	0	0	0	0	0	0
K00275	0	0	0	0	0	0	0	0	0	0	0	0	0	0	0	0	0	0	0	0	0	0	0	0	0	0	0	0	0	0	0	0	0	0	0	0	0	0	0	0	0	0	0	0	2	0	0	0	0
K00278	1	0	0	1	0	0	0	1	0	0	0	0	0	0	0	0	1	0	0	0	0	0	0	0	0	0	1	0	1	2	0	0	2	0	0	0	0	1	0	0	0	0	0	0	3	0	0	0	0
K00281	14	15	16	1	0	11	0	16	4	0	9	39	18	6	16	21	7	8	24	12	9	17	25	1	17	0	0	18	9	21	9	11	4	0	13	0	0	15	12	15	1	6	1	8	18	19	0	16	0
K00282	0	0	0	0	0	0	0	0	0	0	0	0	0	0	0	0	2	0	0	0	0	0	0	0	0	0	0	0	0	0	0	0	0	0	0	0	0	0	0	0	0	0	0	0	0	0	0	0	0
K00283	0	0	0	0	0	1	0	0	0	0	0	0	1	0	0	0	2	0	0	0	0	0	0	0	0	0	0	0	0	0	0	0	0	0	0	0	0	0	0	0	0	0	0	0	0	2	0	0	0
K00284	1	4	0	3	0	0	0	2	0	0	1	0	1	1	0	0	1	0	0	0	0	0	1	0	0	0	0	0	0	0	0	0	0	0	2	0	0	0	1	5	0	0	1	0	0	0	0	6	0
K00285	0	0	0	0	0	0	0	0	0	0	4	0	0	0	0	0	0	0	0	0	0	0	0	0	0	0	0	0	0	0	0	0	0	0	0	0	0	0	0	0	0	0	0	0	1	0	0	0	0
K00286	1	4	5	1	0	1	0	2	2	0	2	0	0	2	0	0	1	0	1	1	0	4	2	0	0	0	0	0	2	0	1	0	0	0	1	0	0	1	1	6	0	1	1	2	0	2	0	1	0
K00287	0	0	0	0	0	0	0	0	0	0	0	0	0	0	0	0	0	0	0	0	0	0	4	0	0	0	0	0	4	0	0	0	0	0	0	0	0	0	0	0	0	0	0	0	0	0	0	0	0
K00290	13	4	11	7	0	2	1	14	3	0	6	1	1	2	9	12	13	3	1	10	7	19	13	0	7	0	4	3	9	7	5	11	11	0	8	0	1	4	3	12	2	4	0	6	0	13	0	6	0
K00294	0	3	1	0	0	0	0	0	0	0	10	11	0	0	5	11	4	1	12	0	0	0	0	0	3	0	0	2	0	4	3	0	0	0	1	0	0	2	3	0	0	0	0	2	0	0	0	0	0
K00297	0	0	1	5	0	6	0	3	0	0	0	0	0	1	0	0	0	0	0	4	0	0	0	0	0	0	1	3	0	0	0	0	1	0	0	0	5	0	0	0	9	0	0	0	0	1	0	0	0
K00299	0	0	0	0	0	0	0	0	0	0	1	0	0	0	0	0	2	0	0	0	0	2	0	0	0	0	0	3	0	0	0	2	0	0	0	0	0	0	0	0	0	0	3	1	5	0	1	0	0
K00300	0	0	0	0	0	0	0	0	0	0	0	0	0	0	0	0	0	0	0	0	0	0	0	0	0	0	0	0	0	0	0	0	0	0	0	0	0	0	0	0	0	0	0	0	0	0	0	0	0
K00301	0	0	0	0	0	0	0	0	0	0	0	0	0	0	0	0	0	0	0	0	0	0	0	0	0	0	0	0	0	0	0	0	0	0	0	0	0	0	0	0	0	0	0	0	0	0	0	0	0
K00303	0	0	0	0	0	0	0	0	0	0	0	0	0	1	0	0	0	0	0	0	0	0	0	0	0	0	0	0	0	0	0	0	0	0	0	0	0	0	0	0	0	0	0	0	0	0	0	0	0
K00313	0	0	0	0	0	0	0	0	0	0	1	0	0	0	0	0	0	0	0	0	0	0	0	0	0	0	0	0	0	0	0	0	0	0	0	0	0	0	0	0	0	0	0	0	2	0	0	0	0
K00320	0	0	0	0	0	0	0	0	0	0	0	0	0	0	0	0	0	0	0	0	0	0	0	0	0	0	0	0	0	0	0	0	0	0	0	0	0	0	0	0	0	0	0	0	0	0	0	0	0
K00322	0	0	0	0	0	0	0	0	0	0	2	0	0	0	0	0	0	0	0	0	0	0	0	0	0	0	0	0	0	0	0	0	1	0	0	0	0	0	0	0	0	0	0	0	1	0	0	0	4
K00324	0	0	0	0	0	0	0	0	0	0	2	0	0	0	0	0	0	1	0	0	0	0	0	0	0	0	2	1	4	0	0	0	2	0	0	0	0	0	2	0	0	0	0	0	6	0	0	0	0
K00325	0	0	0	0	0	1	0	0	0	0	1	0	0	0	0	0	0	0	0	0	0	0	0	0	0	0	0	0	0	0	0	0	1	0	0	0	0	0	0	1	0	0	0	0	2	0	0	0	0
K00329	0	0	0	0	0	0	0	0	0	0	0	0	0	0	0	0	0	0	0	0	0	0	0	0	0	0	0	0	0	0	0	0	0	0	0	0	0	0	0	0	0	0	0	0	0	0	0	0	0
K00330	0	0	0	0	0	0	0	0	0	0	1	0	0	0	0	0	0	0	0	0	0	0	0	0	0	0	0	0	0	0	0	0	0	0	0	0	0	0	0	0	0	0	0	0	0	0	0	0	0
K00332	0	0	0	0	0	0	0	0	0	0	0	0	0	0	0	0	0	0	0	0	0	0	0	0	0	0	0	0	0	0	0	0	1	0	0	0	0	0	0	0	0	0	0	0	0	0	0	0	0
K00333	0	3	0	0	0	0	0	0	0	0	0	0	0	0	0	1	0	0	0	0	0	0	0	0	0	0	0	0	0	0	0	0	2	0	0	0	0	0	0	0	0	0	1	2	0	0	1	0	0
K00334	0	0	0	0	0	0	0	0	0	0	0	0	0	0	0	0	0	0	0	0	0	0	0	0	0	0	1	0	0	0	0	0	1	0	0	0	0	0	0	0	0	0	0	0	0	0	0	0	0
K00335	0	0	0	0	0	5	0	0	1	0	4	0	0	0	0	0	0	0	0	0	0	0	0	0	0	0	0	1	0	0	0	0	4	0	0	0	0	0	1	0	0	0	1	1	6	0	0	0	0
K00336	0	0	0	0	0	0	0	0	1	0	9	0	0	0	0	0	0	1	0	1	0	0	0	0	0	0	0	2	0	0	0	0	0	0	0	0	0	1	3	1	0	0	2	0	10	0	2	0	0
K00337	0	1	1	0	0	1	0	0	0	0	0	0	0	0	0	0	0	0	0	1	1	0	0	0	0	0	1	1	0	0	0	1	5	0	0	0	0	0	2	0	0	0	0	1	1	1	1	0	0
K00338	0	2	0	0	0	0	0	0	4	0	0	0	0	0	0	1	0	0	0	0	0	0	0	0	0	0	0	0	0	0	0	0	0	0	1	0	0	0	2	4	1	0	1	3	0	1	0	0	0
K00339	0	0	0	0	0	0	0	0	1	0	0	0	0	0	0	0	0	0	0	0	0	0	0	0	0	0	0	0	0	0	0	0	0	0	0	0	0	0	0	0	0	0	0	0	0	0	0	0	0
K00341	0	4	1	0	0	0	0	0	3	0	2	1	0	1	0	1	1	0	0	0	0	1	1	0	0	0	0	0	0	0	0	0	1	0	1	0	0	0	1	1	0	0	0	0	1	0	2	0	0
K00342	0	1	0	0	0	0	0	0	1	0	0	0	0	0	0	0	0	1	0	0	0	0	0	0	0	0	0	1	1	0	0	0	1	0	0	0	0	1	0	0	0	0	0	0	0	1	1	0	0
K00343	0	0	0	0	0	0	0	0	0	0	1	0	0	0	0	0	0	0	0	0	0	0	0	0	0	1	0	1	0	0	0	0	0	0	0	0	0	0	0	0	0	0	0	0	1	0	0	0	0
K00344	0	0	0	0	0	0	2	0	0	0	3	0	0	0	0	0	0	0	0	1	0	0	0	1	0	0	0	1	0	0	0	0	5	0	0	0	0	1	1	0	0	0	0	1	1	0	1	0	0
K00346	14	23	17	8	0	14	0	9	1	0	13	21	1	17	8	15	9	6	20	10	18	13	9	0	9	0	0	7	13	6	6	12	8	0	6	0	0	8	6	14	5	5	3	9	0	9	0	13	0
K00347	5	2	5	3	0	1	0	5	0	0	2	4	0	8	3	0	6	2	4	4	0	4	1	0	7	0	0	3	2	0	1	5	1	0	2	0	0	3	1	7	1	0	0	1	0	4	0	5	0
K00348	3	5	8	3	0	3	0	3	2	0	0	9	1	4	4	6	2	2	2	4	2	4	4	0	7	1	1	1	1	1	1	3	6	0	2	0	0	1	2	5	0	1	1	0	0	1	0	3	0
K00349	0	0	0	0	0	0	0	0	0	0	0	0	0	0	0	0	0	0	0	0	0	0	0	0	0	0	0	0	1	0	0	0	0	0	0	0	0	0	0	0	0	0	0	0	0	0	0	0	0
K00350	2	0	1	0	0	0	0	1	0	0	0	1	0	0	0	0	1	0	1	0	0	1	0	0	0	0	0	0	0	0	0	0	0	0	0	0	0	0	0	1	0	0	0	0	0	0	0	2	0
K00351	9	15	8	6	0	4	0	6	3	0	11	12	3	21	5	10	15	5	20	8	3	6	5	0	12	0	1	4	6	2	2	5	5	0	6	0	0	6	7	11	0	4	2	5	0	8	0	14	0
K00353	0	0	0	0	0	0	0	0	0	0	0	0	0	0	0	0	0	0	0	0	0	0	0	0	0	0	0	0	0	0	0	0	0	0	0	0	0	0	0	0	0	0	0	0	0	0	0	0	0
K00354	0	1	1	1	0	0	0	1	0	0	1	1	0	1	1	2	0	0	0	0	0	1	0	0	0	0	1	0	0	1	0	0	1	0	0	0	0	0	0	2	0	0	0	0	0	0	0	3	0
K00355	0	0	0	0	0	0	0	0	0	0	0	0	0	0	0	0	0	0	0	0	0	0	0	0	0	0	0	0	0	0	0	0	0	0	0	0	0	0	0	0	0	0	0	0	0	0	0	0	0
K00358	0	0	0	0	0	0	0	0	0	0	0	0	0	0	0	0	0	0	0	0	0	0	0	0	0	0	0	0	0	0	0	0	0	0	0	0	0	0	0	0	0	0	0	0	0	0	0	0	0
K00360	0	0	0	0	0	1	2	0	0	0	0	0	0	0	0	0	0	0	0	6	1	0	0	0	0	0	0	3	0	0	0	0	0	0	0	0	2	0	0	0	0	0	0	0	7	0	0	0	0
K00363	0	0	0	0	0	0	0	0	0	0	0	0	0	0	0	0	0	0	0	0	0	0	0	0	0	0	0	0	0	0	0	0	0	0	0	0	0	0	0	0	0	0	0	0	0	0	0	0	1
K00364	0	0	0	0	0	0	0	0	0	0	0	0	6	4	1	0	0	1	0	0	3	0	3	0	0	0	1	1	0	5	0	0	0	0	0	0	4	0	0	0	0	6	1	0	4	0	0	1	0
K00366	0	0	0	0	0	0	0	0	0	0	0	0	0	0	0	0	0	0	0	0	0	0	0	0	0	0	0	0	0	0	0	0	0	0	0	0	0	0	0	0	0	0	0	0	0	0	0	0	0
K00367	0	0	0	0	0	0	0	0	2	0	0	0	0	0	0	0	0	0	0	0	0	0	0	0	0	0	0	2	0	0	0	0	0	0	0	0	0	0	0	0	0	0	0	0	0	0	0	0	0
K00370	0	0	1	0	0	1	0	0	0	0	4	0	0	0	0	6	0	7	0	0	0	19	0	4	0	0	0	2	9	0	0	0	3	0	0	1	0	1	15	16	0	0	15	0	54	0	2	0	0
K00371	0	0	0	0	0	0	0	0	0	0	1	0	0	0	0	1	1	1	0	0	0	7	0	1	0	0	0	1	2	0	0	0	0	0	0	0	0	0	3	7	0	0	7	0	15	0	0	0	0
K00372	0	0	0	0	0	0	0	0	0	0	1	0	0	0	0	0	0	0	0	0	0	0	0	1	0	0	0	0	0	0	0	0	0	0	0	0	3	0	0	1	0	0	1	0	9	0	0	0	0
K00374	0	0	0	0	0	0	0	0	0	0	0	0	0	0	0	1	0	1	0	0	0	0	0	0	0	0	0	0	0	0	0	0	0	0	0	0	0	0	0	1	0	0	1	0	1	0	0	0	0
K00376	0	0	0	0	0	0	0	0	0	0	0	0	0	0	0	0	0	0	0	0	0	4	0	0	0	0	0	0	0	0	0	0	0	0	0	0	0	0	0	3	0	0	0	0	0	0	0	0	0
K00382	6	7	13	5	0	10	0	10	7	0	16	20	3	2	2	9	7	3	11	6	7	15	11	3	8	0	4	13	8	6	2	12	8	0	6	0	0	12	17	17	5	6	6	7	9	13	0	16	0
K00383	0	0	0	0	0	0	0	0	0	0	0	0	0	0	0	0	0	0	0	0	0	0	0	0	0	0	0	0	0	0	0	0	1	0	0	0	0	0	0	0	0	0	0	0	2	0	1	0	0
K00384	11	6	15	12	0	34	2	14	12	0	16	6	8	3	7	23	10	21	7	22	33	14	8	16	21	3	1	29	13	16	11	10	15	0	13	14	15	15	16	12	2	16	11	17	14	4	7	12	0
K00385	0	0	0	2	0	0	0	0	0	0	0	0	0	0	0	0	0	0	0	0	0	0	0	0	0	0	0	0	0	0	0	0	0	0	0	0	0	0	0	0	0	0	0	0	0	2	0	0	0
K00390	0	3	3	0	0	0	0	0	0	0	2	0	1	0	0	4	0	0	0	0	0	0	0	0	0	0	0	0	0	0	0	0	0	0	0	0	1	0	0	0	0	0	0	0	0	0	0	0	0
K00394	0	0	0	0	0	0	0	0	0	0	4	0	2	0	15	0	3	0	0	0	0	0	0	0	0	0	0	0	0	0	0	0	0	0	0	0	0	0	0	0	0	0	0	0	0	0	0	0	0
K00395	0	0	0	0	0	0	0	0	0	0	2	0	0	0	0	0	1	0	0	0	0	0	0	0	0	0	0	0	0	0	0	0	0	0	0	0	0	0	0	0	0	0	0	0	0	0	0	0	0
K00405	0	0	0	0	0	0	0	0	0	0	0	0	0	0	0	0	0	0	0	0	0	0	0	0	0	0	0	0	0	0	0	0	0	0	0	0	0	0	0	0	0	0	0	0	0	0	0	0	0
K00411	0	0	0	0	0	0	0	0	0	0	0	0	0	0	0	0	0	0	0	0	0	0	0	0	0	0	0	0	0	0	0	0	0	0	0	0	0	0	0	0	0	0	0	0	0	0	0	0	0
K00412	0	0	0	0	0	0	0	0	0	0	0	0	0	0	0	0	0	0	0	0	0	0	0	0	0	0	0	0	0	0	0	0	0	0	0	0	0	0	0	0	0	0	0	0	0	0	0	0	2
K00425	1	6	2	1	0	3	0	5	7	0	12	2	0	2	3	2	0	3	1	1	3	5	5	6	0	0	0	5	4	1	0	3	2	0	1	1	4	8	2	3	1	3	6	4	7	1	5	1	0
K00426	0	0	0	0	0	0	0	1	1	0	1	0	0	0	0	0	0	1	0	0	0	1	0	1	0	0	0	2	1	0	0	0	1	0	0	0	1	0	2	0	0	0	2	1	2	2	1	0	0
K00428	0	0	2	0	0	0	0	0	1	0	1	0	2	1	0	0	0	0	1	0	0	1	0	0	3	0	0	0	0	0	0	0	0	0	0	0	0	0	0	0	0	0	0	0	0	0	0	0	0
K00433	0	0	1	0	0	0	0	0	0	0	0	0	0	0	0	0	0	0	0	0	0	0	0	0	0	0	0	0	0	0	0	0	0	0	0	0	0	0	1	0	0	0	0	0	0	0	0	0	0
K00436	0	0	0	0	0	0	0	0	0	0	0	0	0	0	0	0	0	0	0	0	0	0	0	0	0	0	0	0	0	0	0	0	0	0	0	0	0	0	0	0	0	0	0	0	0	0	0	0	0
K00437	4	0	8	0	0	0	0	3	13	0	4	7	4	0	0	5	5	8	0	1	0	16	0	3	2	0	3	8	0	0	0	0	4	0	0	2	9	13	8	7	1	1	7	3	35	0	7	0	0
K00440	0	0	0	0	0	0	0	0	0	0	0	0	0	0	0	0	0	0	0	0	0	0	0	0	0	0	0	0	0	0	0	0	0	0	0	0	0	0	0	0	0	0	0	0	0	0	0	0	0
K00441	0	0	0	0	0	0	0	1	0	0	0	0	0	0	0	0	0	0	0	0	0	0	0	0	0	0	0	0	0	0	0	0	0	0	0	0	0	0	0	0	0	0	0	0	0	0	0	0	0
K00443	0	0	0	0	0	0	0	0	0	0	0	0	0	0	0	0	0	0	0	0	0	0	0	0	0	0	0	0	0	0	0	0	0	0	0	0	0	0	0	0	0	0	0	0	0	0	0	0	0
K00448	0	0	0	0	0	0	0	0	0	0	0	0	0	0	0	0	0	0	0	0	0	0	0	0	0	0	0	0	0	0	0	0	0	0	0	0	0	0	0	0	0	0	0	0	0	0	0	0	0
K00450	0	0	0	0	0	0	0	0	0	0	0	0	0	0	0	0	0	0	0	0	0	0	0	0	0	0	0	0	0	0	0	0	0	0	0	0	0	0	0	0	0	0	0	0	0	0	0	0	0
K00459	0	0	0	0	0	0	0	0	0	0	0	0	0	0	0	1	0	0	0	0	2	0	0	0	0	0	0	0	0	0	0	0	0	0	0	0	0	0	0	0	0	0	0	0	0	4	0	0	0
K00484	0	0	0	0	0	0	4	0	0	0	0	0	0	0	0	0	0	0	3	0	0	0	0	0	0	0	0	0	0	3	0	0	0	0	0	0	2	0	0	0	0	0	0	0	0	0	0	0	0
K00520	0	0	0	0	0	1	0	1	0	0	1	0	5	0	0	1	1	0	0	0	2	0	0	0	0	0	0	12	1	0	0	0	0	0	0	0	0	0	0	0	0	2	0	1	1	0	0	0	0
K00525	4	8	7	1	0	2	0	2	9	0	6	1	1	2	0	7	7	0	0	0	4	9	7	0	3	0	1	5	12	1	3	2	12	0	3	1	0	1	2	8	1	4	0	4	3	7	0	3	0
K00526	0	0	0	0	0	0	0	0	0	0	0	0	0	0	0	0	0	0	0	0	0	0	0	0	0	0	0	0	0	0	0	0	0	0	0	0	0	0	0	0	0	0	0	0	2	0	0	0	0
K00527	0	6	0	1	0	0	1	0	6	0	1	0	0	1	3	2	0	1	0	1	2	0	3	1	6	0	0	2	1	1	0	0	12	0	0	0	0	0	0	0	1	0	1	2	0	3	0	0	0
K00528	0	0	0	0	0	0	0	0	0	0	0	0	0	0	0	0	0	0	0	0	0	0	0	0	0	0	1	0	0	0	0	0	0	0	0	0	0	0	0	0	0	0	0	2	0	0	0	0	0
K00529	0	0	0	0	0	0	0	0	0	0	0	0	0	0	0	0	0	0	0	0	0	0	0	0	0	0	0	0	0	0	0	5	0	0	0	0	2	0	0	0	0	0	0	0	0	0	0	0	0
K00532	0	2	0	0	0	0	0	8	0	0	0	0	0	5	0	1	0	0	0	3	1	0	0	17	2	0	0	0	0	0	0	0	3	0	0	0	2	0	0	0	0	0	0	0	0	0	6	0	0
K00533	0	0	0	2	0	0	0	0	0	0	0	0	0	0	0	0	0	0	0	0	0	1	0	0	4	14	0	1	0	2	0	0	0	0	1	0	0	0	0	0	0	0	0	0	0	0	0	1	0
K00540	2	0	5	3	0	8	0	9	0	1	4	0	1	4	2	6	10	0	0	0	1	1	9	0	2	2	1	1	0	5	0	0	4	0	2	0	0	0	0	0	8	2	1	1	0	12	0	1	0
K00548	0	0	0	0	0	0	0	0	0	0	0	0	0	0	0	0	0	0	0	0	0	0	0	0	0	0	0	0	0	0	0	0	0	0	0	0	0	0	0	0	0	0	0	0	1	0	0	0	2
K00549	0	0	0	2	0	0	0	0	0	0	0	0	0	1	0	0	0	0	1	0	0	0	0	0	0	0	5	1	2	2	0	0	0	0	0	0	0	0	0	0	0	0	0	0	0	0	0	2	0
K00554	0	0	0	0	0	0	0	0	0	0	0	0	0	0	0	0	0	0	0	0	0	0	0	0	0	0	0	0	0	0	0	0	0	0	0	0	0	0	0	0	0	0	0	0	0	0	0	0	0
K00556	0	0	1	0	0	0	0	0	0	0	0	0	0	0	0	0	0	0	0	0	0	1	0	0	0	0	0	0	1	0	0	1	0	0	1	0	0	0	0	1	0	0	0	1	0	1	0	0	0
K00557	0	0	0	0	0	0	0	0	0	0	0	0	0	0	0	0	0	0	0	0	0	0	0	0	0	0	0	0	0	0	0	0	0	0	0	0	0	0	0	0	0	0	0	0	0	0	0	0	8
K00558	0	0	0	0	4	0	0	0	0	0	0	0	0	1	0	0	0	0	0	0	0	2	0	0	0	0	0	0	0	1	0	0	0	0	0	0	0	0	0	1	0	0	0	0	0	0	0	0	0
K00560	0	1	0	1	0	0	1	0	0	0	0	0	0	0	0	0	0	0	0	0	0	0	1	0	0	0	0	0	6	0	0	1	0	0	0	0	0	0	0	0	0	0	0	0	0	1	0	1	0
K00561	0	0	0	0	0	0	0	0	0	0	0	0	0	0	0	0	0	0	0	0	0	1	0	0	0	0	0	0	0	1	0	1	0	0	0	0	0	0	0	1	0	1	0	0	0	0	0	0	0
K00563	0	0	0	0	0	0	0	0	0	0	0	0	0	0	0	0	0	0	0	0	0	0	0	0	0	0	0	0	0	0	0	0	0	0	0	0	0	0	0	0	0	0	0	0	0	4	0	0	0
K00566	0	0	0	0	0	0	0	0	0	0	1	0	0	0	0	0	0	0	0	0	0	0	0	0	0	2	0	0	0	0	0	0	0	0	0	0	0	0	0	0	0	0	0	0	0	0	0	0	0
K00568	0	0	0	1	0	0	0	0	0	0	0	0	0	0	0	0	0	0	0	0	0	0	0	0	0	6	0	0	0	0	0	0	0	0	0	0	0	0	0	0	0	0	0	0	0	0	0	0	0
K00571	0	0	0	0	0	0	0	0	0	0	0	0	0	0	2	0	0	0	0	0	0	0	0	0	0	2	0	0	0	0	0	0	0	0	0	0	0	0	0	0	0	0	0	1	0	0	0	0	0
K00573	0	2	0	0	0	0	0	1	0	0	0	0	0	0	0	0	0	0	0	0	0	1	0	0	0	0	0	0	0	0	0	0	0	0	0	0	0	0	0	0	0	0	0	0	0	1	0	0	0
K00574	0	0	0	1	0	0	0	0	0	0	0	0	1	0	0	0	0	0	0	0	0	0	0	0	0	0	1	0	0	0	0	0	0	0	0	0	0	0	0	0	0	0	0	0	0	0	0	0	0
K00584	0	0	0	0	0	0	0	0	0	0	0	0	0	0	0	0	0	0	0	0	0	0	0	0	0	0	0	0	0	0	0	0	0	0	0	0	0	0	0	0	0	0	0	0	0	0	0	0	0
K00587	0	0	0	0	0	0	0	0	0	0	0	0	0	0	0	0	0	0	0	0	0	0	0	0	0	2	0	0	0	0	0	0	0	0	0	0	0	0	0	0	0	0	0	0	0	0	0	0	0
K00588	0	0	0	0	0	0	0	0	0	0	0	0	0	0	0	0	0	0	0	0	0	0	0	0	0	13	0	0	0	0	0	0	0	0	0	0	0	0	0	0	0	1	0	0	0	0	0	0	0
K00595	0	0	0	0	0	0	0	0	0	0	0	0	1	0	0	0	0	0	0	0	0	0	0	0	1	0	0	0	0	0	0	0	0	0	0	0	0	0	1	0	0	0	1	1	0	0	0	0	0
K00598	0	0	0	0	0	0	0	0	1	0	0	0	0	0	0	0	0	0	0	0	0	0	0	0	0	0	0	0	0	0	0	0	0	0	0	0	0	0	0	0	0	0	0	0	0	0	0	0	0
K00600	18	22	20	16	0	16	2	21	17	0	15	22	13	9	14	25	22	16	9	21	21	22	21	7	22	0	7	21	14	17	18	21	16	0	21	1	2	32	27	27	7	6	8	18	27	19	8	28	0
K00602	7	5	5	12	0	4	2	5	5	0	3	1	2	6	5	10	9	5	5	3	8	5	10	2	8	0	4	15	7	9	6	4	15	0	5	0	0	7	3	5	1	9	4	13	12	4	0	9	0
K00603	3	2	7	1	0	0	0	11	1	0	2	4	5	0	4	4	5	0	1	4	1	9	4	0	7	0	3	3	3	5	0	0	2	0	2	0	0	4	2	6	2	1	0	3	0	7	0	6	0
K00604	0	2	0	0	0	0	0	0	0	0	0	0	0	2	0	0	0	0	0	0	0	1	1	0	0	0	0	0	0	0	0	0	0	0	1	0	0	0	0	0	0	0	0	0	1	1	0	0	0
K00605	1	2	4	1	0	0	0	3	1	0	3	2	1	0	3	2	4	2	1	1	2	7	2	0	5	0	0	4	9	2	5	0	4	0	2	0	0	0	1	2	0	0	0	2	3	3	0	0	0
K00606	0	1	0	0	0	0	0	0	0	0	4	0	0	2	0	1	0	1	0	0	0	1	0	1	0	0	0	2	0	0	2	0	0	0	0	0	0	0	0	0	0	0	0	1	5	0	0	1	0
K00607	0	0	0	0	0	0	0	0	0	0	0	0	0	0	0	0	0	0	0	0	0	0	0	0	0	0	0	0	0	0	0	0	0	0	0	0	0	0	0	0	0	0	0	0	1	0	0	0	0
K00609	10	9	5	17	0	5	3	13	3	0	4	0	9	9	3	9	12	5	14	8	12	8	7	0	4	0	7	17	7	10	1	6	6	0	9	0	6	2	5	11	2	4	3	8	15	7	0	9	0
K00610	1	0	0	0	0	0	0	2	1	0	0	1	0	0	0	1	3	0	2	0	1	0	1	0	1	0	0	1	0	0	0	0	0	0	0	0	0	0	0	1	0	0	0	0	6	0	0	0	0
K00611	0	0	0	6	0	4	2	4	0	0	0	0	13	4	2	1	0	11	0	1	7	4	0	1	0	0	2	22	0	5	5	2	2	0	0	0	5	0	0	3	25	0	0	3	2	7	1	1	1
K00613	0	0	0	0	0	0	0	0	0	0	0	0	0	0	0	0	0	0	0	0	0	0	0	0	0	0	0	0	0	0	0	0	0	0	0	0	0	0	0	0	0	0	0	0	0	0	0	0	0
K00615	30	32	18	34	0	17	5	14	15	0	24	13	12	39	16	15	37	18	20	10	22	13	6	5	26	0	29	22	24	9	10	11	12	0	14	1	15	7	9	18	5	3	10	18	26	20	2	39	0
K00616	1	3	4	15	0	10	1	15	7	0	13	3	14	14	0	6	6	7	11	22	12	10	7	9	7	0	20	24	8	4	2	8	3	0	3	0	14	2	4	13	3	4	8	4	19	4	5	14	0
K00619	1	0	0	0	0	0	0	0	1	0	0	0	0	1	0	0	0	0	0	0	0	0	0	0	0	0	0	0	0	0	0	0	0	0	0	0	0	0	0	1	0	0	0	0	0	0	0	0	0
K00620	0	0	1	0	0	0	0	0	0	0	0	0	0	1	0	0	0	0	0	0	1	0	0	0	1	0	0	0	0	0	0	0	2	0	0	0	0	0	0	0	0	0	0	1	0	0	0	0	0
K00625	14	10	1	20	0	20	3	6	10	0	5	9	5	10	3	9	17	6	7	16	18	10	5	1	18	0	4	12	6	10	1	5	5	0	6	0	7	7	5	12	4	3	3	12	0	22	0	18	0
K00626	6	0	0	70	0	19	11	3	0	1	0	0	18	29	9	0	12	0	32	35	30	0	7	11	23	0	20	29	0	38	4	11	0	0	0	0	8	19	0	2	8	8	0	37	0	0	4	60	0
K00627	0	0	0	0	0	1	0	1	7	0	16	0	3	0	2	3	0	6	0	1	0	5	0	6	0	0	0	14	3	0	2	0	5	0	0	1	0	0	2	3	0	0	7	3	19	0	7	4	0
K00631	0	0	0	0	0	0	0	0	1	0	3	0	0	0	0	0	0	0	0	0	0	0	0	1	0	0	0	0	1	0	0	0	0	0	0	0	0	1	0	0	0	0	0	0	6	0	1	0	0
K00632	0	0	0	0	0	0	0	0	0	0	0	0	0	0	0	0	0	0	0	0	0	0	0	0	0	0	0	0	0	0	0	0	0	0	0	0	0	0	0	0	0	0	0	0	1	0	0	0	0
K00633	0	0	2	0	0	12	0	0	1	0	0	5	0	0	0	4	0	0	0	0	8	0	0	0	3	0	0	1	0	0	0	0	62	0	0	0	1	0	0	0	0	0	0	4	0	5	0	0	0
K00634	1	0	2	0	0	1	0	1	0	0	2	0	0	0	0	1	1	0	0	0	3	1	0	0	0	0	2	1	4	0	1	0	1	0	0	0	0	0	0	1	0	0	0	0	0	0	0	0	0
K00638	0	0	2	0	0	4	0	0	0	0	0	0	0	0	0	0	0	0	0	0	0	1	0	0	1	0	0	0	0	0	0	0	0	0	0	0	0	0	0	1	0	0	0	0	9	0	0	0	0
K00639	29	24	32	35	0	29	0	22	3	0	20	33	5	15	21	50	36	14	21	16	36	29	35	0	23	3	4	19	15	30	18	26	25	0	38	1	4	19	24	21	10	17	3	38	11	23	0	37	0
K00640	0	2	1	1	0	0	0	1	0	0	2	0	0	2	0	1	1	0	0	0	1	1	3	0	0	0	0	0	2	0	0	1	0	0	0	0	0	0	0	1	0	0	0	0	2	1	0	1	0
K00645	11	3	4	0	0	3	0	2	8	0	3	18	1	4	3	8	3	3	6	7	7	6	6	0	3	0	1	8	3	11	5	3	2	0	5	0	0	8	9	3	0	4	2	3	2	5	0	4	0
K00647	0	0	0	0	0	1	0	0	0	0	7	0	0	0	0	0	1	1	0	0	1	0	0	0	0	0	0	0	0	0	0	0	0	0	0	0	0	0	0	1	0	1	1	2	9	0	0	0	0
K00648	5	5	2	3	0	1	0	3	2	0	4	0	0	2	1	5	10	2	2	0	3	6	1	0	2	0	0	1	2	0	2	2	5	0	2	1	0	2	1	5	0	0	1	2	2	5	0	1	0
K00651	0	0	0	0	0	0	0	0	0	0	0	0	0	0	0	0	0	0	0	0	0	0	0	0	0	0	0	0	0	0	0	0	0	0	0	0	0	0	1	1	0	0	0	0	0	0	0	0	0
K00652	0	0	0	0	0	0	0	0	0	0	0	0	0	0	0	0	0	0	0	0	0	0	0	0	0	0	2	0	0	0	0	0	0	0	0	0	0	0	0	0	0	0	0	0	0	0	0	1	0
K00655	0	0	0	0	0	0	0	0	0	0	0	0	0	0	0	0	0	0	0	0	0	0	0	0	0	4	0	0	0	0	0	0	0	0	0	0	0	0	0	0	0	0	0	0	0	0	0	0	0
K00656	0	3	2	31	0	35	33	22	18	0	24	1	35	7	2	18	2	40	3	37	17	10	1	8	18	6	26	66	29	12	26	1	21	0	3	0	30	17	7	11	7	5	15	32	80	0	8	27	0
K00657	0	0	0	0	0	0	0	0	0	0	0	0	0	0	0	0	0	0	0	0	0	0	0	0	0	0	2	0	0	0	0	0	0	0	0	0	0	0	1	0	0	0	0	0	0	0	0	0	0
K00658	0	0	0	0	0	0	0	0	3	0	12	1	0	0	0	0	2	2	0	0	5	1	0	0	0	0	0	3	3	0	1	0	0	0	0	1	0	3	1	1	0	1	3	1	7	0	0	0	0
K00661	0	0	0	1	0	0	0	0	0	0	0	0	0	0	0	0	0	0	0	0	0	0	0	0	0	18	0	0	0	0	0	0	0	0	0	0	0	1	0	0	0	0	0	0	0	0	0	0	0
K00662	0	0	0	0	0	0	0	0	0	0	0	0	0	0	0	0	0	0	0	0	0	0	0	0	0	0	0	0	0	0	0	0	0	0	0	0	0	0	0	0	0	0	0	0	0	0	0	0	0
K00663	0	0	1	0	0	0	0	0	0	0	0	0	0	0	0	0	0	8	0	0	1	0	0	5	0	0	0	1	8	0	0	0	13	0	0	0	3	5	0	0	0	0	0	0	0	0	1	0	0
K00666	0	0	0	0	0	0	0	0	0	0	0	0	0	0	0	0	0	0	0	0	0	0	0	0	0	0	0	0	3	0	0	0	0	0	0	0	0	0	0	0	0	0	0	0	0	0	0	0	0
K00674	0	0	0	0	0	1	0	0	1	0	5	0	0	0	0	0	0	3	0	1	1	2	0	1	0	0	0	4	0	0	1	0	0	0	0	0	0	5	3	3	0	1	0	3	12	0	0	0	0
K00676	1	0	2	0	0	0	0	0	0	0	5	1	0	1	0	0	0	0	0	0	0	0	0	0	0	0	0	2	1	0	0	0	4	0	0	0	0	0	1	2	0	2	0	0	0	0	0	0	0
K00677	9	13	6	2	0	2	0	7	10	0	3	4	1	8	3	2	11	6	22	3	3	10	6	0	5	0	0	1	1	2	1	3	2	0	4	0	0	3	4	9	0	3	0	4	1	3	0	8	0
K00681	0	0	0	0	0	0	1	0	0	1	0	0	0	0	0	0	0	0	0	0	0	0	0	0	0	0	0	0	0	0	0	0	0	0	0	0	0	0	0	0	0	0	0	0	0	0	0	0	0
K00684	0	0	0	0	0	0	0	0	0	0	0	0	0	0	0	0	0	0	0	0	0	0	0	0	0	0	0	0	0	0	0	0	0	0	0	0	0	0	0	0	0	0	0	0	0	0	0	0	0
K00688	35	27	44	32	0	17	4	36	18	0	27	35	16	33	18	24	41	22	33	18	58	32	7	1	33	0	6	14	25	37	16	17	27	0	25	0	7	9	20	32	7	10	6	17	20	28	0	45	0
K00690	0	0	0	0	0	0	0	0	0	0	0	0	0	0	0	0	0	0	0	0	0	0	0	0	0	0	0	0	0	0	0	0	0	0	0	0	0	0	0	0	0	0	0	0	0	0	0	0	0
K00691	0	0	0	0	0	0	0	0	0	0	0	0	0	0	0	0	0	0	0	0	0	0	0	0	0	0	0	0	0	0	0	0	0	0	0	0	0	0	0	0	0	0	0	0	0	0	0	0	0
K00697	0	0	0	0	0	0	0	0	0	0	0	0	0	0	0	0	0	0	0	0	0	0	0	0	0	0	0	0	0	0	0	0	1	0	0	0	0	0	0	0	0	0	0	0	0	0	0	0	0
K00700	12	14	15	2	0	1	1	11	4	0	10	8	1	12	6	6	6	2	2	8	4	10	5	0	9	0	0	12	9	6	1	2	3	0	5	0	1	3	3	8	2	2	0	3	2	6	0	11	0
K00702	1	2	2	0	0	0	0	1	0	0	0	0	0	0	0	1	2	0	1	0	0	0	0	0	0	0	0	0	0	0	0	1	1	0	0	0	0	0	4	0	0	0	2	1	0	0	0	0	0
K00703	0	0	0	4	0	0	4	5	6	0	0	0	3	0	3	1	0	1	4	2	6	0	5	3	6	0	2	3	0	3	0	0	0	0	0	1	2	0	0	0	5	1	0	2	2	7	0	3	0
K00705	14	8	5	2	0	17	1	4	1	0	2	2	4	1	2	5	14	0	1	8	23	8	27	0	2	0	4	3	5	6	1	3	5	0	3	1	1	2	3	17	3	0	0	8	2	11	0	6	0
K00720	0	0	0	0	0	0	0	0	0	0	0	0	0	0	0	0	0	0	0	0	0	0	0	0	0	0	0	0	0	0	0	0	0	0	0	0	0	0	0	0	0	0	0	0	0	0	0	0	0
K00721	0	1	3	0	0	0	0	0	1	0	0	0	0	0	0	2	1	0	0	0	0	1	1	0	0	0	0	0	3	0	0	1	1	0	2	0	0	0	1	1	0	1	0	0	0	0	0	1	0
K00745	0	0	0	0	0	0	0	0	0	0	0	0	0	0	0	0	0	0	0	0	0	0	0	0	0	2	0	0	0	0	0	0	0	0	0	0	0	0	0	0	0	0	0	0	0	0	0	0	0
K00754	1	0	1	1	0	8	0	0	0	0	3	1	1	5	1	0	3	0	3	0	6	0	0	0	0	0	1	0	3	2	0	2	0	0	3	0	0	0	0	0	0	2	0	2	2	0	0	2	0
K00756	0	0	0	0	0	0	0	0	0	0	0	0	0	0	0	0	0	0	0	0	0	0	0	0	0	0	0	0	0	0	0	0	0	0	0	0	0	0	0	0	0	0	0	0	0	0	0	0	0
K00757	11	10	17	7	0	17	0	4	8	0	9	10	10	7	8	7	15	6	18	7	10	14	15	9	9	0	3	8	4	9	2	6	4	0	17	0	0	6	16	17	10	12	6	9	9	8	2	7	0
K00759	0	0	0	0	0	1	0	1	2	0	1	0	0	0	0	0	1	0	0	0	0	0	0	0	1	0	0	0	0	0	0	0	0	0	0	0	0	0	0	0	0	0	1	0	1	0	0	0	0
K00760	1	0	1	1	0	1	2	1	1	0	1	0	0	0	0	1	1	0	0	6	1	2	0	0	0	0	0	5	0	2	0	1	1	0	0	0	6	0	0	0	2	1	0	1	1	2	0	0	1
K00761	0	0	0	1	0	2	3	4	4	0	5	0	3	2	2	1	1	2	2	3	8	2	3	1	7	13	3	7	2	8	1	2	1	0	2	0	3	2	1	1	4	3	3	3	3	3	1	1	0
K00762	8	5	3	6	0	0	6	7	0	0	4	4	0	11	4	11	7	2	4	6	11	7	3	0	5	0	2	4	3	4	2	4	7	0	5	0	3	1	3	2	3	3	0	6	4	7	0	8	0
K00763	0	0	0	1	0	1	0	0	0	0	0	0	0	1	0	2	0	0	3	0	0	0	0	0	0	0	0	0	0	0	0	0	0	0	1	0	0	0	0	0	0	0	0	0	0	0	0	0	0
K00764	6	8	4	2	0	1	2	1	0	0	1	2	0	2	0	1	3	0	2	0	0	9	2	0	2	2	2	1	5	0	1	4	0	0	3	1	3	4	1	6	2	0	1	2	3	2	0	2	0
K00765	2	0	1	1	0	1	0	1	1	0	2	0	0	2	0	0	3	0	1	1	1	3	1	1	0	0	0	0	0	0	0	1	0	0	0	0	0	0	0	1	0	0	0	1	1	0	0	0	0
K00766	0	0	0	0	0	0	0	0	1	0	1	0	0	0	0	0	0	0	0	0	0	0	0	0	0	0	0	0	0	0	0	0	0	0	1	0	0	0	0	0	0	0	0	0	6	0	0	0	0
K00767	2	2	3	14	0	0	5	5	2	0	2	0	2	5	2	4	7	2	2	3	2	4	2	0	2	0	1	2	1	8	2	0	2	0	3	0	2	2	0	3	0	0	0	7	0	4	0	6	0
K00768	0	1	2	0	0	0	0	1	0	0	0	1	0	0	1	0	0	0	0	0	0	1	0	0	0	0	0	0	0	0	0	1	0	0	0	0	0	1	0	0	0	0	0	0	0	0	0	0	0
K00769	0	0	0	0	0	1	0	1	1	0	2	0	1	0	0	1	0	1	0	0	0	2	0	2	0	0	0	5	0	0	0	0	1	0	1	1	1	0	1	1	0	0	2	2	8	0	0	0	0
K00772	0	0	0	0	0	0	0	0	0	0	0	0	0	0	0	0	0	0	0	0	0	0	0	0	0	0	0	0	0	0	0	0	0	0	0	0	0	0	0	0	0	0	0	0	0	0	0	0	0
K00773	0	1	0	0	0	0	0	0	0	0	0	0	0	1	0	0	0	0	0	0	0	0	0	0	0	0	0	0	0	0	0	0	0	0	0	0	0	0	0	0	0	0	0	0	0	0	0	0	0
K00782	3	3	3	0	0	0	0	7	2	0	0	4	1	0	0	0	1	3	0	4	1	16	1	0	4	27	0	0	3	0	1	1	6	0	4	0	2	4	1	7	5	1	0	1	0	5	0	2	0
K00784	0	0	0	0	0	0	0	0	0	0	0	0	0	0	0	0	0	0	0	0	0	0	0	0	0	0	0	0	0	0	0	0	0	0	0	0	0	0	0	0	0	0	0	0	0	0	0	0	0
K00786	0	0	1	0	0	0	0	0	0	0	0	0	0	0	0	0	0	0	0	0	0	0	0	0	0	0	0	0	0	0	0	0	0	0	0	0	0	0	0	0	0	0	0	0	0	0	0	0	0
K00788	0	0	0	0	0	0	0	1	2	0	0	0	0	0	0	0	0	0	0	0	1	0	0	0	0	0	0	0	0	0	0	0	1	0	0	0	0	2	0	0	0	1	0	0	2	0	1	0	0
K00789	7	12	9	17	0	5	4	2	2	0	5	3	2	14	9	8	6	3	5	10	10	6	9	2	6	0	4	7	7	9	2	4	1	0	13	0	6	6	16	6	5	10	4	6	5	12	0	15	0
K00790	0	0	0	1	0	1	0	0	0	0	1	0	0	0	0	0	0	0	0	1	0	0	0	0	0	3	1	1	0	1	0	0	0	0	0	0	3	0	0	0	1	1	0	0	1	0	0	1	0
K00793	0	0	0	0	0	2	0	0	0	0	2	0	0	0	0	0	0	0	0	1	0	2	0	0	0	0	0	2	0	0	0	0	0	0	0	0	0	0	0	0	0	0	0	0	3	0	0	0	0
K00794	2	1	0	3	0	0	1	0	1	0	3	2	16	2	3	1	0	2	0	1	0	3	0	0	0	0	7	1	1	3	0	0	1	0	1	0	2	3	2	2	2	0	4	14	5	1	0	0	0
K00796	0	0	0	1	0	0	0	0	0	0	0	0	0	0	0	0	0	0	0	0	0	0	0	0	0	0	1	0	0	0	0	0	0	0	0	0	0	0	0	0	0	0	0	0	0	0	0	0	0
K00797	0	0	0	0	0	0	0	0	0	0	1	0	0	0	0	0	0	0	0	0	0	0	0	0	0	0	0	0	0	0	0	0	0	0	0	0	0	0	0	0	0	0	0	0	1	0	0	0	0
K00798	0	0	0	0	0	0	0	1	0	0	0	0	0	0	0	0	0	0	0	0	0	0	0	0	0	0	0	0	1	0	0	0	0	0	0	0	0	0	0	0	0	0	0	0	0	0	0	0	0
K00799	0	0	0	0	0	0	0	1	0	0	6	0	0	0	0	0	0	0	0	0	1	0	0	0	0	0	0	3	0	0	0	0	0	0	0	0	0	0	0	0	0	0	0	0	2	0	5	0	0
K00800	0	0	0	0	0	0	0	0	0	0	0	0	0	0	0	0	0	0	0	0	0	2	0	0	0	0	0	0	0	0	0	0	0	0	0	0	0	0	0	1	0	0	0	0	0	0	0	0	0
K00803	0	0	0	0	0	0	0	0	0	0	0	0	0	0	0	0	0	0	0	0	0	0	0	0	0	0	0	0	0	0	0	0	0	0	0	0	0	0	0	0	0	0	0	0	0	0	0	0	0
K00806	0	0	0	0	0	0	0	0	0	0	0	0	0	0	0	0	0	0	0	0	0	1	0	0	2	6	0	0	0	0	0	0	0	0	0	0	0	0	0	0	0	0	0	0	1	0	0	0	0
K00809	0	0	0	0	0	0	0	0	0	0	0	0	0	0	0	0	0	0	0	0	0	0	0	0	0	0	0	0	0	0	0	0	0	0	0	0	0	0	0	0	0	0	0	0	0	0	0	0	0
K00812	13	5	6	3	0	1	1	4	5	0	6	1	0	17	3	8	22	2	10	2	2	15	9	0	3	0	3	7	3	5	5	10	9	0	7	0	0	4	0	8	3	3	2	7	0	3	0	10	0
K00813	0	0	0	0	0	0	0	0	3	0	6	0	1	0	0	2	0	1	0	2	1	1	0	1	0	0	0	7	1	0	0	0	2	0	0	1	0	3	2	1	0	0	2	1	10	0	1	0	0
K00817	0	2	0	0	0	0	0	0	1	0	2	0	0	0	0	0	1	0	0	0	0	0	6	0	0	0	1	0	0	0	0	0	1	0	0	0	0	0	0	0	0	3	1	1	0	1	0	0	0
K00818	0	0	0	0	0	0	0	0	5	0	0	0	0	2	0	0	1	0	2	0	0	2	0	0	0	0	2	0	0	0	0	1	3	0	2	0	0	1	0	0	0	0	0	1	0	0	0	3	0
K00819	0	0	0	0	0	0	0	0	0	0	0	3	0	0	0	1	0	1	4	0	0	0	0	0	0	0	0	0	0	1	0	0	2	0	0	0	0	0	1	0	0	0	0	0	0	0	0	0	0
K00820	0	4	0	3	0	1	0	0	1	0	6	0	1	0	0	3	1	0	0	0	0	0	0	0	0	0	0	7	1	0	0	0	1	0	0	0	2	0	0	2	0	1	0	0	9	0	0	1	0
K00821	0	0	0	7	0	0	0	1	0	0	0	0	1	1	0	0	3	0	1	0	0	0	0	0	0	0	0	11	0	0	0	0	0	0	0	0	0	0	0	0	0	0	0	0	0	0	0	0	0
K00823	0	0	0	0	0	0	0	0	0	0	0	0	0	0	0	0	0	0	0	0	0	0	0	0	0	0	0	0	0	0	0	0	0	0	0	0	0	0	0	0	0	0	0	0	0	0	0	0	0
K00824	0	0	0	0	0	0	0	0	0	0	0	0	1	0	0	0	0	0	0	0	0	0	0	0	0	0	0	0	0	0	0	0	0	0	0	0	0	0	0	0	0	0	0	0	0	0	0	0	0
K00826	10	9	17	8	0	15	1	14	3	0	4	12	0	18	11	9	14	2	7	10	16	12	11	1	9	0	6	8	8	5	4	14	5	0	12	0	2	11	9	18	8	3	2	12	4	7	1	15	0
K00831	20	27	17	18	0	13	2	18	13	0	14	20	18	16	26	27	25	15	28	13	17	11	19	2	20	0	6	35	20	31	16	16	7	0	19	0	2	17	22	19	7	9	4	24	8	13	1	25	0
K00832	0	0	0	0	0	1	0	0	0	0	0	0	1	0	0	0	0	0	0	0	0	0	0	0	0	0	0	0	0	0	0	0	0	0	0	0	0	0	0	0	0	0	0	0	0	0	13	0	0
K00833	4	0	0	2	0	1	0	0	0	0	0	4	0	4	1	0	0	0	0	1	0	0	0	0	0	8	0	0	3	2	0	0	0	0	1	0	0	0	0	0	0	0	0	0	0	0	0	0	0
K00836	0	0	0	0	0	0	0	0	0	0	0	0	0	0	0	0	0	0	0	0	0	0	0	0	0	0	0	0	0	0	0	0	0	0	0	0	0	0	1	0	0	0	0	0	0	0	0	0	0
K00837	0	0	0	0	0	0	0	0	0	0	0	0	0	0	0	0	0	0	0	0	1	0	0	0	0	0	0	0	0	0	0	0	0	0	0	0	0	0	0	0	0	0	0	0	0	0	0	0	0
K00839	0	0	1	1	0	1	0	0	0	0	0	2	0	0	0	0	0	0	0	0	2	0	0	0	0	0	1	0	0	0	0	0	6	0	0	0	0	0	0	0	3	0	0	2	0	1	0	2	0
K00840	0	0	0	1	0	0	0	2	1	0	4	0	0	0	0	0	0	1	0	1	3	2	0	2	0	0	0	0	0	0	2	0	0	0	0	1	0	0	0	1	0	0	0	0	3	0	3	0	0
K00841	0	0	0	0	0	0	0	0	0	0	0	0	0	0	0	0	0	0	0	0	0	0	0	0	0	0	0	0	0	0	0	0	0	0	0	0	0	0	0	0	0	0	0	0	0	0	0	0	0
K00842	0	0	0	0	0	0	0	0	0	0	0	0	0	0	0	0	0	0	0	0	0	0	0	0	0	0	0	0	0	0	0	0	0	0	0	0	1	0	0	0	0	0	0	0	0	0	0	0	0
K00844	0	0	0	0	0	0	0	0	0	0	0	0	0	0	0	0	0	0	0	0	0	0	0	0	0	0	0	0	0	0	0	0	0	0	0	0	0	0	0	1	0	0	0	0	0	0	0	0	0
K00845	11	6	10	7	0	11	0	1	4	0	8	9	1	4	7	10	21	2	3	6	17	5	18	1	5	0	7	4	5	13	7	12	14	0	7	0	1	5	13	4	5	6	1	16	3	4	0	8	0
K00847	3	3	4	0	0	0	0	3	2	0	2	1	3	2	1	2	3	1	0	0	0	9	5	0	3	0	2	0	0	1	0	0	0	0	2	0	0	3	2	2	0	0	1	3	0	6	0	7	0
K00848	0	2	0	5	0	4	0	0	0	0	0	0	0	0	0	0	0	0	0	4	4	0	0	0	0	0	1	3	0	0	0	1	0	0	0	0	0	1	0	1	1	0	1	0	0	1	0	0	0
K00849	17	4	17	3	0	5	2	8	10	0	1	1	8	8	5	6	19	3	1	4	13	27	7	0	6	0	6	4	12	4	4	5	19	0	4	0	4	6	7	17	2	5	1	17	3	13	0	5	0
K00850	12	7	18	37	0	23	14	22	5	0	19	8	19	14	14	19	19	3	24	14	26	21	12	1	10	0	11	33	5	11	2	15	6	0	7	0	16	4	4	19	14	13	5	7	9	14	0	24	0
K00851	0	0	0	0	0	1	0	0	0	0	0	0	0	0	0	5	0	0	0	2	1	0	0	0	0	0	0	0	0	3	0	0	0	0	0	0	0	0	0	0	0	0	0	0	0	0	0	0	0
K00852	0	1	0	0	0	0	0	0	0	0	0	0	0	0	0	0	0	0	0	0	0	0	0	0	0	2	1	0	0	0	0	0	1	0	0	0	0	0	0	0	0	0	0	0	0	0	0	0	0
K00853	5	7	2	2	0	1	1	4	1	0	2	0	2	3	1	2	3	1	1	0	3	1	1	0	1	1	4	2	0	0	0	1	2	0	3	0	1	1	3	4	0	2	0	3	3	4	0	4	0
K00854	12	7	9	3	0	3	0	5	2	0	0	1	1	27	1	1	15	0	1	4	1	2	4	1	2	1	0	6	0	0	0	2	0	0	1	0	2	0	1	2	0	0	0	2	0	0	0	11	0
K00855	0	0	0	0	0	0	0	0	0	0	0	0	0	1	1	0	0	0	0	2	0	0	5	0	2	0	0	0	0	0	0	3	0	0	0	0	0	0	0	0	0	0	0	4	0	0	0	0	0
K00859	0	0	0	0	0	0	0	1	0	0	0	0	0	0	0	0	0	0	0	0	0	0	0	0	0	0	0	0	0	0	0	0	0	0	0	0	0	0	0	0	0	0	0	0	0	0	0	0	1
K00860	2	0	0	0	0	0	0	0	0	0	0	0	0	0	0	0	0	0	0	0	0	0	0	0	0	0	0	0	1	0	0	0	0	0	0	0	0	0	0	0	0	0	0	0	0	0	0	0	0
K00863	0	0	0	0	0	0	0	0	0	0	0	0	0	0	0	0	0	0	0	0	0	0	0	0	0	0	0	0	0	0	0	0	0	0	0	0	0	0	0	0	0	0	0	0	0	0	0	0	0
K00864	0	0	0	2	0	0	6	0	3	0	9	0	21	2	2	0	0	4	0	6	6	0	1	0	0	0	2	19	1	2	6	1	1	0	0	0	3	3	1	0	3	4	1	9	3	11	1	1	0
K00865	0	0	0	0	0	0	0	0	0	52	0	0	0	0	0	0	0	0	0	0	0	0	0	0	0	0	0	0	0	0	0	0	0	0	0	0	0	0	0	0	0	0	0	0	0	0	0	0	0
K00868	0	0	0	0	0	0	0	0	0	0	0	0	1	0	0	1	0	0	0	0	0	1	0	0	0	0	0	0	0	0	0	0	0	0	0	0	0	0	2	0	0	0	2	2	12	0	0	0	0
K00870	0	0	0	1	0	0	0	0	0	0	0	0	0	0	0	0	0	0	0	0	0	0	0	0	0	0	0	2	0	0	0	1	0	0	0	0	0	0	0	0	0	2	0	0	0	0	0	0	0
K00872	0	0	0	0	0	0	0	0	0	0	0	0	0	0	0	0	0	0	0	0	0	0	0	0	0	0	0	0	0	0	0	0	0	0	0	0	0	0	0	0	0	0	0	1	0	0	0	0	0
K00873	9	17	7	9	0	6	4	8	2	0	18	7	51	12	3	11	9	8	12	8	3	15	5	6	7	3	22	47	10	10	4	3	11	0	5	1	16	8	8	16	3	2	14	12	30	7	0	12	2
K00874	41	30	21	23	0	34	12	34	35	0	8	22	14	38	25	33	33	16	21	36	41	17	43	0	30	14	16	16	0	33	2	35	5	0	29	0	11	4	22	23	17	22	10	24	3	27	0	32	0
K00876	0	0	1	0	0	0	0	1	0	0	0	1	0	0	0	1	0	0	1	2	1	0	2	0	0	0	0	1	0	0	0	0	0	0	2	0	0	1	2	2	0	1	0	0	1	0	0	1	0
K00878	0	0	0	0	0	0	1	0	0	0	0	0	0	0	0	0	0	1	0	0	0	0	0	0	0	0	0	0	0	0	0	0	0	0	1	0	0	0	0	0	0	0	0	0	0	0	0	0	0
K00879	0	0	0	0	0	0	0	0	0	0	0	0	0	0	0	0	0	1	0	0	0	0	0	0	0	0	0	0	0	0	0	0	0	0	0	0	0	0	0	0	0	0	0	0	0	0	0	0	0
K00880	0	0	0	0	0	0	0	0	0	0	0	0	0	0	0	0	0	0	0	0	0	0	0	0	0	0	0	0	0	0	0	0	0	0	0	0	0	0	0	0	0	0	0	0	0	0	0	0	0
K00882	0	0	0	2	0	0	0	0	0	0	0	0	0	0	0	0	0	0	0	0	0	0	0	0	0	0	0	2	0	0	0	0	0	0	0	0	0	0	0	0	0	0	0	0	1	2	0	0	0
K00884	0	0	0	0	0	0	0	0	0	0	0	0	0	0	0	0	0	0	0	0	0	0	0	0	0	0	0	0	0	0	0	0	0	0	0	0	0	0	0	0	0	0	0	0	0	0	0	0	0
K00885	0	0	0	0	0	0	0	0	0	0	0	0	0	0	0	0	0	0	0	0	0	0	0	0	0	0	0	0	0	0	0	0	0	0	1	0	0	0	0	0	0	0	0	0	0	0	0	0	0
K00886	0	0	0	0	0	0	0	0	0	0	0	0	0	0	0	0	0	0	0	0	0	0	0	0	0	0	1	0	0	0	0	0	0	0	0	0	0	0	0	0	0	0	0	0	0	0	0	0	0
K00887	0	0	0	0	0	0	0	0	0	0	0	0	0	0	0	0	0	0	0	0	0	0	0	0	0	4	0	0	0	0	0	0	0	0	0	0	0	0	0	0	0	0	0	0	0	0	0	0	0
K00891	0	0	0	2	0	0	0	0	0	0	0	0	0	0	0	0	0	0	0	0	0	0	0	0	0	0	0	3	0	0	0	0	0	0	0	0	1	0	0	0	0	0	0	0	1	0	0	0	0
K00895	25	22	22	19	0	13	0	16	20	0	11	35	8	24	10	25	16	16	34	13	23	24	12	0	17	1	2	3	12	9	11	14	15	0	10	0	0	17	6	28	7	9	9	15	0	17	2	32	0
K00897	0	0	0	0	0	0	0	0	0	0	0	0	3	0	1	0	0	1	0	0	0	0	0	0	0	0	1	2	1	0	0	0	2	0	0	0	0	0	0	0	2	0	0	0	0	0	0	0	0
K00899	0	0	0	0	0	0	0	0	0	0	0	0	0	0	0	0	0	0	0	0	0	0	0	0	0	0	0	0	0	0	0	0	0	0	0	0	0	0	0	0	0	0	0	0	0	0	0	0	0
K00903	0	0	0	0	0	0	0	0	0	0	0	0	0	0	0	0	0	0	0	0	0	0	0	0	0	0	0	0	0	0	0	0	0	0	0	0	0	0	0	0	0	0	0	0	0	0	0	0	0
K00912	0	0	0	0	0	0	0	0	0	0	0	0	0	0	0	0	0	0	0	0	0	0	0	0	0	0	0	0	0	0	0	0	0	0	0	0	0	0	0	0	0	0	0	0	0	0	0	0	0
K00917	0	0	0	0	0	0	0	0	0	0	0	0	0	0	0	0	0	0	0	0	0	0	0	0	0	0	0	0	0	0	0	0	0	0	0	0	0	0	0	0	0	0	0	0	0	0	0	0	0
K00919	0	0	0	0	0	0	0	0	0	0	0	0	0	0	0	0	0	0	0	0	0	0	0	0	0	0	0	0	0	0	0	0	0	0	0	0	0	0	0	0	0	0	0	0	0	0	0	0	0
K00924	0	0	0	0	0	0	0	0	0	0	0	0	0	0	0	0	0	0	0	2	0	0	0	0	0	0	1	4	0	0	0	0	1	0	0	0	4	0	0	0	1	0	0	0	0	0	0	0	0
K00925	7	4	3	19	0	13	4	8	2	0	7	16	4	20	6	9	10	7	11	34	14	6	7	17	21	0	22	11	2	19	3	3	2	0	5	0	13	15	5	6	5	2	3	14	13	17	10	9	0
K00926	0	0	0	6	0	5	2	1	0	0	0	0	1	0	1	1	0	2	0	2	0	0	0	0	1	0	0	3	0	2	0	3	0	0	0	0	2	0	0	0	1	0	0	0	0	1	1	0	0
K00927	62	31	27	54	0	33	26	26	30	0	38	16	32	39	26	51	42	31	42	50	85	47	22	39	39	0	25	96	23	43	30	19	34	0	20	3	31	23	15	25	19	24	20	47	34	24	10	44	0
K00928	8	5	4	12	0	2	3	7	9	0	0	1	2	7	8	13	13	4	4	7	4	6	14	0	5	3	1	3	5	6	2	5	2	0	5	0	3	3	2	9	5	3	2	6	2	4	0	5	0
K00929	1	0	1	3	0	0	0	2	0	0	0	0	1	0	1	2	0	0	0	3	0	1	0	0	1	0	0	0	0	5	0	0	1	0	0	0	0	0	1	2	0	0	0	3	0	2	0	3	0
K00930	0	0	0	3	0	0	0	0	0	0	0	0	0	0	0	0	0	0	0	1	0	0	0	0	0	0	0	1	0	0	1	0	0	0	0	0	0	0	0	0	0	0	0	0	0	0	0	1	0
K00931	0	0	0	0	0	0	0	0	0	0	0	0	0	0	0	0	0	0	0	0	0	0	0	0	0	0	0	0	0	0	0	0	0	0	0	0	0	0	0	0	0	0	0	0	0	0	0	1	0
K00932	0	0	0	0	0	0	0	0	0	0	0	0	0	0	0	0	0	1	0	1	0	1	0	1	0	0	0	2	3	0	0	0	0	0	0	0	0	0	1	1	0	0	0	0	0	0	0	0	0
K00936	0	0	0	0	0	0	1	0	0	0	0	0	0	0	0	0	0	0	0	0	0	0	0	0	0	0	0	0	0	0	0	0	0	0	0	0	0	0	0	0	0	0	0	0	0	0	0	0	0
K00937	0	0	2	2	0	0	1	4	0	0	0	0	0	3	0	0	1	0	0	3	2	2	0	0	1	0	2	0	1	0	0	1	1	0	2	0	0	0	0	3	0	0	0	0	1	3	0	5	0
K00939	6	2	4	7	0	4	4	7	3	0	8	0	1	1	4	7	11	2	2	2	6	5	2	1	5	0	5	8	1	12	2	3	4	0	3	0	1	2	0	3	2	1	1	6	5	3	0	5	0
K00940	3	7	5	3	0	5	0	5	2	0	11	3	5	4	3	3	3	1	7	3	3	5	6	0	4	0	1	0	2	0	3	4	0	0	6	0	0	2	6	7	2	6	1	8	2	7	0	8	0
K00941	0	0	0	0	0	0	0	0	0	0	0	0	0	0	0	0	0	0	0	1	1	0	0	0	0	0	0	0	0	0	0	4	0	0	0	0	0	0	0	0	0	0	0	0	0	1	0	0	0
K00942	0	0	0	0	0	0	0	1	0	0	1	0	0	0	0	0	0	0	0	0	0	0	1	0	1	1	0	1	0	0	0	0	1	0	0	0	1	0	0	1	0	0	0	1	1	0	0	1	0
K00943	0	0	0	0	0	0	0	1	0	0	0	0	0	0	0	0	0	0	0	0	0	0	0	0	0	0	0	0	0	0	0	1	0	0	0	0	0	0	0	0	0	0	0	0	0	0	0	0	0
K00945	0	0	0	6	0	1	3	5	1	0	1	0	2	0	3	0	1	0	1	15	2	1	6	0	0	0	3	11	1	3	1	11	1	0	1	0	10	0	0	1	2	0	0	2	0	3	0	3	0
K00946	0	0	0	0	0	0	0	0	0	0	3	0	0	0	0	0	0	0	0	0	0	0	0	0	0	0	0	1	0	0	0	0	0	0	0	0	0	0	0	0	0	0	0	0	1	0	0	0	0
K00947	0	1	0	0	0	0	0	0	0	0	0	0	0	0	0	0	0	0	0	0	0	1	0	0	0	0	0	0	0	0	0	0	1	0	0	0	0	0	0	0	0	0	0	1	0	0	0	0	0
K00948	14	12	12	10	0	11	4	17	8	0	18	18	14	19	9	20	21	9	19	14	15	17	15	5	14	0	6	21	6	13	8	10	11	0	13	0	9	7	6	22	8	8	5	13	15	9	1	17	0
K00949	0	0	0	0	0	0	0	0	0	0	0	0	0	0	0	0	0	0	0	0	0	0	0	0	0	1	0	0	0	0	0	0	0	0	0	0	0	0	0	0	0	0	0	0	0	0	0	0	0
K00950	0	0	2	0	0	0	0	0	0	0	0	0	0	0	0	0	0	0	0	0	0	0	0	0	0	0	0	0	0	0	0	0	0	0	0	0	0	0	0	0	0	0	0	0	0	0	0	0	0
K00951	0	0	2	0	0	0	0	3	0	0	3	0	0	0	3	2	2	2	0	0	0	5	2	0	2	0	0	1	3	0	1	0	1	0	2	0	1	0	0	1	1	0	0	0	0	1	0	0	0
K00954	0	0	0	0	0	0	0	0	0	0	0	1	0	0	0	0	0	0	0	0	0	0	0	0	0	0	0	0	0	0	0	1	0	0	0	0	0	0	0	0	0	0	0	0	0	0	0	0	0
K00955	2	2	1	1	0	0	0	0	0	0	1	1	0	1	0	0	2	0	0	0	0	0	0	6	2	0	0	0	0	0	0	1	0	0	1	0	0	0	0	0	0	0	0	0	0	0	9	1	0
K00956	2	4	2	3	0	0	0	0	0	0	1	1	0	1	0	0	2	0	0	0	0	0	1	0	2	0	0	0	0	0	0	1	0	0	1	1	0	0	0	0	0	0	0	0	0	0	0	1	0
K00957	5	1	2	3	0	0	0	0	0	0	1	0	0	2	0	2	3	1	4	0	1	0	0	0	0	0	0	0	0	0	0	0	1	0	1	0	0	0	0	1	0	0	0	0	0	0	0	1	0
K00958	0	0	0	0	0	0	0	0	0	0	3	0	0	0	3	0	3	0	0	0	0	0	0	0	0	0	0	0	0	0	0	0	0	0	0	0	0	0	0	0	0	0	0	0	0	0	0	0	0
K00962	32	41	36	42	0	27	6	15	23	0	22	33	8	68	17	35	33	16	64	18	33	35	38	10	28	0	21	31	14	29	6	25	24	0	22	1	8	22	24	42	4	18	35	21	21	33	3	40	0
K00963	1	0	0	0	0	1	1	1	1	0	7	0	0	0	1	0	0	1	0	0	1	1	0	0	0	0	0	3	0	0	0	0	0	0	0	0	0	1	0	1	1	1	2	0	4	1	0	0	0
K00965	0	0	0	3	0	1	0	0	1	0	0	0	14	1	0	0	0	0	0	1	0	0	0	0	0	0	7	8	0	4	0	1	0	0	0	0	2	0	0	0	0	0	0	0	8	0	0	1	0
K00966	0	0	0	0	0	0	0	0	0	0	0	0	0	0	0	0	0	0	0	0	0	0	0	0	0	0	0	0	0	0	0	1	0	0	0	0	0	0	0	0	0	0	0	0	0	0	0	0	0
K00968	0	0	0	0	0	0	0	0	0	0	0	0	0	0	0	0	0	0	0	0	0	0	0	0	0	0	0	0	0	0	0	0	0	0	0	0	0	0	0	0	0	0	0	0	0	0	0	0	0
K00969	0	0	0	0	0	0	0	0	0	0	0	0	0	0	0	0	0	0	0	0	0	0	0	0	0	0	0	0	0	0	0	0	0	0	0	0	0	0	0	0	0	0	0	0	0	0	0	0	0
K00970	0	0	0	0	0	0	0	0	0	0	0	0	4	0	0	0	0	0	0	0	0	0	0	0	0	0	1	0	0	0	0	0	0	0	0	0	0	0	0	0	0	0	0	0	0	0	0	0	0
K00971	1	0	2	3	0	1	0	3	0	0	1	0	0	1	2	1	1	0	0	0	1	2	1	0	1	0	0	0	2	2	2	2	1	0	3	0	0	0	1	0	1	1	0	1	0	2	0	1	0
K00972	0	0	0	0	0	0	0	0	0	0	0	0	0	0	0	0	0	0	0	0	0	0	0	0	0	0	0	0	0	0	0	0	0	0	0	0	0	0	0	0	0	0	0	0	0	0	0	0	0
K00973	13	7	6	4	0	5	2	8	10	0	1	0	0	5	7	11	15	2	9	4	7	13	12	0	8	0	4	0	6	2	4	9	7	0	10	0	1	4	3	7	2	3	0	12	0	6	0	4	0
K00974	0	0	0	0	0	0	0	0	0	0	0	0	0	3	0	0	0	0	0	0	0	0	0	0	0	0	0	2	0	1	0	0	0	0	0	0	0	0	0	0	0	0	0	0	0	0	0	0	0
K00975	0	0	0	13	0	10	21	8	7	0	0	0	9	6	5	4	1	2	6	17	7	0	3	0	17	0	8	21	0	12	1	6	1	0	0	0	24	0	0	1	7	7	1	2	4	12	0	13	0
K00978	0	0	0	0	0	0	0	0	0	0	0	0	0	0	0	0	0	0	0	0	0	0	0	0	0	0	0	0	0	0	0	0	0	0	0	0	0	1	0	0	0	0	0	0	0	0	0	0	0
K00979	0	0	1	0	0	0	0	1	0	0	2	0	0	2	0	0	0	0	2	0	3	0	1	2	2	0	0	1	0	0	0	0	0	0	0	0	0	0	0	3	0	0	0	1	1	0	7	0	0
K00982	0	0	0	0	0	0	0	0	0	0	0	0	0	0	0	0	0	0	0	0	0	0	0	0	0	0	0	0	0	0	0	0	0	0	0	0	0	0	0	0	0	0	0	0	1	0	0	0	0
K00983	0	0	0	0	0	0	0	0	1	0	0	0	0	0	0	0	0	0	0	0	0	0	0	0	0	0	0	0	0	0	0	0	0	0	0	0	0	0	0	0	0	0	0	0	0	0	0	0	0
K00984	0	0	0	0	0	0	0	0	0	0	0	0	0	0	0	0	0	0	0	0	0	5	0	0	0	0	0	0	0	0	0	0	0	0	0	0	0	0	0	2	0	2	0	1	0	2	0	0	0
K00986	0	0	0	0	0	0	0	0	0	0	0	0	0	0	0	0	0	0	0	0	0	0	0	0	0	0	0	1	0	0	0	0	0	0	0	0	0	0	0	0	0	0	0	0	0	0	0	0	0
K00988	0	0	1	0	0	0	0	0	0	0	0	0	0	0	0	0	0	0	0	0	0	1	0	0	0	0	0	0	0	0	0	0	0	0	0	0	0	0	0	1	0	0	0	0	0	1	0	0	0
K00989	0	0	0	0	0	0	0	0	0	0	0	1	0	12	0	0	16	4	0	0	2	0	7	0	0	0	0	1	0	0	0	0	0	0	0	0	0	1	0	0	3	0	1	1	0	0	1	2	0
K00991	0	0	0	0	0	0	0	0	0	0	0	0	0	0	0	0	0	0	0	0	0	0	0	0	0	3	0	0	1	0	0	0	0	0	0	0	0	0	0	0	0	0	0	0	0	0	0	0	0
K00992	0	0	0	0	0	0	0	0	0	0	0	0	0	0	0	0	0	0	0	0	0	0	0	0	0	0	0	0	0	0	0	0	0	0	0	0	0	0	0	0	0	0	4	0	0	0	0	0	0
K00995	0	0	0	0	1	0	0	0	0	0	0	0	0	0	0	0	0	0	0	0	0	0	0	0	0	10	0	0	0	0	1	0	0	2	0	0	0	0	0	0	0	0	0	0	0	0	0	0	0
K00996	0	0	3	2	0	0	0	0	0	0	0	1	0	0	0	0	0	0	0	0	0	1	0	0	0	0	0	0	1	0	0	0	1	0	2	0	0	0	0	0	0	0	0	0	0	0	0	1	0
K00997	0	0	0	0	0	0	0	0	0	0	0	0	0	0	0	0	0	0	0	0	0	0	0	0	0	0	0	0	0	0	0	0	0	0	0	0	0	0	0	0	0	0	0	0	0	0	0	0	0
K00999	0	0	0	0	0	0	0	0	0	0	0	0	0	0	0	0	0	0	0	0	0	0	0	0	0	0	0	0	0	0	1	0	0	0	0	0	0	0	0	0	0	0	0	0	0	0	0	0	0
K01000	0	0	0	0	0	0	0	0	0	0	0	0	0	0	0	0	0	0	0	0	0	0	0	0	0	0	0	0	0	0	0	0	0	0	0	0	0	0	0	0	0	0	0	0	0	0	0	0	0
K01002	0	0	0	0	0	0	0	0	0	0	0	0	0	0	0	0	0	0	0	0	0	0	0	0	0	0	0	0	0	1	0	0	0	0	0	0	0	0	0	0	0	0	0	0	0	0	0	0	0
K01006	39	12	34	84	0	46	55	38	47	0	17	26	9	36	39	46	34	21	37	65	60	34	20	54	54	0	24	91	27	61	29	20	28	0	22	0	64	11	23	18	42	19	26	49	6	29	4	58	0
K01007	0	5	0	0	0	0	0	0	0	0	0	0	0	0	0	0	0	0	0	0	0	0	3	0	0	0	0	13	0	0	0	0	0	0	0	0	0	0	0	0	9	0	0	0	0	6	0	0	0
K01011	0	0	0	0	0	0	0	0	1	0	1	0	0	0	0	0	0	0	0	0	0	0	0	1	0	0	0	1	1	0	0	0	1	0	0	0	0	0	0	0	0	0	0	1	6	0	0	0	0
K01012	0	0	0	1	0	0	0	0	0	0	0	0	0	0	0	0	0	0	0	0	0	0	0	0	0	0	0	0	0	0	0	0	0	0	0	0	0	0	0	0	0	0	0	0	0	0	0	2	0
K01023	0	0	0	0	0	0	1	0	0	0	0	0	0	0	1	3	0	0	0	0	0	0	0	0	1	2	0	4	0	0	0	0	0	0	0	0	2	0	0	0	0	0	0	9	0	0	0	0	0
K01026	0	0	0	0	0	0	7	0	0	0	0	0	0	0	4	0	0	0	0	0	7	0	0	2	0	0	0	3	0	4	1	1	0	0	0	0	1	0	0	1	0	1	1	0	7	1	1	1	0
K01027	0	0	0	0	0	0	0	0	0	0	0	0	0	0	0	0	0	0	0	0	0	0	0	0	0	0	0	0	0	0	0	0	0	0	0	0	0	0	0	0	0	0	0	0	0	0	0	0	0
K01028	0	0	0	3	0	1	0	0	0	0	0	0	1	0	4	0	0	0	2	0	0	0	0	0	0	0	0	1	0	0	2	0	0	0	0	0	0	2	0	0	0	0	0	0	0	0	0	1	0
K01029	0	0	0	0	0	0	0	0	0	0	0	0	0	0	0	0	0	0	0	0	0	0	0	0	0	0	0	0	0	0	0	0	0	0	0	0	0	0	0	0	0	0	0	0	0	0	0	0	0
K01034	0	0	0	3	0	0	0	0	0	0	0	0	0	0	0	1	0	0	0	2	0	0	0	0	0	0	0	0	0	4	0	0	0	0	0	0	0	3	0	0	0	0	0	0	2	0	0	0	0
K01035	1	0	0	6	0	0	1	0	0	0	0	1	0	1	1	0	0	0	3	2	1	0	2	1	0	0	0	1	0	0	0	0	0	0	0	0	0	0	0	0	1	0	0	0	0	0	2	0	0
K01040	0	0	0	0	0	1	0	0	0	0	2	0	0	0	1	0	0	0	1	0	0	0	0	0	0	0	0	0	0	0	0	0	0	0	0	0	0	1	0	0	0	0	0	0	0	0	0	0	0
K01041	0	7	0	0	0	0	0	0	0	0	0	0	0	0	0	0	3	0	0	0	0	0	1	0	0	0	0	0	1	0	0	0	0	0	4	0	0	0	0	0	0	0	0	3	0	8	0	0	0
K01042	0	0	0	0	0	0	0	0	0	0	0	0	0	0	0	0	0	0	0	0	0	0	0	0	0	0	0	0	0	0	0	0	0	0	0	0	0	0	0	0	0	0	0	0	3	0	0	0	0
K01043	0	2	0	1	0	0	0	0	0	0	0	0	0	0	0	0	1	0	0	0	0	0	0	0	0	0	0	0	0	0	0	0	2	0	0	0	0	0	0	1	0	0	0	1	0	1	0	1	0
K01048	0	0	0	0	0	1	0	0	0	0	0	0	0	0	1	0	0	1	0	0	1	0	0	0	0	0	0	0	0	0	0	0	0	0	0	0	0	0	0	0	0	0	0	0	0	0	0	0	0
K01051	0	1	0	2	0	31	0	1	43	0	1	1	0	5	0	0	1	0	0	0	30	4	16	0	0	0	0	0	0	1	0	10	0	0	0	0	0	1	1	7	7	0	0	2	4	4	1	10	0
K01053	0	0	0	0	0	0	0	0	0	0	0	0	0	0	0	2	0	0	0	0	0	0	0	0	0	0	0	0	0	0	0	0	0	0	0	0	0	0	0	0	0	0	0	0	0	0	0	0	0
K01054	0	0	0	0	0	0	0	0	1	0	0	0	0	0	1	0	0	0	0	0	0	0	0	0	0	0	0	2	0	0	0	0	0	0	0	0	0	0	0	0	0	0	0	0	0	0	0	0	0
K01055	0	0	0	0	0	0	0	0	0	0	0	0	0	0	0	0	0	0	0	0	0	0	0	4	0	0	0	0	0	0	0	0	0	0	0	0	0	0	0	0	0	0	0	0	0	0	0	0	0
K01056	0	0	0	0	0	0	0	0	0	0	1	0	0	0	0	0	0	0	0	0	0	0	0	0	0	0	0	0	0	0	0	0	0	0	0	0	0	0	0	0	0	0	0	0	0	0	0	0	0
K01057	0	0	0	0	0	0	0	0	0	0	1	0	0	0	0	0	0	1	0	0	0	0	0	0	0	0	0	0	0	0	0	0	0	0	0	0	0	0	0	0	0	0	0	0	0	0	0	0	0
K01058	0	0	0	0	0	0	0	0	0	0	1	0	0	0	0	0	0	0	0	0	0	0	0	0	0	0	0	0	0	0	0	0	0	0	0	0	0	0	0	0	0	0	0	0	2	0	0	0	0
K01060	0	1	4	0	0	3	0	2	0	0	0	0	0	0	6	0	0	0	0	0	4	1	1	0	2	0	0	0	0	2	0	0	0	0	0	0	0	1	2	2	1	0	0	1	0	1	0	0	0
K01061	2	1	0	0	0	0	0	0	0	0	0	0	0	0	1	2	5	1	0	0	0	0	2	0	1	0	3	0	0	1	0	0	0	0	2	0	0	1	1	0	0	2	0	0	0	0	0	1	0
K01066	1	4	2	0	0	0	0	0	0	0	0	0	0	0	0	0	1	0	0	0	0	1	0	0	2	0	0	0	0	0	0	0	0	0	1	0	0	0	0	2	0	2	0	1	0	1	0	1	0
K01067	0	0	0	0	0	0	0	0	0	0	0	0	0	0	0	0	0	0	0	0	0	0	0	0	0	0	0	0	0	0	0	0	0	0	0	0	0	0	0	0	0	0	0	0	0	0	0	0	0
K01069	0	0	0	0	0	0	1	0	0	0	0	0	0	0	0	0	0	0	0	0	0	0	0	0	0	6	0	0	0	0	0	0	0	0	0	0	0	0	0	0	0	0	0	7	0	0	0	0	0
K01070	0	0	0	0	0	0	0	0	0	0	0	0	0	0	0	0	0	0	0	0	0	0	0	0	0	0	0	0	0	0	0	0	0	0	0	0	0	0	0	0	0	0	0	0	0	0	0	0	0
K01071	0	0	0	0	0	0	0	0	0	0	0	0	0	0	0	0	0	0	0	0	0	0	0	0	0	0	0	0	0	0	0	0	0	0	0	0	0	0	0	0	0	0	0	0	0	0	0	0	0
K01075	0	0	0	0	0	0	0	0	0	0	0	0	0	0	0	0	0	0	0	0	0	0	0	0	0	0	0	0	0	0	0	0	1	0	0	0	0	0	0	0	0	0	0	0	0	0	0	0	0
K01077	2	4	4	1	0	1	0	1	0	0	1	13	2	0	2	4	1	0	0	1	1	2	5	0	3	0	0	0	2	2	1	1	1	0	0	0	0	2	1	2	0	1	0	2	0	2	0	1	0
K01078	0	0	0	0	0	0	0	0	0	0	0	0	0	0	0	0	0	0	0	0	0	0	0	0	0	0	0	2	0	0	0	0	0	0	0	0	0	0	0	0	0	0	0	0	0	0	0	0	0
K01079	0	0	1	1	0	0	0	1	0	0	1	0	0	0	1	1	1	0	0	0	0	1	2	0	1	0	0	0	0	0	0	1	0	0	0	1	0	0	0	0	0	0	0	0	0	0	0	0	0
K01081	1	0	0	1	0	5	0	0	0	0	0	0	0	0	0	0	4	0	1	0	4	0	0	1	0	0	1	4	0	0	0	0	0	0	0	0	0	0	0	0	0	2	0	0	0	0	0	2	0
K01082	0	0	0	0	0	0	0	0	0	0	0	0	0	1	0	0	0	0	0	0	0	0	0	0	0	0	0	0	1	0	0	0	0	0	0	0	0	0	0	0	0	0	0	0	0	0	0	1	0
K01085	0	0	0	0	0	0	0	0	1	0	5	0	0	0	0	0	0	0	0	0	0	0	0	0	0	0	0	3	0	0	0	0	0	0	0	0	0	0	0	0	0	0	0	1	10	0	0	0	0
K01089	0	0	3	2	0	0	0	1	1	0	1	7	6	5	4	0	1	1	1	2	0	0	3	0	5	0	0	0	0	7	0	9	1	0	0	0	0	0	0	1	2	0	1	4	2	2	3	2	0
K01090	0	0	0	0	0	2	0	0	0	0	0	0	0	0	0	0	0	0	0	0	0	0	0	0	0	0	0	1	0	0	0	1	0	0	0	0	0	0	0	0	0	0	0	0	0	0	0	0	0
K01091	0	0	0	1	0	0	0	3	0	0	0	0	0	0	0	0	0	0	0	0	0	0	0	1	0	0	1	0	1	0	0	0	0	0	0	0	0	0	0	0	0	0	0	0	1	0	0	0	0
K01092	0	0	0	0	0	0	0	0	0	0	2	1	0	0	0	0	0	0	0	0	0	0	0	0	0	0	0	0	0	0	0	0	0	0	0	0	0	0	0	0	0	0	2	0	4	0	0	0	0
K01095	0	0	0	0	0	0	0	0	0	0	0	0	0	0	0	0	0	0	0	0	0	0	0	0	0	1	0	0	0	0	0	0	0	0	0	0	0	0	0	0	0	0	0	0	0	0	0	0	0
K01104	0	0	1	0	0	0	0	0	0	0	0	0	0	0	0	2	0	0	0	0	0	0	0	0	0	0	0	0	0	0	0	0	0	0	0	0	0	0	0	0	0	0	0	0	0	0	0	0	0
K01113	0	0	0	0	0	0	0	0	0	0	0	0	0	0	0	0	0	0	0	0	0	0	0	0	0	0	0	0	0	0	0	0	0	0	0	0	0	0	0	0	0	0	0	0	0	0	0	0	0
K01118	0	0	0	0	0	0	0	0	0	0	1	0	0	0	0	0	0	0	0	0	0	0	0	0	0	0	0	0	0	0	0	0	0	0	0	0	0	0	0	0	0	0	0	0	0	0	0	0	0
K01119	2	0	0	0	0	0	0	0	0	0	0	0	0	1	0	0	1	0	0	0	0	0	0	4	0	0	0	0	1	0	0	0	0	0	0	0	0	0	0	1	1	0	0	0	2	0	0	0	0
K01126	0	0	0	0	0	2	0	0	1	7	6	0	1	3	2	3	0	1	0	0	0	2	14	2	0	0	0	7	0	0	0	0	0	0	0	0	0	0	0	3	0	0	0	1	10	0	1	0	0
K01128	0	0	0	0	0	0	0	0	0	0	0	0	0	0	0	0	0	0	0	0	0	0	0	0	0	0	0	0	0	0	0	0	0	0	1	0	0	0	0	0	0	0	0	0	0	0	0	0	0
K01129	0	1	0	0	0	0	0	0	0	0	0	0	0	0	0	0	0	0	0	0	0	2	0	0	0	0	0	0	0	0	0	0	0	0	0	0	0	0	0	3	0	0	0	0	0	0	0	0	0
K01130	1	0	0	4	0	3	0	1	0	0	0	0	1	0	0	2	4	0	4	1	0	2	1	0	3	0	0	0	5	0	0	4	1	0	5	0	0	0	4	1	0	7	0	3	0	8	0	3	0
K01133	0	0	0	0	0	0	0	0	0	0	0	0	0	0	0	0	0	0	0	0	0	0	0	0	0	0	0	0	0	0	0	0	0	0	0	0	0	0	0	0	0	0	0	0	0	0	0	0	0
K01134	1	3	0	0	0	1	0	1	3	0	1	2	0	0	2	0	4	0	1	0	0	0	0	0	0	18	0	2	2	0	0	0	1	0	0	0	0	1	0	0	0	0	0	0	0	0	0	0	0
K01135	0	0	0	0	0	0	0	0	0	0	0	0	0	0	0	0	0	0	0	0	0	0	0	0	0	0	0	0	0	0	0	0	0	0	0	0	0	0	1	0	0	0	0	0	0	0	0	0	0
K01137	0	1	0	1	0	0	0	0	1	0	2	2	3	0	0	1	0	3	1	0	0	1	0	0	0	1	0	0	0	0	0	0	1	0	0	0	0	1	0	0	0	0	0	2	0	0	0	1	0
K01138	0	0	1	0	0	0	0	1	0	0	0	1	0	0	0	0	0	2	1	2	0	2	0	0	0	2	0	3	0	0	0	0	0	0	0	0	0	0	1	1	0	0	0	0	5	1	0	2	0
K01139	0	0	0	0	0	0	0	0	0	0	0	0	0	0	0	0	2	0	0	0	0	0	2	0	0	0	0	0	0	0	0	0	0	0	0	0	0	0	0	1	0	0	0	1	0	0	0	0	0
K01142	0	0	0	1	0	1	0	2	2	0	1	1	1	0	1	0	0	1	0	2	1	2	1	9	0	2	0	1	1	0	0	1	2	0	0	0	0	2	1	3	0	1	1	1	0	1	8	0	0
K01144	0	0	0	0	0	0	0	0	0	0	0	0	0	0	0	0	0	0	0	0	0	0	0	0	0	0	0	0	0	0	0	0	0	0	0	0	0	0	0	0	0	0	0	0	0	0	0	0	0
K01147	0	1	0	0	0	0	0	0	0	0	0	0	0	0	0	0	0	0	0	0	0	0	0	0	0	0	0	0	0	0	0	0	0	0	0	0	0	0	0	0	0	0	0	0	2	0	0	0	0
K01151	0	0	0	0	0	0	0	0	0	0	0	0	0	0	0	0	0	0	0	0	0	0	0	0	1	0	0	0	0	0	0	0	0	0	1	0	0	0	0	0	0	0	0	0	0	0	0	1	4
K01153	0	0	0	0	4	0	0	0	0	0	0	0	0	0	0	0	0	0	0	0	0	0	0	0	0	5	0	0	0	0	0	0	0	0	0	0	0	0	0	0	0	0	0	0	0	0	0	0	2
K01154	0	1	0	0	0	0	0	0	0	0	0	0	0	0	0	0	0	0	0	0	0	0	0	0	0	1	0	0	0	0	0	0	0	0	0	0	0	0	0	0	0	0	0	0	0	0	0	0	11
K01156	0	0	0	0	0	0	0	0	0	0	0	0	0	0	0	0	0	0	0	0	0	0	0	0	0	0	0	0	0	0	0	0	0	0	0	0	0	0	0	0	0	0	0	0	0	0	0	0	0
K01157	0	0	0	0	0	0	0	0	0	0	0	0	0	0	0	0	0	0	0	0	0	0	0	0	0	0	0	0	0	1	0	0	0	0	0	0	0	0	0	0	0	0	0	0	0	0	0	0	0
K01159	0	0	0	0	0	0	0	0	0	0	0	0	0	0	0	0	0	0	0	0	0	0	0	0	0	0	0	0	0	0	0	0	0	0	0	0	0	0	0	0	0	0	0	0	0	0	0	0	1
K01163	0	1	0	0	0	0	0	0	0	0	0	0	0	0	0	0	0	0	0	0	0	0	0	0	0	0	0	0	0	0	0	0	0	0	0	0	0	0	0	0	0	1	0	0	0	0	0	0	0
K01173	0	0	1	0	0	0	0	0	0	0	0	0	0	1	0	0	0	0	3	0	1	1	4	0	0	0	0	0	0	0	0	2	0	0	0	0	0	0	1	5	6	2	0	0	0	1	0	10	0
K01174	0	0	0	0	0	0	0	0	0	0	0	0	0	0	0	0	0	0	0	0	0	0	0	1	0	0	0	0	0	0	0	0	0	0	0	0	0	0	0	0	0	0	0	0	0	0	0	0	0
K01176	0	0	1	1	0	0	0	0	0	0	0	0	0	0	0	0	2	0	0	1	1	0	0	0	1	0	0	52	0	2	0	0	3	0	1	0	0	0	4	0	24	0	0	0	0	0	0	0	0
K01178	0	0	0	0	0	0	0	0	0	0	0	0	0	0	0	0	0	0	0	0	0	0	0	0	0	0	0	0	0	0	0	0	0	0	0	0	0	0	0	0	0	0	0	0	0	0	0	0	0
K01179	0	0	7	44	0	4	1	2	1	0	1	2	2	0	1	0	0	0	43	39	8	0	2	0	0	0	6	2	0	1	0	0	13	0	0	0	46	1	1	1	6	0	1	6	0	6	0	25	0
K01181	19	16	8	0	0	0	0	4	0	0	2	4	1	11	0	3	12	0	6	0	0	1	5	0	0	0	0	0	0	1	0	0	0	0	0	0	0	0	0	4	2	0	0	0	0	2	0	11	0
K01182	0	0	0	1	0	0	0	0	0	0	0	0	0	0	0	0	0	0	0	0	0	0	0	0	0	0	0	0	0	0	0	0	0	0	0	0	0	0	0	0	0	0	0	0	0	0	0	0	0
K01183	0	0	2	0	0	0	0	0	0	0	0	1	0	0	2	0	0	0	0	0	0	0	0	0	0	0	0	2	2	0	0	1	0	0	0	0	0	8	0	0	0	0	0	0	0	0	0	0	0
K01184	0	0	1	0	0	0	0	1	3	0	0	1	0	0	0	0	0	0	0	0	0	1	1	0	1	0	0	0	0	0	0	0	0	0	0	0	0	0	0	0	0	0	0	0	0	0	0	0	0
K01185	0	0	0	0	0	0	0	0	0	0	1	0	0	0	0	0	0	0	0	0	0	0	0	0	0	1	0	0	0	0	0	0	0	0	0	0	0	0	0	0	0	0	0	1	0	0	0	0	0
K01186	8	0	2	0	0	10	20	2	2	0	6	12	1	10	15	12	27	4	3	7	5	4	3	24	3	0	4	11	18	4	6	12	8	0	1	0	0	3	6	3	7	3	0	1	0	7	4	4	0
K01187	25	36	4	6	0	29	0	2	2	0	4	5	4	8	5	6	36	0	6	1	22	6	62	0	3	1	5	2	5	9	0	19	1	0	11	0	4	1	40	31	15	33	1	25	0	23	0	4	0
K01190	6	10	12	8	0	14	0	23	60	0	18	9	17	8	9	15	13	16	14	7	14	7	4	2	11	0	12	28	9	9	4	14	17	0	7	1	4	15	22	18	2	0	3	13	82	11	0	8	20
K01191	0	0	0	2	0	0	0	0	0	0	0	0	0	0	0	0	0	0	0	2	0	0	0	0	0	0	0	0	0	0	0	0	0	0	0	0	2	0	0	0	0	0	0	0	0	0	0	0	0
K01192	0	0	0	0	0	0	0	1	0	0	0	0	0	0	0	0	0	0	0	0	0	2	0	0	0	3	0	0	2	0	0	0	0	0	1	0	0	0	0	0	0	0	0	0	0	1	0	0	0
K01193	0	0	0	2	0	0	0	0	0	0	0	1	0	3	2	0	0	0	3	0	1	3	0	0	0	0	0	8	1	0	0	0	0	0	1	0	7	0	1	3	2	3	0	0	0	2	0	0	0
K01194	0	0	0	0	0	0	0	0	0	0	0	0	0	0	0	0	0	0	0	0	0	1	0	0	0	0	0	0	0	0	0	0	0	0	0	0	0	0	0	1	0	0	0	0	0	0	0	0	0
K01195	2	0	7	1	0	1	0	19	5	0	0	8	3	1	8	0	0	0	0	1	1	5	7	2	5	0	0	2	4	4	1	1	1	0	4	0	1	1	1	10	2	2	0	1	12	9	0	5	0
K01197	1	0	2	0	0	0	0	16	0	0	2	0	0	1	1	2	6	0	1	0	1	0	0	0	2	0	0	0	3	0	1	0	1	0	0	0	0	0	0	0	0	0	0	1	0	0	0	0	0
K01198	3	5	10	3	0	5	0	3	6	0	21	4	0	63	5	1	6	0	12	11	1	2	8	0	0	2	0	0	0	2	0	3	0	0	1	0	1	0	3	7	1	0	1	1	0	3	0	10	0
K01199	1	0	2	0	0	1	0	0	7	0	0	0	0	0	2	0	1	0	1	0	1	0	0	0	0	0	0	0	1	0	0	0	0	0	1	0	0	1	0	3	4	0	0	0	0	1	0	1	0
K01200	0	0	0	0	0	0	0	0	0	0	0	0	0	0	0	0	0	0	0	0	0	0	0	0	0	0	0	0	0	0	0	0	0	0	0	0	0	0	4	0	0	0	0	0	0	0	0	0	0
K01201	0	0	2	0	0	0	0	1	3	0	0	1	0	1	1	0	1	0	0	0	1	0	2	0	0	0	5	0	0	0	0	0	0	0	0	0	0	0	0	0	0	0	0	0	0	0	0	0	0
K01202	0	0	0	0	0	0	0	0	0	0	0	0	0	0	0	0	0	0	0	0	0	0	0	0	0	0	0	0	0	0	0	0	0	0	0	0	0	0	0	0	0	0	0	0	0	0	0	0	0
K01205	0	0	0	2	0	0	0	0	0	0	0	0	0	0	0	0	0	0	0	0	0	0	0	0	0	0	0	0	0	0	0	0	0	0	0	0	0	0	0	0	0	0	0	0	0	0	0	0	0
K01206	1	3	16	7	0	0	0	9	4	0	1	6	5	9	1	10	4	2	18	9	0	7	9	0	13	1	0	2	5	3	2	4	7	0	6	0	0	4	9	9	0	5	0	4	0	9	0	12	0
K01207	0	1	0	2	0	0	0	12	2	0	0	0	0	0	4	0	0	0	0	1	0	0	2	0	0	0	1	5	0	0	0	0	0	0	0	0	0	0	0	0	2	0	0	0	0	1	0	0	0
K01208	0	0	0	1	0	0	0	0	0	0	0	0	0	1	0	0	0	0	0	0	0	0	0	0	0	0	0	0	0	0	0	0	0	0	0	0	0	0	0	0	0	0	0	0	0	0	0	3	0
K01209	39	7	20	16	0	0	1	31	1	0	5	5	2	6	16	5	23	6	4	10	1	18	2	0	14	1	0	4	0	10	0	20	6	0	13	0	2	8	17	11	4	0	1	2	0	26	0	8	0
K01210	0	0	0	0	0	0	0	0	0	0	0	0	0	0	0	0	0	0	0	0	0	0	0	0	0	0	0	0	0	0	0	0	0	0	0	0	0	0	0	0	0	0	0	0	0	0	0	0	0
K01218	2	6	1	0	0	4	0	3	0	0	0	0	0	0	0	1	5	0	0	1	1	0	1	0	0	0	0	0	0	0	0	1	0	0	0	0	0	0	4	0	0	0	0	0	0	0	0	7	0
K01220	0	0	0	0	0	0	0	0	0	0	0	0	0	0	0	0	0	0	0	0	0	0	0	0	0	0	0	0	0	0	0	0	0	0	0	0	0	0	0	0	0	0	0	0	0	0	0	0	0
K01222	0	0	0	0	0	0	1	0	13	0	0	0	0	0	0	0	0	0	0	0	0	0	0	0	0	0	0	0	0	0	0	0	0	0	0	0	3	0	0	0	0	0	0	0	0	0	0	0	0
K01223	0	0	0	0	0	0	2	0	9	0	2	0	2	0	0	0	0	0	0	2	0	0	0	1	0	0	0	2	0	2	0	0	0	0	0	0	3	0	2	0	0	1	0	0	1	0	0	0	0
K01224	2	5	2	2	0	1	0	2	0	0	0	1	0	0	0	0	0	0	1	1	0	1	0	0	0	0	0	1	0	0	0	0	0	0	0	0	0	1	0	3	0	0	0	0	0	1	0	0	0
K01225	0	0	0	0	0	0	0	0	0	0	0	0	0	0	0	0	0	0	0	0	0	0	0	0	0	0	0	0	0	0	0	0	0	0	0	0	0	0	0	0	0	0	0	0	0	0	0	0	0
K01226	0	0	0	0	0	0	0	0	0	0	1	0	0	0	0	0	0	0	0	0	0	0	0	0	0	0	0	0	0	0	0	0	0	0	0	0	0	0	0	0	0	0	0	0	0	1	0	0	0
K01227	0	0	0	0	0	0	0	0	0	0	0	0	0	0	0	0	0	0	0	0	0	0	0	0	0	0	0	0	0	0	0	0	0	0	0	0	0	0	0	0	14	0	0	0	0	0	0	0	0
K01232	0	0	0	0	0	0	0	0	0	0	0	0	0	0	0	0	0	0	0	0	0	0	0	0	0	0	0	1	0	0	0	0	0	0	0	0	9	0	0	0	0	0	0	0	0	0	0	0	0
K01234	11	11	15	6	0	19	1	9	0	0	3	13	3	3	14	2	11	0	4	4	17	9	28	0	3	4	4	8	3	7	1	6	4	0	10	0	0	5	14	21	5	17	3	8	0	16	0	4	0
K01235	1	0	1	0	0	0	0	0	0	0	0	0	0	0	0	0	0	0	0	0	0	0	0	0	1	0	0	0	0	0	0	0	0	0	0	0	0	0	0	1	0	0	0	0	0	0	0	0	0
K01239	0	0	0	0	0	0	0	0	0	0	0	0	0	0	0	0	0	0	0	0	0	0	0	0	0	0	0	0	0	0	0	0	0	0	0	0	0	0	0	0	0	0	0	0	0	0	0	0	0
K01241	3	5	2	1	0	2	0	1	0	0	0	1	0	2	0	3	4	0	4	1	2	2	4	0	2	0	0	0	1	0	0	3	1	0	0	0	0	0	1	2	0	0	0	1	0	1	0	1	0
K01243	2	0	2	0	0	0	0	1	0	0	1	0	1	0	0	0	2	1	0	0	4	0	0	1	0	1	0	0	1	0	0	0	0	0	0	0	0	0	0	0	0	0	0	1	2	0	1	0	8
K01250	0	0	0	1	0	0	2	0	0	0	2	0	1	0	0	1	0	0	0	0	0	1	0	1	0	0	0	0	0	0	0	0	0	0	0	0	2	0	0	1	0	0	1	0	4	0	0	0	0
K01251	1	2	1	2	0	1	0	0	0	0	1	2	2	2	5	6	4	2	3	0	3	4	4	3	0	0	3	1	4	4	1	1	1	0	3	0	0	0	3	2	3	1	3	2	0	2	0	1	0
K01252	0	0	0	0	0	0	0	0	0	0	0	0	0	0	0	0	0	0	0	0	0	0	0	0	0	0	0	0	0	0	0	0	0	0	0	0	0	0	0	0	0	0	0	0	0	0	0	0	0
K01255	0	0	0	0	0	0	0	0	1	0	3	0	1	0	0	0	0	0	0	0	0	3	0	0	0	1	0	4	0	0	0	0	1	0	1	0	0	2	1	1	0	0	0	1	5	0	0	0	0
K01256	0	0	0	0	0	0	0	0	0	0	6	0	0	0	0	0	0	1	0	0	0	0	0	1	0	0	2	0	0	0	0	0	0	0	0	0	0	0	1	0	0	0	2	0	5	0	0	0	0
K01258	7	5	11	0	0	7	0	5	3	0	3	8	4	3	2	3	4	2	10	7	4	6	6	0	7	1	2	2	6	4	0	7	0	0	2	0	1	3	5	11	1	3	0	3	7	5	0	6	0
K01259	0	0	0	0	0	0	0	0	0	0	0	0	0	0	0	0	0	0	0	0	0	0	0	0	0	0	0	0	1	0	0	0	0	0	0	0	0	0	0	0	0	0	0	0	0	0	0	0	0
K01261	0	0	0	0	0	0	0	0	0	0	0	0	0	0	2	0	0	0	0	0	0	0	1	0	0	0	0	4	0	0	0	0	0	0	0	0	0	0	0	0	0	0	0	0	0	0	0	0	0
K01262	4	6	13	4	0	5	0	19	5	0	2	24	5	5	6	7	3	3	9	16	1	11	4	0	7	0	3	0	4	2	2	5	4	0	6	2	0	7	1	14	5	0	2	2	5	7	0	11	0
K01265	2	3	0	1	0	2	0	1	0	0	1	3	0	0	0	0	0	0	0	1	0	1	0	0	1	6	2	1	0	0	0	1	0	0	0	1	0	0	0	0	0	0	0	0	1	0	0	0	0
K01266	0	0	0	0	0	0	0	0	0	0	0	0	0	0	0	0	0	0	0	0	0	0	0	0	0	0	0	0	0	0	0	0	0	0	0	0	0	0	0	0	0	0	0	0	0	0	0	0	0
K01267	2	0	0	19	0	7	14	11	0	0	0	0	2	19	22	2	9	0	17	20	13	0	7	6	6	0	5	12	0	13	2	16	0	0	0	0	16	0	0	2	11	1	0	14	0	2	2	11	0
K01269	0	0	0	0	0	0	0	0	2	0	0	0	0	0	0	0	0	0	0	0	0	0	0	0	0	0	0	0	0	0	0	0	0	0	0	0	0	0	0	0	1	0	0	0	0	0	0	0	0
K01270	25	48	34	11	0	33	1	32	9	0	10	60	10	5	11	30	26	13	27	23	31	27	16	2	31	0	11	20	8	25	7	27	11	0	17	0	4	15	34	52	23	34	9	24	16	24	12	21	0
K01271	0	0	1	0	0	0	0	1	4	0	8	0	1	0	0	0	0	0	0	4	0	1	0	5	0	0	3	8	1	0	0	0	0	0	1	0	6	2	2	1	0	0	2	1	17	0	2	0	0
K01273	0	0	0	0	0	0	0	0	0	0	0	0	0	0	0	1	0	0	0	0	0	0	0	0	0	0	0	0	0	0	0	0	0	0	1	0	0	0	0	0	0	0	0	0	0	0	0	0	0
K01274	0	0	0	0	0	0	0	1	0	0	0	0	0	0	0	0	0	0	0	0	0	0	0	0	0	0	0	6	0	0	0	0	0	0	0	0	0	0	0	0	0	0	0	0	0	0	0	0	0
K01277	3	4	3	0	0	2	0	0	0	0	0	2	0	1	0	3	2	1	0	0	4	1	2	0	1	0	0	2	3	1	1	0	0	0	2	0	0	1	3	2	0	2	1	0	0	2	0	2	0
K01278	14	11	26	6	0	11	0	26	6	0	3	27	14	18	12	3	5	9	12	19	4	23	10	0	21	1	2	1	8	2	3	15	10	0	12	0	0	19	9	26	2	8	1	11	0	15	0	15	0
K01281	0	0	0	0	0	0	0	0	0	0	0	0	0	0	0	0	0	0	0	0	0	0	0	0	0	0	0	0	0	0	0	0	0	0	0	0	0	0	0	0	0	0	0	0	0	0	0	0	0
K01284	6	5	9	1	0	1	0	5	1	0	12	10	1	12	7	7	3	1	7	12	4	5	4	0	11	0	0	1	1	2	3	1	3	0	4	0	0	6	2	8	2	1	0	4	2	11	0	10	0
K01286	0	0	0	0	0	0	3	0	0	0	0	0	0	0	0	0	0	0	0	0	0	0	0	0	0	0	0	0	1	0	0	0	0	0	0	0	0	0	0	1	0	0	0	0	0	0	0	0	0
K01295	2	0	10	0	0	0	0	0	0	0	0	12	0	0	0	1	2	0	3	0	0	0	0	0	0	0	0	0	0	0	0	0	0	0	0	0	0	0	1	0	0	0	0	0	0	0	0	0	0
K01297	0	0	0	0	0	0	0	0	0	0	0	0	0	0	0	0	0	0	0	0	0	0	0	0	0	0	0	0	0	0	0	0	0	0	0	0	0	0	0	0	0	0	0	0	0	0	1	0	0
K01299	0	0	0	0	0	0	0	0	0	0	0	0	0	0	0	0	0	0	0	0	0	0	0	0	0	0	0	1	0	0	1	0	0	0	0	0	0	0	0	0	0	0	0	0	0	0	0	0	0
K01303	10	7	18	3	0	10	0	10	4	0	5	19	3	6	13	7	12	3	7	5	7	4	11	0	8	1	0	0	5	2	0	11	5	0	4	0	0	8	20	16	6	8	1	4	0	11	0	13	0
K01304	0	0	0	0	0	0	0	0	0	0	0	0	0	0	0	0	0	0	0	0	0	0	0	0	0	0	0	0	0	0	0	0	0	0	0	0	0	0	0	0	0	0	0	0	0	0	0	0	0
K01305	0	0	5	1	0	0	0	3	0	0	0	3	3	1	0	6	0	0	0	0	0	9	0	3	1	0	0	7	0	0	0	0	0	0	0	0	0	3	0	3	0	0	6	1	11	1	0	0	0
K01312	0	0	0	0	0	0	0	0	0	0	0	0	0	0	0	0	0	0	0	0	0	0	0	0	0	0	0	0	0	2	0	0	0	0	0	0	0	0	0	0	0	0	0	0	0	0	0	0	0
K01318	0	0	0	0	0	0	0	0	0	0	0	0	0	0	0	0	0	0	0	0	0	0	0	0	0	0	0	0	0	0	0	0	0	0	0	0	0	0	0	0	0	0	0	0	0	0	0	0	0
K01322	3	2	0	0	0	0	0	0	0	0	0	0	0	0	0	0	1	0	0	0	0	0	0	0	0	0	0	0	0	3	7	0	0	0	0	0	0	0	0	3	0	0	0	1	0	0	0	0	0
K01338	3	2	0	1	0	0	1	0	2	0	8	0	0	1	0	1	0	1	1	1	0	1	1	2	0	0	0	2	1	1	0	0	2	0	1	0	0	0	1	1	0	1	4	0	6	0	1	2	0
K01355	0	0	0	0	0	0	0	0	0	0	0	0	0	0	0	0	0	0	0	0	0	3	0	0	0	0	0	0	0	0	0	0	0	0	0	0	0	0	0	0	0	0	0	0	0	0	0	0	0
K01356	0	0	0	0	0	0	0	0	0	0	1	0	3	0	0	0	0	0	0	2	0	0	0	0	0	0	1	2	0	0	3	0	0	0	0	0	0	0	0	0	2	0	0	0	0	0	0	0	0
K01358	5	3	4	8	0	3	2	4	6	0	4	9	3	7	5	7	5	3	11	6	6	5	3	2	2	0	3	4	3	9	1	10	2	0	4	1	1	1	7	6	4	2	4	11	5	5	1	4	0
K01361	0	0	0	0	0	0	0	0	0	0	0	0	0	0	0	0	0	0	0	0	0	0	0	6	0	0	0	0	0	0	0	0	0	0	0	0	0	0	0	0	83	0	0	0	0	0	0	0	0
K01362	17	15	10	5	0	4	0	1	1	0	7	6	0	6	3	4	14	1	12	2	5	10	3	0	7	0	0	0	5	5	1	12	4	0	6	0	0	7	9	8	3	7	3	5	0	5	0	5	0
K01364	0	0	0	0	0	0	0	0	0	0	0	0	0	0	2	0	0	0	0	0	0	0	0	0	0	0	0	0	0	2	0	0	0	0	0	0	0	7	0	0	0	1	0	0	0	0	0	0	0
K01372	20	15	34	9	0	17	1	26	0	0	4	39	12	27	32	13	17	4	28	12	16	25	23	0	22	3	5	12	7	9	1	14	9	0	20	3	1	14	20	26	7	14	2	17	0	38	0	17	0
K01392	0	0	0	0	0	0	0	0	0	0	0	0	0	0	0	0	0	0	0	0	0	0	0	0	0	0	0	0	0	0	0	0	0	0	0	0	0	0	0	0	0	0	0	0	0	0	0	0	0
K01409	0	0	0	0	0	0	1	0	1	0	0	0	0	0	0	0	1	0	0	0	0	0	1	0	0	24	0	0	0	1	0	0	0	0	0	0	0	0	0	0	0	0	0	0	0	1	0	1	0
K01414	0	0	0	0	0	0	0	0	2	0	3	0	0	0	0	0	0	0	0	0	0	0	0	1	0	0	0	4	0	0	0	0	0	0	0	0	0	0	1	0	0	0	2	0	4	0	0	0	0
K01415	0	0	0	0	0	0	0	0	0	0	3	0	0	6	0	0	0	0	1	0	0	0	1	0	1	0	0	1	0	0	0	0	0	0	0	0	0	0	0	0	0	0	0	0	0	0	0	0	0
K01417	0	1	0	0	0	0	0	0	0	0	0	0	0	0	0	0	0	0	0	1	0	2	0	0	0	0	0	0	0	0	0	0	0	0	1	0	0	0	0	1	0	1	2	0	0	1	0	0	0
K01419	0	0	0	0	0	0	0	0	1	0	0	0	0	0	0	0	0	0	0	0	0	0	0	0	0	0	0	0	0	0	0	0	1	0	0	0	0	0	0	0	0	0	0	1	0	0	0	0	0
K01420	2	0	3	0	0	0	0	3	2	0	1	1	2	0	1	0	2	0	0	0	0	4	0	1	1	0	0	1	0	0	1	1	2	0	1	0	0	0	1	2	0	0	1	3	1	3	0	0	9
K01421	1	0	0	0	0	0	0	0	0	0	0	0	0	0	1	1	1	0	0	0	2	0	0	0	0	0	0	0	0	0	0	1	0	0	0	0	0	0	0	0	0	0	0	0	0	0	0	0	0
K01422	4	0	0	0	0	0	0	0	0	0	0	0	0	0	0	0	0	0	0	0	0	0	0	0	0	0	0	0	0	0	0	0	0	0	0	0	0	0	0	0	0	1	0	0	0	0	0	0	0
K01424	0	0	0	0	0	0	0	0	1	0	0	0	0	0	0	0	0	0	0	0	0	0	0	0	0	0	0	0	0	0	0	0	0	0	0	0	0	0	0	1	0	0	0	0	3	0	0	0	0
K01425	3	0	2	0	0	7	0	2	0	0	1	3	5	0	1	2	0	8	2	4	8	5	3	0	2	0	5	3	6	3	5	4	9	0	2	0	0	0	1	8	1	5	0	5	0	0	0	1	0
K01426	0	0	0	0	0	0	0	0	0	0	0	0	0	0	0	0	0	0	0	0	0	0	0	0	0	0	0	0	0	0	0	0	0	0	0	0	0	0	0	0	0	0	0	0	0	0	0	0	0
K01428	0	0	0	2	0	0	0	0	1	0	0	0	0	0	0	0	0	0	0	0	0	0	2	4	0	0	0	1	3	0	0	0	2	0	4	0	0	1	0	0	0	0	0	0	0	0	0	0	0
K01429	0	0	0	0	0	0	0	0	0	0	0	0	0	0	0	0	0	0	0	0	0	0	0	0	0	0	0	0	0	0	0	0	0	0	0	0	1	0	0	0	0	0	0	0	0	0	0	0	0
K01430	0	0	0	0	0	0	0	0	0	0	0	0	0	0	0	0	0	0	0	0	0	0	0	0	0	0	0	0	0	0	0	0	0	0	0	0	0	0	0	0	0	0	0	0	0	0	0	0	1
K01432	0	0	0	0	0	0	0	0	0	0	0	0	0	0	0	0	0	0	0	0	0	0	0	0	0	0	0	0	0	0	0	0	0	0	0	0	0	0	0	0	0	0	0	0	0	0	0	0	0
K01433	0	5	0	0	0	0	0	0	0	0	0	0	0	0	0	0	0	0	0	0	0	2	0	0	0	0	0	0	0	0	0	0	0	0	0	0	0	0	1	2	0	0	0	0	2	0	0	2	0
K01436	0	0	0	0	0	0	1	0	0	0	0	0	0	0	0	0	0	0	0	1	0	0	0	0	0	0	0	0	0	0	0	0	0	0	0	0	0	0	0	0	0	0	0	0	0	0	0	0	0
K01438	0	0	0	0	0	0	0	1	0	0	0	0	0	0	0	0	0	0	0	0	0	0	0	0	0	0	0	0	0	0	0	0	0	0	0	0	0	0	0	0	0	0	0	0	0	0	0	0	2
K01439	1	0	5	3	0	4	3	14	2	0	8	6	2	3	4	5	3	2	4	5	7	4	2	6	0	0	3	7	0	2	2	6	0	0	2	0	8	4	1	8	1	1	14	1	23	2	0	5	0
K01442	1	5	0	2	0	7	0	0	0	0	0	0	2	0	0	1	1	0	1	1	3	8	1	0	1	0	10	1	7	1	0	4	0	0	0	0	0	0	3	9	3	6	2	1	0	1	0	0	0
K01443	1	2	7	2	0	3	0	2	2	0	6	2	0	2	0	3	2	2	7	2	4	3	5	0	6	0	8	3	0	3	1	2	15	0	3	0	0	0	2	3	5	3	0	9	3	5	1	4	0
K01446	0	0	0	0	0	0	0	0	0	0	0	0	0	0	0	0	0	0	0	0	0	0	0	0	0	0	0	0	0	0	0	0	0	0	0	0	0	0	0	0	0	0	0	0	0	0	0	0	0
K01447	0	0	0	0	0	0	0	0	0	0	0	0	0	0	0	0	0	0	0	0	0	0	0	0	0	0	0	0	0	0	0	0	0	0	0	0	0	0	0	0	0	0	0	0	0	0	0	0	0
K01448	0	0	0	0	0	0	0	0	0	0	0	0	0	0	0	0	0	0	0	0	1	0	0	0	0	1	0	5	0	0	0	0	0	0	0	0	0	0	0	0	0	0	0	0	0	0	0	0	0
K01451	0	0	0	0	0	0	0	0	0	0	0	0	0	0	0	0	0	0	0	0	0	0	0	0	0	0	0	0	0	0	0	0	0	0	0	0	0	0	0	0	0	0	0	0	0	0	0	0	0
K01453	0	1	2	0	0	1	0	1	0	0	0	0	0	0	0	0	0	0	0	0	3	0	0	0	0	0	0	0	0	1	0	0	0	0	0	0	0	1	0	0	0	0	0	1	0	0	0	0	0
K01455	0	0	0	0	0	0	0	0	0	0	0	0	0	0	0	0	0	0	0	0	0	0	0	0	0	0	0	0	0	0	0	0	0	0	0	0	0	0	0	0	0	0	0	0	0	0	0	0	0
K01460	0	0	0	0	0	0	0	0	0	0	0	0	0	0	0	0	0	0	0	0	0	0	0	0	0	0	0	0	0	0	0	0	0	0	0	0	0	0	0	0	0	0	0	0	4	0	0	0	0
K01462	0	0	0	2	0	1	0	3	0	0	0	0	1	0	0	1	3	0	0	2	1	1	0	0	0	0	1	1	0	2	0	0	0	0	2	0	0	0	1	1	0	0	1	2	2	0	0	0	0
K01463	0	0	0	0	0	0	0	0	0	0	0	0	0	0	0	0	0	0	0	0	0	0	0	0	0	0	0	0	0	0	0	0	1	0	0	0	0	0	0	0	0	0	0	0	0	0	0	0	0
K01464	0	0	0	0	0	0	0	0	0	0	0	0	0	0	0	0	0	0	0	0	0	0	0	0	0	0	0	2	0	0	0	0	0	0	0	0	0	0	0	0	0	0	0	0	0	0	0	0	0
K01465	1	6	0	0	0	1	0	1	0	0	0	1	9	0	0	0	5	0	6	2	0	0	2	0	0	0	1	3	1	1	1	0	1	0	1	0	0	0	0	4	1	5	0	5	9	0	0	1	0
K01466	0	0	0	0	0	0	0	0	0	0	0	0	0	0	0	0	0	0	0	0	0	0	0	0	0	0	0	0	0	0	0	0	0	0	0	0	0	0	0	0	0	0	0	0	0	0	0	0	0
K01467	0	0	0	0	0	0	0	0	0	0	0	0	0	0	0	0	0	0	0	0	0	0	0	0	0	0	0	0	0	0	0	0	0	0	0	0	0	0	0	0	0	0	0	0	0	0	0	0	0
K01468	0	0	0	0	0	15	2	0	0	0	0	0	12	0	2	4	0	4	0	7	3	0	0	0	0	0	2	2	0	1	1	0	0	0	0	0	4	0	0	0	0	0	0	3	0	0	0	0	0
K01470	1	0	0	1	0	1	0	0	0	0	0	0	0	0	0	0	0	0	0	2	2	0	2	0	0	51	0	0	0	1	0	0	0	0	0	0	3	0	1	3	0	0	0	0	0	0	0	0	0
K01473	0	0	0	0	0	0	0	0	0	0	0	0	0	0	0	0	0	0	0	0	0	0	0	0	0	0	1	0	0	0	0	0	0	0	0	0	0	0	0	0	0	0	0	0	0	0	0	0	0
K01476	0	0	0	0	0	0	0	0	0	0	0	0	0	0	0	0	0	0	0	0	0	0	0	0	0	1	0	0	0	0	0	0	0	0	0	0	0	0	0	0	0	0	0	0	0	0	0	0	0
K01478	0	0	0	0	0	0	0	0	0	0	0	0	11	0	0	0	0	5	0	0	0	4	0	0	0	0	4	30	0	0	3	0	0	0	0	0	0	2	0	0	13	0	0	0	0	13	0	0	0
K01479	0	0	0	0	0	0	0	0	0	0	0	0	0	0	0	0	0	0	0	0	0	0	0	0	0	0	0	0	0	0	0	0	0	0	0	0	0	0	0	0	0	0	0	0	0	0	0	0	0
K01480	0	0	0	0	0	0	0	0	0	0	0	0	0	0	0	0	0	0	0	0	0	0	0	0	0	0	0	0	0	0	0	0	0	0	0	0	0	0	0	0	0	0	0	0	0	0	0	0	0
K01483	0	0	0	1	0	2	0	0	2	0	0	0	1	0	0	0	0	0	1	1	1	0	3	0	2	0	0	1	0	0	0	0	0	0	0	0	5	0	0	0	0	0	0	0	0	0	0	0	0
K01485	0	0	0	0	0	0	0	0	0	0	0	0	0	0	0	0	0	0	0	0	0	0	0	0	0	0	0	0	0	0	0	0	0	0	0	0	0	0	0	0	0	0	0	0	14	0	0	0	0
K01486	0	0	0	0	0	0	0	0	0	0	0	0	0	0	0	0	0	0	0	0	0	0	0	0	0	0	0	0	0	0	0	0	0	0	0	0	1	0	0	0	0	0	0	0	0	0	0	0	0
K01487	0	0	0	0	0	0	0	0	0	0	0	0	0	0	0	0	0	0	0	0	0	0	0	0	0	0	0	0	0	0	0	0	0	0	0	0	0	0	0	0	0	0	0	0	3	0	0	0	0
K01488	0	0	0	0	0	0	0	0	0	0	3	0	0	0	0	0	0	0	0	0	0	0	0	0	0	0	0	0	0	0	0	0	0	0	0	0	0	0	0	0	0	0	0	0	0	0	0	0	0
K01489	0	0	0	0	0	0	0	0	1	0	0	1	0	0	0	0	0	0	0	0	0	0	0	3	0	0	0	0	1	0	0	0	0	0	0	0	0	0	1	2	1	0	1	0	2	1	0	0	0
K01491	3	0	2	9	0	2	1	2	1	0	0	0	0	1	1	4	2	1	7	2	9	3	0	0	0	0	1	2	1	7	1	1	1	0	4	0	13	1	1	3	1	0	0	1	2	2	0	2	0
K01492	15	10	12	44	0	18	17	14	1	0	5	13	17	24	8	10	19	5	40	26	23	14	14	0	15	2	11	23	3	28	3	14	3	0	9	1	14	6	5	18	29	17	4	9	0	23	0	29	0
K01493	0	0	0	0	0	0	0	0	0	0	0	0	0	0	0	0	0	0	0	0	0	0	0	0	0	0	0	0	0	0	0	0	0	0	0	0	0	0	0	0	0	0	0	0	0	0	1	0	0
K01494	0	0	0	0	1	0	0	0	0	0	0	0	0	0	0	0	0	0	0	0	0	0	0	0	0	0	0	0	0	0	0	0	0	0	0	0	0	0	0	0	0	0	0	0	0	0	0	0	0
K01495	0	0	0	1	0	0	0	0	0	0	0	1	0	0	0	1	0	1	2	0	0	1	0	0	0	1	0	0	3	0	0	0	0	0	0	0	0	0	0	0	0	0	0	0	1	1	0	0	0
K01496	0	0	0	0	0	0	0	0	0	0	0	0	0	0	0	0	0	0	0	0	0	0	0	0	0	0	0	0	0	0	0	0	0	0	0	0	0	0	0	0	0	0	0	0	0	0	0	0	0
K01497	0	0	0	0	0	0	0	0	0	0	0	0	0	0	0	1	0	0	0	0	0	0	1	0	0	0	0	0	0	0	0	0	0	0	0	0	0	0	0	0	0	0	0	0	0	0	0	0	0
K01501	0	2	2	1	0	1	0	1	2	0	1	0	0	2	1	1	0	1	1	0	1	2	1	0	0	0	0	0	1	0	0	1	1	0	1	0	0	1	1	3	0	0	0	0	0	1	0	0	0
K01504	0	0	0	0	0	0	0	0	0	0	0	0	0	0	0	0	0	0	0	0	0	0	0	0	0	0	0	0	0	0	0	0	0	0	0	0	1	0	0	0	0	0	0	0	0	0	0	0	0
K01506	0	0	0	0	0	0	0	0	0	0	0	0	0	0	0	0	0	0	0	0	0	0	0	0	0	0	0	0	0	0	0	0	0	0	0	0	0	0	0	0	0	0	0	0	0	0	0	0	0
K01507	0	0	2	0	0	1	0	0	3	0	4	0	0	0	0	0	5	3	0	0	0	3	1	3	0	0	0	0	0	0	0	0	0	0	1	0	0	1	1	1	0	5	2	2	6	0	0	0	0
K01512	0	0	0	0	0	0	0	0	0	0	1	0	0	0	1	0	0	0	0	0	0	0	0	0	0	0	0	0	0	0	0	0	0	0	0	0	0	0	1	0	0	0	0	0	0	0	0	0	0
K01515	0	0	0	0	0	0	0	0	0	0	0	0	0	0	0	0	0	0	0	0	0	0	0	0	0	0	1	0	0	0	0	0	0	0	0	0	0	0	0	0	0	0	0	1	1	0	0	0	0
K01520	4	1	6	2	0	1	0	4	1	0	1	4	3	3	4	1	1	0	4	3	1	3	7	1	2	0	1	3	0	1	0	2	0	0	3	0	0	4	3	5	0	2	2	2	0	2	0	1	0
K01523	0	0	0	0	0	0	0	0	0	0	0	0	0	0	0	0	0	0	0	0	0	0	0	0	0	0	0	0	0	0	0	0	0	0	0	0	0	0	0	0	0	0	0	0	0	0	0	0	0
K01524	0	0	0	0	0	0	0	0	0	0	0	0	0	0	0	0	0	0	0	0	0	0	0	0	0	0	0	0	0	0	0	0	0	0	0	0	0	0	0	0	0	0	0	0	0	0	0	0	0
K01529	1	0	0	0	0	0	0	0	0	0	0	0	0	0	0	0	0	0	0	0	0	0	0	0	0	0	0	0	0	0	0	0	0	0	0	0	0	0	0	0	0	0	0	2	0	0	0	0	0
K01531	0	0	0	0	0	0	0	0	0	0	55	0	0	0	0	0	0	0	0	0	0	1	0	1	0	0	0	0	0	0	0	0	0	0	0	0	0	0	0	1	0	0	0	0	4	0	0	0	1
K01533	0	0	0	0	0	0	0	0	0	0	0	0	0	0	0	0	0	0	0	0	0	0	0	0	0	0	0	0	0	0	0	0	0	0	0	0	0	0	0	0	0	0	0	0	0	0	0	0	0
K01537	2	0	12	3	0	0	0	6	2	0	1	2	0	0	0	0	2	0	0	2	2	1	0	0	1	0	4	1	1	2	0	0	5	0	0	0	1	1	0	0	0	0	0	2	0	0	0	1	0
K01551	0	0	0	0	0	0	0	0	0	0	0	0	0	0	0	0	0	0	0	0	0	0	0	0	0	0	0	0	0	0	0	0	1	0	0	0	0	0	0	0	0	0	0	0	0	0	0	0	0
K01552	0	0	0	2	0	1	0	11	0	0	0	0	0	0	0	0	0	0	0	8	0	0	0	0	0	0	0	1	0	0	0	0	0	0	0	0	8	0	0	0	0	0	0	0	0	0	0	0	0
K01554	0	0	0	0	0	0	0	0	0	0	0	0	0	0	0	0	0	0	0	0	0	0	0	0	0	0	0	0	0	0	0	0	0	0	0	0	0	0	0	0	0	0	1	0	0	0	0	0	0
K01560	0	0	0	0	0	0	0	3	0	0	0	0	0	0	0	0	0	0	0	0	0	0	0	0	0	0	0	0	0	0	0	0	0	0	0	0	0	0	0	0	0	0	0	0	0	0	0	0	0
K01563	0	0	0	1	0	0	0	1	0	0	0	0	0	0	0	0	0	0	0	0	0	0	0	0	0	0	0	0	0	1	0	0	0	0	0	0	0	0	0	0	0	0	0	0	0	0	0	0	0
K01564	0	0	0	0	0	0	0	3	0	0	1	0	2	0	0	0	0	0	0	0	0	3	0	0	0	0	0	0	0	0	0	0	0	0	0	0	0	2	0	1	0	0	1	1	6	0	0	0	0
K01571	0	0	1	12	0	3	11	6	9	0	0	1	0	5	4	8	0	2	5	8	9	0	4	1	2	0	3	8	0	6	3	2	2	0	0	1	15	0	0	0	5	0	0	5	0	2	0	8	0
K01572	3	3	4	3	0	6	2	6	2	0	1	4	0	11	4	2	3	2	4	9	5	2	4	1	7	0	1	9	1	4	3	6	9	0	1	0	4	2	3	3	4	2	2	4	0	4	0	7	0
K01573	1	10	8	0	0	4	0	6	1	0	3	8	1	2	0	6	4	1	2	5	0	5	2	0	5	1	1	3	2	0	1	2	6	0	2	0	0	3	9	6	2	3	3	1	0	5	0	2	0
K01577	0	0	0	0	0	0	0	0	0	0	0	0	0	5	0	0	0	0	0	0	0	0	0	0	0	0	0	0	0	0	0	0	0	0	0	0	0	0	0	0	0	0	0	0	0	0	0	0	0
K01579	2	1	2	0	0	2	0	1	1	0	0	4	1	0	0	0	1	0	0	1	1	1	3	1	0	0	0	1	0	1	0	2	0	0	2	0	0	1	2	3	0	2	0	1	4	3	0	1	0
K01580	0	2	6	0	0	39	0	0	3	0	2	5	9	1	0	8	0	20	2	1	22	9	6	0	4	0	9	30	13	2	5	7	25	0	1	1	0	0	5	27	3	9	7	8	0	1	0	7	0
K01581	0	0	0	0	0	0	0	0	0	0	0	0	3	0	0	0	0	0	0	0	0	0	0	0	0	0	0	0	0	0	0	0	0	0	1	0	0	0	0	0	0	0	0	0	0	0	0	0	0
K01582	0	0	0	0	0	0	0	0	0	0	0	0	0	0	0	0	0	0	0	0	0	0	0	0	0	0	0	0	0	0	0	0	0	0	0	0	0	0	0	0	0	0	0	0	0	0	0	0	0
K01584	0	0	0	0	0	0	0	0	0	0	1	1	4	0	0	0	0	4	0	0	0	0	0	0	0	0	0	1	3	0	0	0	10	0	14	0	0	3	3	1	0	0	2	0	4	0	0	0	0
K01585	0	0	0	1	0	0	0	0	0	0	4	0	1	0	0	0	0	0	1	1	0	0	0	0	0	0	0	2	1	0	0	0	0	0	0	0	0	1	3	2	0	0	1	0	3	0	0	0	2
K01586	1	0	1	0	0	0	2	4	2	0	2	0	0	2	0	1	1	0	0	0	1	3	0	0	4	0	0	2	2	1	1	1	0	0	2	1	0	1	1	4	0	1	0	0	0	0	0	0	0
K01588	0	2	2	1	0	3	1	1	0	0	0	3	3	0	1	1	0	0	1	3	7	3	2	2	2	0	2	3	2	1	0	0	1	0	1	0	0	3	1	2	0	1	2	2	2	4	0	2	0
K01589	11	0	0	0	0	0	0	0	0	0	0	0	0	0	3	3	18	0	0	0	2	0	9	0	4	0	1	0	0	2	0	3	0	0	3	0	0	2	0	0	0	0	8	7	0	0	0	0	0
K01590	0	0	0	0	0	0	0	0	0	0	0	0	0	0	0	0	0	0	0	0	0	0	0	0	0	0	0	0	0	0	0	0	0	0	0	0	0	0	0	0	0	0	0	0	0	0	0	0	0
K01591	8	13	5	15	0	7	6	6	0	0	0	2	7	11	1	6	3	0	13	8	8	7	10	0	6	0	0	1	1	7	0	15	2	0	10	0	4	0	9	11	10	6	4	3	0	8	0	14	0
K01592	0	3	0	0	0	0	0	0	0	0	0	0	0	0	0	0	0	0	0	0	0	0	0	0	0	0	1	0	0	0	0	0	0	0	0	0	0	0	0	0	0	0	0	0	0	0	0	0	0
K01595	0	0	0	0	0	0	0	0	0	0	2	0	0	0	2	0	0	0	0	0	0	0	0	0	0	0	3	5	0	0	0	0	0	0	0	0	0	0	0	0	0	0	0	4	10	0	0	0	1
K01596	0	0	5	0	0	10	4	2	14	0	0	8	0	2	16	0	0	0	2	0	16	0	14	1	0	0	7	17	0	0	1	0	18	0	0	0	0	0	0	0	7	0	0	14	0	6	0	0	0
K01599	1	2	4	0	0	0	0	2	0	0	0	1	0	0	1	0	0	1	0	2	0	6	1	0	1	0	0	0	0	0	0	0	0	0	0	0	1	1	2	4	0	0	0	0	0	1	0	0	0
K01607	0	0	0	0	2	0	0	0	0	0	0	0	0	1	0	0	0	2	0	0	0	0	0	0	0	0	0	0	0	0	0	0	0	0	0	0	0	0	0	0	0	0	0	0	0	0	0	0	0
K01608	0	0	0	0	0	0	0	0	0	0	0	0	0	0	0	0	0	0	0	0	0	0	0	0	0	0	0	0	0	0	0	0	0	0	0	0	0	0	0	0	0	0	0	0	1	0	0	0	0
K01609	0	0	0	0	0	0	0	0	0	0	0	0	0	0	0	0	0	0	0	0	0	0	0	0	0	0	0	0	0	0	0	0	0	0	0	0	0	0	0	0	0	0	0	0	0	0	0	0	0
K01610	125	128	98	75	0	65	34	92	57	0	50	64	67	114	54	115	138	47	100	73	78	53	48	11	96	0	23	89	37	62	44	65	40	0	52	0	29	62	80	6	29	51	23	55	29	34	9	108	0
K01613	0	0	0	0	0	0	0	2	1	0	1	0	0	1	0	0	1	2	0	2	0	5	0	0	0	0	0	1	0	0	0	0	1	0	0	0	0	1	1	4	0	0	0	0	5	1	2	0	0
K01615	0	0	0	0	0	2	0	0	0	0	0	0	2	2	1	0	0	0	1	0	0	0	1	0	0	0	0	3	0	0	0	0	0	0	0	0	0	2	0	0	0	0	0	0	0	0	0	0	0
K01619	9	15	8	4	0	13	0	13	4	0	6	15	16	10	9	7	5	9	11	5	15	9	20	4	3	0	1	11	1	6	5	13	2	0	9	0	0	4	9	21	6	14	9	7	11	4	1	12	0
K01620	1	0	0	0	0	0	0	1	0	0	2	6	0	0	0	1	1	1	0	2	1	2	0	0	3	0	0	6	0	0	0	0	0	0	1	0	0	1	0	2	0	1	2	1	9	0	0	2	0
K01621	0	0	0	1	0	0	0	12	0	0	0	0	0	26	5	0	0	0	0	3	1	0	0	0	34	0	0	8	0	0	0	2	0	0	0	0	3	0	0	0	0	0	0	0	0	0	0	22	0
K01622	0	0	0	0	0	0	0	0	0	0	0	0	0	0	0	0	0	0	0	0	0	0	0	0	0	0	0	0	0	0	0	0	0	0	0	0	0	0	0	0	0	0	0	0	0	0	0	0	0
K01623	0	0	0	0	0	4	0	0	0	0	0	0	0	0	0	1	0	1	0	0	7	0	0	0	0	0	0	2	0	0	0	0	0	0	0	0	0	0	0	0	0	4	0	0	0	6	0	0	0
K01624	43	22	30	20	0	22	0	15	10	0	27	14	22	36	28	33	43	21	10	4	41	27	35	11	32	3	11	38	25	17	22	22	24	0	21	3	1	18	13	22	10	12	6	34	12	17	0	25	0
K01625	25	14	13	10	0	17	2	30	17	0	8	15	11	25	26	11	19	8	10	24	17	11	29	12	21	2	13	22	1	12	1	24	2	0	13	0	12	5	9	16	16	17	4	13	10	16	1	20	0
K01626	0	0	0	3	0	0	1	0	0	0	0	0	0	0	0	0	0	0	0	0	0	0	0	0	0	0	0	1	0	1	0	0	0	0	0	0	2	0	0	0	0	0	0	0	0	0	0	1	0
K01627	0	3	0	0	0	1	0	0	2	0	4	2	2	0	1	1	0	0	0	0	2	3	0	0	1	0	0	4	2	0	0	0	3	0	0	0	0	2	0	4	0	0	1	0	6	0	0	1	0
K01628	0	0	1	8	0	4	3	0	2	0	1	1	0	9	4	0	0	6	10	6	5	0	0	0	0	4	3	10	1	8	2	7	1	0	1	0	5	2	1	1	0	3	1	1	0	3	0	7	0
K01629	0	5	0	0	0	0	0	1	0	0	1	1	0	0	0	3	0	0	0	0	4	5	1	0	2	0	0	0	0	1	0	0	1	0	1	0	0	0	1	2	0	2	0	1	0	0	0	5	0
K01630	0	0	0	0	0	0	0	0	0	5	0	0	0	0	0	0	0	0	0	0	0	0	0	0	0	0	0	0	0	0	0	0	0	0	0	0	0	1	2	0	0	0	1	0	0	0	0	0	0
K01632	0	0	0	0	0	0	0	0	0	0	0	0	0	0	0	0	0	0	0	0	0	0	0	0	0	0	51	0	0	0	0	0	0	0	0	0	0	0	0	0	0	0	0	0	0	0	0	0	0
K01633	0	0	0	0	0	0	0	0	0	0	0	0	0	0	0	0	0	0	0	0	0	0	0	0	0	0	0	0	0	0	0	0	0	0	0	0	0	0	0	0	0	0	0	0	0	0	0	0	0
K01635	0	0	0	0	0	0	0	0	0	0	0	0	0	0	0	0	0	0	0	0	0	0	1	0	0	0	0	0	0	0	0	0	0	0	0	0	0	0	0	0	0	0	0	0	0	0	0	0	0
K01636	0	0	0	0	0	0	0	0	0	0	0	0	0	0	0	0	0	0	0	0	0	0	0	0	0	0	0	0	0	0	0	0	0	0	0	0	0	0	0	0	0	0	0	0	0	0	0	4	0
K01637	0	0	0	0	0	5	0	0	1	0	18	0	1	0	0	0	0	1	0	0	0	4	0	3	0	0	0	1	0	0	0	0	0	0	1	0	0	0	0	3	0	1	5	13	4	0	1	0	0
K01638	0	0	0	0	0	0	0	0	0	0	18	0	1	0	0	0	0	0	0	1	0	0	0	0	0	0	0	0	0	0	0	0	0	0	0	0	0	0	0	0	0	0	1	0	0	0	0	0	0
K01639	9	8	11	25	0	17	1	33	21	16	12	13	20	24	30	26	15	13	24	19	19	31	25	3	16	5	12	29	12	13	7	22	21	0	9	0	9	21	17	20	17	11	18	16	26	21	2	17	0
K01640	0	0	0	0	0	0	0	0	0	0	0	0	0	0	0	0	0	0	0	0	0	0	1	0	0	0	0	0	0	0	0	0	0	0	0	0	0	0	0	0	0	0	0	0	0	0	0	0	0
K01641	0	0	0	0	0	0	0	0	0	0	0	0	0	0	0	0	0	0	0	0	0	0	0	0	0	0	0	0	0	0	0	0	0	0	0	0	0	0	0	0	0	0	0	0	0	0	0	0	0
K01643	0	0	0	0	0	0	0	0	1	0	0	0	0	0	0	0	0	0	0	0	0	0	1	0	2	0	0	0	0	0	0	0	0	0	0	0	0	9	0	0	0	0	0	0	4	0	1	0	0
K01644	0	0	0	0	0	0	0	0	1	0	1	0	0	0	0	0	0	1	0	0	0	4	0	0	1	0	1	0	0	0	0	0	0	0	0	0	0	3	0	2	0	1	0	0	2	0	1	0	0
K01646	0	0	0	0	0	0	0	0	0	0	0	0	0	0	0	0	0	0	0	0	0	0	0	0	0	0	0	0	0	0	0	0	0	0	0	0	0	2	0	1	0	0	0	0	1	0	0	0	0
K01647	1	5	5	1	0	0	0	0	4	0	27	0	0	0	0	0	0	5	0	0	2	3	1	3	2	0	0	8	1	0	0	0	2	0	1	0	0	3	6	3	1	1	7	2	12	0	2	4	0
K01649	8	2	2	3	0	3	1	4	2	0	3	1	0	1	0	4	14	2	2	1	1	3	1	0	3	0	4	0	5	3	1	1	4	0	1	1	0	0	1	1	3	0	0	3	0	6	0	9	0
K01652	4	2	3	8	0	2	2	4	4	0	2	1	0	3	3	1	10	0	2	1	2	3	0	0	1	0	1	3	0	1	1	0	1	0	4	0	1	0	5	4	0	0	1	2	0	1	0	6	0
K01653	1	1	1	3	0	1	2	4	0	0	0	0	0	1	0	0	2	0	0	2	2	1	0	0	1	0	1	3	0	0	0	0	3	0	1	0	3	0	0	0	1	0	0	1	0	4	0	5	0
K01657	0	1	0	0	0	0	0	0	0	0	0	0	0	0	0	1	0	0	1	0	0	0	0	0	1	0	1	0	0	0	0	0	0	0	0	0	0	0	1	0	0	0	0	0	0	0	0	0	0
K01658	0	0	0	0	0	0	0	0	0	0	1	0	0	0	0	1	0	0	0	0	1	0	0	0	0	0	0	0	0	1	0	0	0	0	1	0	0	0	0	0	0	0	1	0	0	0	0	0	0
[truncated: 2,579 more rows]
[truncated: 115 more columns]

## Sheet: Genus.mouse.Fig.2
mouse ID	group	Acetanaerobacterium	Acetivibrio	Adlercreutzia	Akkermansia	Alistipes	Allobaculum	Anaerostipes	Anaerovorax	Bacillus	Bacteroides	Barnesiella	Bifidobacterium	Blautia	Bradyrhizobium	Brevundimonas	Butyricicoccus	Caulobacter	Clostridium	Coprobacillus	Coprococcus	Cronobacter	Delftia	Desulfovibrio	Dorea	Elizabethkingia	Enterococcus	Escherichia/Shigella	Ethanoligenens	Flavobacterium	Holdemania	Lactobacillus	Methylobacterium	Micrococcus	Moryella	Mucispirillum	Myroides	Natronincola	Ochrobactrum	Odoribacter	Olsenella	Oscillibacter	Papillibacter	Parabacteroides	Paralactobacillus	Parasporobacterium	Parasutterella	Pedobacter	Peptococcus
[truncated: 13 more rows]
[truncated: 45 more columns]

[truncated: 4 more sheets: Genus.mouse.Figs.3-4, Genus.mouse.Suppl.Fig.11, Metabolomics.mouse, Metabolomics.Suppl.Fig.10]
