# Supplementary material for: Lactobacillus supports Clostridiales to restrict gut colonization by multidrug-resistant Enterobacteriaceae
Source: Nat Commun. 2022 Sep 24;13:5617. doi: 10.1038/s41467-022-33313-w (PMC9509339; doi:10.1038/s41467-022-33313-w)
Supplement: Supplementary file 19 — Source Data [file 41467_2022_33313_MOESM19_ESM.xlsx]

## Sheet: Fig.1B
X.axis	Y.axis
8.26831	-9.48785
9.48985	-1.11234
-1.33394	0.0129911
-31.7128	-8.16388
11.6	7.51158
16.0023	7.2972
1.52586	2.75029
4.57063	-5.97343
-5.3527	3.44842
-2.49722	2.21685
0.247648	-1.40978
5.0489	-3.70558
1.24967	-0.0575073
-4.73898	1.35361
1.44961	-7.11692
-5.14998	7.70938
-0.993852	-3.39681
2.42335	1.25844
6.56198	-6.28521
0.377754	20.3009
-4.54673	7.14466
3.32298	8.05747
-13.8498	-0.657507
-1.53109	2.34346
-11.4792	1.36253
-3.32164	11.3011
-0.722911	-3.37919
-10.8345	3.82015
-7.63095	1.579
18.487	-3.73417
2.94488	-0.628459
4.93935	5.11029
-6.70542	2.7763
-2.01937	0.939063
2.77865	1.0061
18.8646	9.31116
-4.32599	5.9841
-0.261847	-0.0552177
15.9022	2.82715
-0.985924	0.2375
-8.57233	-4.19175
25.7162	6.10723
-1.49196	1.423
-7.02964	2.55357
-3.74604	-1.2298
-2.21226	-3.17191
-6.81548	-4.26199
-0.840277	-1.06352
5.11627	3.09004
-4.28971	-4.66613
-9.13665	0.58244
-2.16364	2.46421
-9.74919	6.75914
-0.424145	-0.645917
0.190124	1.74261
10.8269	-8.31842
-1.10488	0.584066
-3.37903	3.57133
9.34422	-10.7019
-1.42578	-5.05541
-19.3167	0.688763
-2.27109	-2.37584
-5.23221	0.765589
-4.16402	-1.45228
-16.7554	1.06251
4.58448	3.46507
4.99827	-6.06055
3.68762	10.2281
3.51212	8.37743
-2.78361	-3.47659
-0.585044	0.125757
0.328246	-5.23309
-7.71689	-4.75579
5.49315	-1.59674
-0.855742	1.4865
-9.95804	-2.30805
-0.89112	-0.830104
-1.14882	-0.16287
-1.30059	-4.27907
-2.96036	-0.344849
8.98017	0.374925
0.11473	2.61392
2.42779	-3.03415
5.18916	1.86965
-2.63996	-1.88988
-1.39014	-2.20046
-5.26187	-0.993023
-0.0115449	1.31361
-0.780507	0.561699
-1.11082	-0.560615
7.0374	2.89647
8.45765	-4.33753
0.601604	-1.87137
0.871981	-7.44685
2.69924	2.58062
7.83719	-5.03752
-1.21969	-8.5465
-0.20798	1.024
7.39312	-11.0458
-7.80999	-5.88018
-4.26609	11.8331
-1.89197	-1.77575
-8.25968	-0.281371
-2.24486	0.832214
17.3747	-11.3764
16.5727	-1.01342

## Sheet: Fig.1D
Lactobacillus.log2.FC	MRE.log2.FC
-3.20011	-1
-2.31041	-6.61765
-2.56765	5.22234
0	3.54711
3.20932	-4.16993
2.58447	-0.551093
-1.58447	-2.3293
0	-5.0072
0.999552	7.10954
1.90678	-11.6604
-2.16144	-6.24786
2.34362	-11.4455
0.688798	-2.50589
-1	-1.50057
4.99942	-5.07974
-6.98284	-1
-4.99942	12.8461
1.73402	-4.88589
-1.06177	3.11377
8.12869	0.146624
0	-1.57531
-8.12869	-1.11783
-2.58447	7.90521
0.736886	-1.44108
0	2.43006
0	3.94546
1.58456	2.80012
-1.02195	0.890229
-1.58456	-1.82275
1	1.05937
5.26664	-5.0197
-2.70839	-4.94111
1.45934	6.77994
-0.584929	-1.13005
0.584929	0.0922575
-1.87432	-0.19382
-8.44136	7.42474
-0.584565	-0.148861
0	2.32486
6.69985	0.419655
0	9.92461
-1	-5.35755
2.58447	-9.64566
3.88747	3.7243
8.39172	-1.26303
1.48535	0.814064
0.999939	-13.9441
-3.8068	16.7389
0	3.0709
0.596933	-3.68257
0	-1.1387
2.0324	-4.1215
1	-11.8216
4.91216	-8.37162
-3.99944	-8.26221
1	-6.77409
-1.99948	7.06982
-1.66513	1.86598
-1	0.853243
-1	-2.45691
-0.537893	0.23078
1.80684	-1.07039
-2.55323	0.711655
0	0.835369
-2.32145	-9.46964
2.99948	-6.10014
2.13741	-1.97369
-1	2.3809
1	-2.03048
0	-3.52869
-1	-2.46772
1	-6.46597
-2.32145	9.80397
-1	1.20044
-2.24781	-1.53024
0.387019	-2.85861
1.83536	10.9102
-1.99955	-16.3304
-4.33781	-1.69281
-1	2.6034
-4.45885	1.90858
6.04381	-9.16717
-0.584565	-3.70457
3.90631	0.462871
-1	2.46309
4.04381	8.65199
0.263031	-2.36664
1	-4.29276
-1.71046	6.96257
5.28482	-4.25096
0.154033	-8.02569
2.8068	-1.47791
-3.32139	-4.00331
-0.697906	-4.19219
1	1.77435
2.45889	-2.76553
5.554	-2.65076
-2.64668	3.58655
-2.58447	0.253485
2.02447	-1.5656
1.77255	-8.50071
0	-1.10356
-3.7724	6.01885
-2.45622	2.43544
-2.62441	-2.81558
-0.29462	-9.52552

## Sheet: Fig.1E
Group	Value
<1%	5320000
<1%	1434000
<1%	2480
<1%	2580000
<1%	592
<1%	7860
<1%	792000
<1%	35800000
<1%	108
<1%	139000
<1%	18500000
<1%	171
<1%	1096
<1%	302
<1%	202000
<1%	210000000
<1%	1702
<1%	1042000
<1%	3340
<1%	92600000
<1%	83000000
<1%	23800000
<1%	18820
<1%	6340000
<1%	5380000
<1%	1436000
<1%	1104000
<1%	94400
<1%	206
<1%	80000
<1%	25200000
<1%	3500000
<1%	28600000
<1%	1698
<1%	148400000
<1%	9280000
<1%	4520000
<1%	94000
<1%	454000
<1%	4240000
<1%	4120000
<1%	13340
<1%	5840
<1%	326000000
<1%	3060000
<1%	2880000
<1%	788000
<1%	204000
<1%	35400
<1%	8240000
<1%	161800
<1%	31800
<1%	1572
<1%	850
<1%	55800000
<1%	7820000
<1%	5060000
<1%	4040000
<1%	3060000
<1%	14280
<1%	61000000
<1%	19020000
<1%	4280000
<1%	4000000
<1%	2760000
<1%	2380000
<1%	2340000
<1%	2300000
<1%	1274000
<1%	756000
<1%	522000
<1%	167600
<1%	87000
<1%	24400
<1%	4680
<1%	3660
<1%	2000
<1%	1122
<1%	290
<1%	55
<1%	182400000
<1%	110200000
<1%	78400000
<1%	44200000
<1%	35460992
<1%	28000000
<1%	23600000
<1%	12900000
<1%	11980000
<1%	9560000
<1%	6580000
<1%	5560000
<1%	5260000
<1%	5180000
<1%	4911392
<1%	4820000
<1%	3209800
<1%	3060000
<1%	1424000
<1%	1142000
<1%	1038000
<1%	962000
<1%	894000
<1%	580000
<1%	414000
<1%	406000
<1%	380000
<1%	308000
<1%	232000
<1%	200000
<1%	59200
<1%	40000
<1%	37600
<1%	28695
<1%	20600
<1%	8580
<1%	5280
<1%	4370
<1%	3380
<1%	1558
<1%	902
<1%	264
<1%	99
<1%	70
<1%	59
<1%	50
>1%	3840
>1%	29400
>1%	1486
>1%	4860
>1%	7160
>1%	104800
>1%	50
>1%	864
>1%	2980000
>1%	234
>1%	14280000
>1%	448000
>1%	98
>1%	3420000
>1%	2120
>1%	3100000
>1%	1714
>1%	50
>1%	304000
>1%	298000
>1%	36800
>1%	378000000
>1%	12980
>1%	2020
>1%	412000

## Sheet: Fig.2B
Group	X.axis	Y.axis
treated	-0.419216	0.23726
treated	-0.428325	0.275752
treated	-0.320941	0.196643
treated	-0.17164	-0.275614
treated	-0.141286	-0.492806
treated	-0.135634	-0.561054
treated	-0.145729	0.0452569
treated	-0.368063	0.191921
untreated	0.403213	0.0823373
untreated	0.452885	0.0898682
untreated	0.40398	0.0147097
untreated	0.440071	0.0800425
untreated	0.430686	0.115682

## Sheet: Fig.2C
Group	Value
untreated	4.57388
untreated	3.95042
untreated	4.17233
untreated	4.32806
untreated	4.01647
treated	1.253
treated	0.287332
treated	2.57607
treated	3.12848
treated	2.9901
treated	2.5075
treated	3.36369
treated	2.72473

## Sheet: Fig.2D
Taxa	LDA value
Barnesiella	3.97397
Alistipes	3.78707
Bacteroides	3.71416
Lactobacillus	3.46394
Mucispirillum	3.28182
Prevotella	3.11095
Acetanaerobact.	2.9152
Odoribacter	2.87768
Butyricicoccus	2.63037
Adlercreutzia	2.43782
Holdemania	2.33001
Subdoligranulum	2.24251
Clostridium	-2.44691

## Sheet: Fig.2E
Group	Value
untreated	274.931
untreated	86.9715
untreated	106.849
untreated	213.381
untreated	464.938
treated	BLOD
treated	BLOD
treated	2.03929
treated	BLOD
treated	3.17675
treated	BLOD
treated	4.29815
treated	BLOD
BLOD	Below limit of detection

## Sheet: Fig.2F
Group	Value
untreated	BLOD
untreated	BLOD
untreated	88
untreated	BLOD
untreated	6900
treated	32100000
treated	5000000
treated	9100000
treated	235000000
treated	88500000
treated	213000000
treated	5900000
treated	34550000
treated	5900000
treated	6450000
treated	16000000
treated	39500000
treated	50
treated	1915
BLOD	Below limit of detection

## Sheet: Fig.3B
Group	Value
treated	15035.7
treated	6791.92
treated	BLOD
treated	BLOD
treated	BLOD
treated	BLOD
treated	11939.8
treated	BLOD
treated	BLOD
treated	BLOD
treated	BLOD
treated	BLOD
treated+L.rhamnosus	632668
treated+L.rhamnosus	731741
treated+L.rhamnosus	4585990
treated+L.rhamnosus	1116502
treated+L.rhamnosus	573164
treated+L.rhamnosus	235678
treated+L.rhamnosus	BLOD
treated+L.rhamnosus	1980060
treated+L.rhamnosus	803401
treated+L.rhamnosus	85632.3
treated+L.rhamnosus	2850858
treated+L.rhamnosus	696808
treated+L.murinus	147652
treated+L.murinus	8409445
treated+L.murinus	379587
treated+L.murinus	7220916
treated+L.murinus	583460
treated+L.murinus	1997550
BLOD	Below limit of detection

## Sheet: Fig.3C
Group	Value
treated	21284800
treated	1320200
treated	35706670
treated	118186700
treated	27522860
treated	83708570
treated	198510000
treated	65110300
treated	81360000
treated	116524300
treated	175700000
treated	96415550
treated+L.rhamnosus	1027448
treated+L.rhamnosus	159343
treated+L.rhamnosus	103100
treated+L.rhamnosus	434600
treated+L.rhamnosus	3166800
treated+L.rhamnosus	750933
treated+L.rhamnosus	21364440
treated+L.rhamnosus	48830000
treated+L.rhamnosus	BLOD
treated+L.rhamnosus	BLOD
treated+L.rhamnosus	25484810
treated+L.rhamnosus	47533080
treated+L.murinus	13788260
treated+L.murinus	3840986
treated+L.murinus	24309.5
treated+L.murinus	14128200
treated+L.murinus	13970000
treated+L.murinus	1952190
BLOD	Below limit of detection

[truncated: 38 more sheets: Fig.3E, Fig.3F, Fig.4A, Fig.4B, Fig.4C, Fig.4D, Fig.5A, Fig.5B, Fig.5C, Fig.5D, Fig.5E, Fig.5F, Fig.6A, Fig.6B, Fig.6C, Fig.6D, Suppl.Fig.1, Suppl.Fig.2, Suppl.Fig.3, Suppl.Fig.4 …]
